# Supplementary material for: Statistically unbiased prediction enables accurate denoising of voltage imaging data
Source: Nat Methods. 2023 Sep 18;20(10):1581–92. doi: 10.1038/s41592-023-02005-8 (PMC10555843; doi:10.1038/s41592-023-02005-8)
Supplement: Supplementary file 4 — Statistical source data. [file 41592_2023_2005_MOESM4_ESM.xlsx]

## Sheet: 3b
	Noisy					SUPPORT					NOSA					Volpy
	1ms	3ms	5ms	7ms	9ms	1ms	3ms	5ms	7ms	9ms	1ms	3ms	5ms	7ms	9ms	1ms	3ms	5ms	7ms	9ms
1	0.62909	0.870955	0.924207	0.940234	0.951532	0.870378	0.970189	0.980491	0.99031	0.992127	0.576443	0.657632	0.789948	0.888825	0.94495	0.64652	0.880518	0.92705	0.941538	0.950394
2	0.698115	0.889686	0.937281	0.958408	0.961251	0.907102	0.971298	0.983081	0.992021	0.993096	0.627231	0.677682	0.800928	0.897946	0.949271	0.709109	0.893656	0.93914	0.955527	0.957363
3	0.634694	0.865852	0.923993	0.941883	0.953695	0.862478	0.964895	0.978702	0.987446	0.990418	0.579836	0.663152	0.789614	0.889669	0.945895	0.651858	0.876091	0.926676	0.935522	0.951146
4	0.732466	0.915456	0.947803	0.964555	0.971888	0.924371	0.978071	0.984816	0.992992	0.993994	0.6392	0.688796	0.803809	0.899468	0.954131	0.753519	0.923112	0.950994	0.964879	0.96976			Noisy					SUPPORT					NOSA					Volpy
5	0.558883	0.824604	0.891081	0.914574	0.933363	0.813573	0.959882	0.974689	0.986108	0.989034	0.542971	0.63307	0.773256	0.875683	0.937158	0.58927	0.847955	0.889245	0.923067	0.938872			1ms	3ms	5ms	7ms	9ms	1ms	3ms	5ms	7ms	9ms	1ms	3ms	5ms	7ms	9ms	1ms	3ms	5ms	7ms	9ms
6	0.730201	0.912157	0.950288	0.9651	0.971313	0.92572	0.976728	0.984836	0.992554	0.994316	0.656068	0.687543	0.803642	0.900591	0.954467	0.734683	0.910869	0.949484	0.962594	0.966691		Min	0.333705	0.594944	0.71788	0.772365	0.809894	0.331598	0.792384	0.910078	0.938335	0.948954	0.341051	0.488453	0.67224	0.798811	0.874332	0.321233	0.624074	0.736626	0.791384	0.823404
7	0.635478	0.866747	0.920176	0.943706	0.950251	0.881554	0.968314	0.979637	0.988752	0.990202	0.587501	0.655329	0.788968	0.889327	0.943602	0.659271	0.879936	0.92687	0.946233	0.950168		Max	0.864916	0.961362	0.979342	0.986109	0.989185	0.957255	0.985223	0.99201	0.996204	0.99679	0.716739	0.712614	0.817536	0.90983	0.960834	0.858385	0.957243	0.97521	0.980803	0.981918
8	0.701951	0.896869	0.948317	0.957108	0.966993	0.904579	0.972456	0.984578	0.991971	0.993498	0.629172	0.682737	0.799205	0.897156	0.951153	0.708685	0.900314	0.946332	0.941104	0.96093		median	0.682985	0.888514	0.936072	0.954483	0.962324	0.905195	0.971737	0.982785	0.991197	0.99289	0.620051	0.6738	0.797741	0.895312	0.94961	0.688805	0.893626	0.93585	0.951501	0.95808
9	0.680167	0.88525	0.93296	0.948521	0.958119	0.90206	0.971639	0.98214	0.99127	0.992894	0.62716	0.673956	0.796369	0.892564	0.947913	0.684283	0.887768	0.934042	0.946043	0.954935		Q1	0.623887	0.85645	0.918109	0.939237	0.949518	0.86168	0.964717	0.978254	0.988154	0.990336	0.574489	0.653862	0.787856	0.888125	0.943958	0.646172	0.865644	0.920862	0.939667	0.949206
10	0.640946	0.875832	0.923105	0.945859	0.957173	0.860821	0.965752	0.979173	0.989261	0.990816	0.588548	0.662652	0.789739	0.891331	0.946909	0.652004	0.880843	0.914781	0.944535	0.952322		Q3	0.764505	0.92874	0.959964	0.970711	0.97663	0.933988	0.978373	0.987329	0.993574	0.994991	0.667577	0.691388	0.808424	0.902869	0.955738	0.772021	0.927891	0.956717	0.966873	0.971348
11	0.644161	0.86443	0.925995	0.948718	0.952141	0.886879	0.966929	0.98051	0.989723	0.991956	0.581492	0.663391	0.791193	0.891216	0.945482	0.652973	0.863651	0.927906	0.945416	0.949878		Mean	0.679633	0.880013	0.928503	0.947106	0.957115	0.86651	0.967022	0.980609	0.989112	0.991202	0.60978	0.666074	0.792757	0.8918	0.947091	0.6912	0.886803	0.930496	0.945908	0.954138
12	0.822915	0.950271	0.974069	0.980739	0.984935	0.947481	0.984145	0.990945	0.995556	0.99645	0.705235	0.702928	0.813916	0.908851	0.959031	0.82122	0.947991	0.969796	0.976652	0.976415		STD	0.104421	0.0638663	0.0441374	0.0348937	0.0285283	0.117854	0.0225893	0.0106771	0.00772962	0.00653156	0.0715665	0.0374468	0.0237253	0.0173238	0.0131242	0.098783	0.0566862	0.0385782	0.0303648	0.0248174
13	0.603729	0.83155	0.91443	0.931323	0.948822	0.834502	0.958162	0.977445	0.98608	0.990083	0.565766	0.645326	0.784363	0.88643	0.943344	0.622453	0.828187	0.917661	0.932019	0.948336
14	0.795418	0.939044	0.964299	0.974398	0.980055	0.938966	0.979948	0.988036	0.994542	0.995495	0.670062	0.698931	0.81362	0.905254	0.956784	0.796109	0.937684	0.960458	0.969768	0.9744
15	0.79002	0.939863	0.965698	0.973319	0.978104	0.938678	0.981644	0.988936	0.994301	0.995549	0.681385	0.697953	0.813836	0.905814	0.956599	0.784735	0.93496	0.961244	0.968891	0.971293
16	0.668253	0.885643	0.930036	0.947738	0.959238	0.892182	0.970539	0.980395	0.990222	0.992712	0.633824	0.676338	0.79482	0.892672	0.948297	0.671987	0.889358	0.929509	0.946289	0.955493
17	0.805649	0.939689	0.964366	0.977955	0.978843	0.947647	0.981648	0.987907	0.994891	0.995573	0.67802	0.69664	0.809457	0.905441	0.956663	0.809679	0.941256	0.959052	0.974498	0.976042
18	0.770557	0.929024	0.95915	0.972097	0.980409	0.941475	0.97999	0.987944	0.994621	0.995831	0.669318	0.689454	0.809815	0.90205	0.956621	0.771933	0.928826	0.956788	0.96651	0.974683
19	0.746806	0.928944	0.961923	0.96902	0.977205	0.922082	0.978347	0.98748	0.993598	0.995122	0.670142	0.685325	0.804804	0.901272	0.955734	0.739901	0.926889	0.957071	0.963059	0.968633
20	0.673439	0.876911	0.934228	0.955869	0.959675	0.899105	0.96972	0.982029	0.990676	0.992697	0.618357	0.673645	0.801745	0.895241	0.948386	0.681776	0.884005	0.936241	0.954767	0.957779
21	0.752744	0.924619	0.960868	0.971105	0.974094	0.930171	0.978573	0.987439	0.993396	0.99426	0.66141	0.692934	0.804224	0.902757	0.955649	0.759639	0.926174	0.960491	0.967757	0.967474
22	0.698329	0.903878	0.94225	0.960995	0.964478	0.916897	0.975146	0.984386	0.992306	0.993585	0.620937	0.678735	0.802643	0.897223	0.951446	0.715429	0.907435	0.939969	0.957612	0.9563
23	0.615493	0.845233	0.910955	0.938881	0.948337	0.870423	0.966762	0.979646	0.990204	0.991582	0.572925	0.651422	0.78455	0.887572	0.944076	0.646197	0.866066	0.920796	0.944706	0.95069
24	0.826289	0.950537	0.970227	0.976716	0.98316	0.947074	0.983053	0.989376	0.994595	0.995667	0.69313	0.700136	0.815981	0.90681	0.958697	0.816812	0.947932	0.964846	0.96877	0.976178
25	0.83093	0.950886	0.971796	0.98133	0.984716	0.948891	0.982282	0.989943	0.995114	0.996099	0.702186	0.711784	0.814631	0.908045	0.958819	0.828518	0.948111	0.968349	0.976375	0.979594
26	0.791764	0.935312	0.967752	0.975549	0.981372	0.93393	0.975292	0.988074	0.992394	0.993851	0.685305	0.690534	0.81143	0.904092	0.957842	0.789066	0.932154	0.961562	0.964926	0.969351
27	0.642461	0.87841	0.928367	0.950351	0.9588	0.87835	0.970704	0.98155	0.990886	0.992746	0.578272	0.664116	0.792214	0.89371	0.948075	0.656492	0.883374	0.930374	0.948032	0.954091
28	0.581741	0.833307	0.895952	0.920653	0.936196	0.85547	0.963438	0.975691	0.986247	0.989212	0.551461	0.643333	0.777562	0.879756	0.938669	0.602365	0.847041	0.903456	0.922208	0.937459
29	0.797028	0.940558	0.96692	0.976258	0.979229	0.942958	0.982007	0.990003	0.994523	0.99556	0.690922	0.701653	0.811113	0.906656	0.957114	0.807492	0.943508	0.966837	0.974233	0.975049
30	0.750145	0.91882	0.955995	0.967858	0.974155	0.933867	0.977495	0.98711	0.992127	0.993862	0.649769	0.692836	0.809651	0.902693	0.9545	0.772467	0.927662	0.958459	0.967127	0.971984
31	0.655848	0.872517	0.923382	0.949864	0.957638	0.889497	0.970168	0.980353	0.990812	0.992886	0.578948	0.647073	0.790735	0.892258	0.946486	0.667826	0.878424	0.922667	0.950084	0.955062
32	0.646451	0.870261	0.918048	0.942773	0.956841	0.874441	0.967029	0.979199	0.989614	0.991589	0.584682	0.655902	0.788507	0.890402	0.947562	0.652836	0.873729	0.917608	0.941377	0.952369
33	0.6308	0.854256	0.919121	0.939751	0.951361	0.875727	0.964861	0.980517	0.988517	0.991382	0.590433	0.651776	0.790689	0.888126	0.944928	0.658324	0.869096	0.925687	0.942931	0.95224
34	0.546105	0.801798	0.88378	0.908127	0.925463	0.772585	0.953089	0.971156	0.984398	0.987655	0.524783	0.628428	0.770436	0.874326	0.93259	0.564159	0.816122	0.891213	0.912282	0.928693
35	0.610942	0.838684	0.89864	0.926445	0.939848	0.75987	0.957362	0.973054	0.985502	0.987289	0.561775	0.645753	0.780105	0.881981	0.939667	0.626945	0.850633	0.90512	0.928937	0.939396
36	0.333705	0.594944	0.71788	0.772365	0.809894	0.331598	0.792384	0.910078	0.938335	0.948954	0.341051	0.488453	0.67224	0.798811	0.874332	0.321233	0.624074	0.736626	0.791384	0.823404
37	0.74173	0.926036	0.95519	0.966492	0.973809	0.923337	0.97739	0.986458	0.992389	0.994565	0.651555	0.682688	0.803724	0.901351	0.954519	0.745362	0.926154	0.953695	0.963261	0.970156
38	0.777951	0.9304	0.957	0.971515	0.975796	0.941667	0.980805	0.987297	0.994365	0.995492	0.659566	0.691381	0.8088	0.904063	0.955289	0.782824	0.932072	0.955051	0.968734	0.972228
39	0.792193	0.943015	0.967904	0.976017	0.97981	0.940786	0.982327	0.98949	0.994042	0.995212	0.683502	0.696596	0.807889	0.905098	0.957289	0.79448	0.94318	0.965399	0.954721	0.974086
40	0.756035	0.926196	0.959909	0.970108	0.978378	0.93081	0.978482	0.986812	0.99375	0.995079	0.652429	0.697662	0.80774	0.90284	0.955994	0.758756	0.924271	0.957685	0.966744	0.974209
41	0.638556	0.860357	0.920646	0.940584	0.9528	0.866671	0.96412	0.97936	0.989467	0.991265	0.578044	0.656641	0.788711	0.888073	0.945094	0.648746	0.869146	0.923135	0.939988	0.94976
42	0.733897	0.904689	0.950745	0.962153	0.972574	0.927152	0.975457	0.98515	0.992824	0.994624	0.659513	0.693843	0.80717	0.901423	0.954827	0.735275	0.905857	0.948187	0.958989	0.967108
43	0.695037	0.89275	0.939544	0.956858	0.966111	0.895654	0.969528	0.983053	0.99129	0.993376	0.618436	0.674657	0.798563	0.895598	0.950396	0.697109	0.893596	0.939093	0.950416	0.962592
44	0.704098	0.905074	0.940427	0.956828	0.964398	0.906861	0.973714	0.982795	0.991888	0.993357	0.626642	0.683192	0.800817	0.897737	0.95045	0.712861	0.908485	0.926264	0.953915	0.960036
45	0.795388	0.940327	0.964612	0.974336	0.980917	0.939792	0.978314	0.98744	0.993182	0.995317	0.699064	0.696436	0.813273	0.904978	0.957191	0.790736	0.936107	0.958431	0.965221	0.971814
46	0.765934	0.92081	0.956888	0.970579	0.975054	0.931782	0.977281	0.986826	0.994055	0.995242	0.668751	0.689036	0.809648	0.902704	0.955044	0.762009	0.920454	0.95451	0.966721	0.96662
47	0.82164	0.944907	0.971731	0.980581	0.982888	0.944735	0.981452	0.990623	0.994925	0.995732	0.700856	0.705993	0.813348	0.905627	0.958832	0.819163	0.94277	0.969665	0.975943	0.976487
48	0.83982	0.952582	0.973661	0.981209	0.98519	0.953196	0.983979	0.990979	0.995348	0.996374	0.701303	0.705854	0.81702	0.907976	0.959194	0.840274	0.951899	0.970343	0.977866	0.976028
49	0.790403	0.942035	0.963451	0.973365	0.978801	0.937892	0.981028	0.988089	0.993724	0.994989	0.684173	0.704225	0.813171	0.905426	0.957327	0.794637	0.940955	0.955295	0.968288	0.972215
50	0.784012	0.939725	0.962786	0.973273	0.978183	0.941775	0.981098	0.988528	0.994092	0.995635	0.662484	0.694622	0.810137	0.905318	0.955682	0.790118	0.941612	0.961135	0.970955	0.973374
51	0.805182	0.946101	0.967108	0.977508	0.983355	0.937164	0.980905	0.987546	0.993741	0.995278	0.692938	0.70535	0.810763	0.905109	0.957978	0.806049	0.945541	0.966179	0.972641	0.976705
52	0.783221	0.936849	0.963998	0.972932	0.978368	0.932269	0.978041	0.987519	0.993749	0.995056	0.664882	0.690743	0.809395	0.90286	0.956837	0.789741	0.938598	0.962016	0.96977	0.973986
53	0.766625	0.931762	0.95996	0.973193	0.977028	0.936523	0.978995	0.987425	0.99378	0.994697	0.67188	0.691049	0.808349	0.904633	0.956319	0.777972	0.935631	0.959394	0.970211	0.972404
54	0.806802	0.941799	0.964517	0.976062	0.980368	0.94284	0.980789	0.987915	0.993802	0.995513	0.687272	0.695301	0.810297	0.905463	0.957602	0.801882	0.939541	0.960417	0.969674	0.974467
55	0.864916	0.961362	0.979342	0.986109	0.989185	0.957255	0.985223	0.99201	0.996204	0.99679	0.716739	0.712614	0.817536	0.90983	0.960834	0.858385	0.957243	0.97521	0.980803	0.981918
56	0.750861	0.913964	0.955463	0.967875	0.97142	0.934199	0.97748	0.987204	0.993139	0.994355	0.656372	0.693438	0.808407	0.901071	0.9538	0.765142	0.92011	0.956045	0.966841	0.966407
57	0.779498	0.931073	0.962215	0.972338	0.97927	0.938264	0.979418	0.987942	0.993405	0.994996	0.672985	0.695373	0.808077	0.902896	0.956628	0.789888	0.934278	0.962182	0.970935	0.973725
58	0.815465	0.943372	0.969309	0.977734	0.98226	0.945815	0.980968	0.989731	0.994205	0.995621	0.700488	0.709088	0.816746	0.906866	0.957389	0.814488	0.94209	0.967046	0.971345	0.976294
59	0.696568	0.90069	0.936132	0.957585	0.966166	0.909585	0.974446	0.982796	0.992034	0.993871	0.619351	0.672103	0.799074	0.898162	0.951097	0.689013	0.89932	0.934328	0.951812	0.960815
60	0.724389	0.914835	0.951349	0.966197	0.972214	0.913548	0.975484	0.98525	0.993701	0.994641	0.644167	0.68784	0.805643	0.901563	0.953985	0.722358	0.913364	0.948272	0.96272	0.968385
61	0.66711	0.883593	0.936013	0.951184	0.965216	0.906755	0.972443	0.982551	0.990151	0.992564	0.621252	0.669775	0.798644	0.892552	0.950595	0.669735	0.885205	0.934911	0.947978	0.959446
62	0.637967	0.851351	0.920834	0.947078	0.953065	0.861651	0.960007	0.978358	0.989179	0.990352	0.58032	0.662446	0.791919	0.889502	0.945078	0.66097	0.864379	0.926387	0.947561	0.95149
63	0.687111	0.896815	0.941435	0.95542	0.968431	0.906499	0.973713	0.983708	0.99178	0.994012	0.619918	0.673172	0.798804	0.895384	0.951398	0.692475	0.898556	0.940332	0.952251	0.962186
64	0.691301	0.891148	0.935731	0.957767	0.961947	0.907368	0.970539	0.982382	0.991123	0.992514	0.620185	0.675563	0.795375	0.897548	0.949625	0.708485	0.898629	0.938711	0.953878	0.958382
65	0.606054	0.841578	0.908756	0.927392	0.944693	0.851503	0.959343	0.975006	0.984625	0.988491	0.56455	0.647002	0.783403	0.882898	0.941705	0.635798	0.855412	0.916167	0.90382	0.928116
66	0.773232	0.930207	0.960502	0.971596	0.975832	0.935285	0.977219	0.986667	0.99351	0.994618	0.677735	0.696963	0.815455	0.904317	0.955815	0.772286	0.928577	0.956293	0.963929	0.968192
67	0.665954	0.887343	0.937371	0.953545	0.962877	0.904668	0.97364	0.983744	0.991506	0.9933	0.613616	0.672649	0.79712	0.894511	0.949594	0.669573	0.87549	0.92362	0.950333	0.957682
68	0.573789	0.825198	0.889707	0.90853	0.938868	0.821215	0.960226	0.973969	0.983742	0.988123	0.555606	0.634933	0.775377	0.874042	0.938333	0.581518	0.836197	0.896801	0.912437	0.937478
69	0.61774	0.856663	0.914405	0.938481	0.948752	0.851271	0.964559	0.977969	0.988678	0.990287	0.571002	0.654558	0.785482	0.889318	0.943063	0.631738	0.864096	0.917133	0.937804	0.946567
70	0.595698	0.850323	0.90609	0.934651	0.944998	0.802848	0.963467	0.977432	0.98742	0.99017	0.556786	0.648637	0.782232	0.885694	0.942239	0.606226	0.858298	0.909411	0.934498	0.94394
71	0.680669	0.870075	0.933695	0.948944	0.962126	0.876314	0.964787	0.981262	0.990698	0.992595	0.605929	0.675895	0.790696	0.893863	0.949216	0.686075	0.871146	0.932411	0.947376	0.957685
72	0.775217	0.930899	0.960147	0.970493	0.978146	0.937067	0.977653	0.9872	0.991485	0.993901	0.667186	0.688944	0.810086	0.903977	0.956603	0.787184	0.935176	0.956694	0.968548	0.972289
73	0.608565	0.832711	0.907593	0.936708	0.941237	0.85929	0.957058	0.972903	0.983883	0.985747	0.569367	0.64962	0.783594	0.887264	0.940968	0.638189	0.848768	0.91438	0.937213	0.936635
74	0.664192	0.873462	0.927353	0.943012	0.96034	0.878407	0.964769	0.978295	0.987684	0.990628	0.595956	0.659422	0.7928	0.889916	0.94818	0.673155	0.879158	0.926315	0.938707	0.9534
75	0.742178	0.915178	0.950755	0.964427	0.974338	0.930887	0.977167	0.985733	0.992399	0.994697	0.656577	0.68921	0.805603	0.902584	0.954806	0.764946	0.923686	0.952289	0.947711	0.971513
76	0.697633	0.903471	0.946486	0.96133	0.968953	0.919601	0.97356	0.985014	0.992294	0.993924	0.632611	0.675575	0.79827	0.897377	0.952283	0.722201	0.914298	0.949385	0.961918	0.967128
77	0.561143	0.822248	0.880502	0.909046	0.931003	0.802805	0.961842	0.973337	0.984535	0.988721	0.527137	0.629888	0.77455	0.8751	0.935326	0.5942	0.843756	0.891461	0.917453	0.935673
78	0.758607	0.927538	0.958033	0.972397	0.976517	0.931939	0.979109	0.986519	0.993674	0.995294	0.678189	0.693239	0.808292	0.904138	0.95647	0.757487	0.927313	0.954258	0.968781	0.967688
79	0.465248	0.735847	0.825441	0.861519	0.88997	0.618505	0.939079	0.963058	0.974036	0.978158	0.44255	0.577238	0.737924	0.850787	0.917875	0.475058	0.754324	0.838785	0.872185	0.896937
80	0.74992	0.921382	0.953358	0.966221	0.971805	0.934161	0.979914	0.987114	0.993651	0.994835	0.657267	0.691409	0.804905	0.901632	0.954154	0.760895	0.925994	0.95423	0.96197	0.968135
81	0.523826	0.805782	0.871996	0.905422	0.923665	0.761606	0.949745	0.969686	0.982032	0.985097	0.516307	0.622852	0.763248	0.873347	0.934068	0.54893	0.818339	0.877117	0.893426	0.920357
82	0.696352	0.900993	0.945138	0.960429	0.966418	0.902243	0.973694	0.984537	0.992536	0.993582	0.621712	0.676901	0.800034	0.896639	0.951047	0.695561	0.901386	0.943097	0.956855	0.96079
83	0.582735	0.831927	0.901389	0.928206	0.944962	0.55483	0.938105	0.968313	0.979877	0.983699	0.549605	0.640226	0.781644	0.882831	0.942177	0.592029	0.837679	0.903013	0.92275	0.933896
84	0.353042	0.629697	0.735208	0.793806	0.828118	0.345038	0.883998	0.942459	0.960809	0.965413	0.355878	0.50651	0.683857	0.812721	0.885754	0.355534	0.65939	0.760224	0.812472	0.841346
85	0.582708	0.838118	0.89051	0.919885	0.931192	0.657911	0.949375	0.97363	0.982435	0.986909	0.53805	0.63713	0.772281	0.880536	0.936666	0.610427	0.854452	0.901243	0.925187	0.932872
86	0.564958	0.819301	0.893508	0.917749	0.93185	0.801125	0.956664	0.971313	0.981958	0.98407	0.533791	0.632581	0.773467	0.876941	0.934939	0.595235	0.835002	0.902491	0.92542	0.926028
87	0.685301	0.891906	0.939519	0.952921	0.961965	0.907928	0.973479	0.982975	0.991499	0.993231	0.623801	0.676641	0.796745	0.89646	0.949491	0.694222	0.897139	0.941798	0.951269	0.958482
88	0.503826	0.770043	0.862064	0.898347	0.918532	0.565899	0.94032	0.967431	0.979744	0.982466	0.470244	0.603737	0.754673	0.867076	0.92981	0.533111	0.794563	0.876487	0.906869	0.917139
89	0.632855	0.865788	0.922097	0.941625	0.950349	0.835577	0.965956	0.979175	0.988753	0.990747	0.585659	0.658929	0.78687	0.889361	0.944578	0.646097	0.874116	0.925228	0.943531	0.949
90	0.520284	0.783382	0.859028	0.894427	0.919281	0.770333	0.947246	0.964889	0.977745	0.983177	0.500981	0.604662	0.760255	0.866966	0.930097	0.575152	0.828123	0.887025	0.914154	0.933158
91	0.439911	0.714938	0.810915	0.853355	0.879244	0.64871	0.899328	0.946237	0.963328	0.971176	0.42997	0.565823	0.729372	0.846724	0.912771	0.495483	0.762005	0.844518	0.878501	0.895406
92	0.759749	0.928672	0.962743	0.970297	0.974855	0.927411	0.979349	0.988525	0.993971	0.995292	0.671869	0.689995	0.810666	0.904469	0.955282	0.771473	0.924547	0.962911	0.968411	0.970277
93	0.466728	0.724171	0.832881	0.859241	0.891233	0.649431	0.938957	0.965218	0.9765	0.980907	0.473862	0.578955	0.742696	0.850583	0.917952	0.493501	0.76344	0.858285	0.878448	0.903824
94	0.617903	0.845859	0.908217	0.930292	0.943844	0.86169	0.963578	0.977652	0.987421	0.989483	0.559176	0.646331	0.785367	0.885591	0.941945	0.641388	0.8579	0.913943	0.931401	0.94368
95	0.632274	0.865753	0.921576	0.939842	0.953063	0.881052	0.969358	0.981321	0.989499	0.991793	0.576997	0.656977	0.791828	0.888948	0.945003	0.656658	0.879329	0.929403	0.940872	0.951216
96	0.783148	0.934661	0.965603	0.97446	0.981145	0.937893	0.980343	0.988683	0.993785	0.995597	0.678543	0.689965	0.809839	0.903861	0.957047	0.786149	0.93485	0.964892	0.970061	0.97632
97	0.632428	0.85581	0.919022	0.939316	0.955766	0.859822	0.960979	0.977698	0.986978	0.990266	0.590813	0.661378	0.792913	0.889717	0.947234	0.644542	0.83352	0.920883	0.937529	0.95284
98	0.659042	0.878273	0.927819	0.950066	0.953378	0.8866	0.971385	0.981494	0.990426	0.991292	0.594581	0.663844	0.792335	0.893048	0.945839	0.680834	0.888843	0.931711	0.951734	0.953308
99	0.654791	0.878903	0.93383	0.9492	0.959261	0.901038	0.971835	0.982236	0.990876	0.992275	0.615582	0.672631	0.796086	0.893167	0.947849	0.665423	0.886715	0.935459	0.94933	0.956085
100	0.672569	0.881778	0.934479	0.952804	0.962522	0.905723	0.970778	0.982775	0.990788	0.992692	0.602687	0.670325	0.797213	0.894416	0.950403	0.682386	0.886815	0.934389	0.951116	0.956705
101	0.477735	0.747651	0.82449	0.879213	0.905646	0.54285	0.935616	0.959982	0.973924	0.979068	0.46392	0.59141	0.736376	0.856447	0.922397	0.493713	0.763201	0.836974	0.883801	0.910642
102	0.609791	0.860082	0.911824	0.936676	0.945561	0.889517	0.966833	0.97813	0.989106	0.990682	0.559969	0.64175	0.784038	0.886997	0.941922	0.668247	0.888586	0.92299	0.944599	0.948747
103	0.420484	0.715549	0.814985	0.862799	0.884632	0.398871	0.916766	0.95755	0.968544	0.970987	0.438077	0.578045	0.7303	0.851625	0.915217	0.422983	0.730191	0.822691	0.868889	0.88658
104	0.650132	0.878661	0.930754	0.947204	0.953866	0.8689	0.967861	0.980792	0.990699	0.991724	0.599422	0.666486	0.794684	0.892235	0.946912	0.657484	0.882368	0.929752	0.945502	0.949275
105	0.687873	0.890105	0.941743	0.958192	0.964674	0.906097	0.971618	0.984442	0.992526	0.993294	0.628977	0.665623	0.799142	0.895715	0.950409	0.702292	0.898853	0.94489	0.957405	0.960683
106	0.619791	0.86052	0.918129	0.939001	0.948473	0.883061	0.967336	0.979915	0.988499	0.990619	0.564955	0.645909	0.788702	0.888119	0.943519	0.645232	0.877484	0.926891	0.941352	0.950218
107	0.744742	0.916677	0.953901	0.969141	0.97242	0.923654	0.975468	0.985207	0.991677	0.992537	0.637149	0.676704	0.801971	0.901021	0.953739	0.761813	0.921863	0.954446	0.966971	0.966295
108	0.65241	0.872978	0.921823	0.945284	0.957933	0.876284	0.965199	0.978087	0.987703	0.990408	0.597307	0.660772	0.792336	0.8921	0.947989	0.675351	0.884799	0.926914	0.946138	0.955792
109	0.725504	0.912977	0.95208	0.964193	0.971252	0.912134	0.973217	0.98362	0.990339	0.993944	0.637589	0.6847	0.802957	0.898975	0.953573	0.740841	0.919146	0.953022	0.964076	0.969411
110	0.619778	0.854061	0.918447	0.934057	0.945694	0.872655	0.965306	0.979108	0.988004	0.989979	0.574923	0.657255	0.786412	0.88639	0.94254	0.65699	0.874748	0.928612	0.942069	0.948677
111	0.661709	0.868015	0.922925	0.952725	0.952312	0.892231	0.967429	0.979937	0.989347	0.990859	0.608568	0.666669	0.790691	0.894151	0.945607	0.670342	0.875223	0.924353	0.953009	0.949688
112	0.625252	0.864856	0.91669	0.94173	0.94975	0.809015	0.964235	0.976398	0.988203	0.989314	0.573187	0.657124	0.788184	0.892129	0.944273	0.616973	0.856357	0.910463	0.922556	0.936176
113	0.808288	0.940261	0.965478	0.975645	0.980052	0.947042	0.9827	0.989137	0.994983	0.996014	0.677714	0.694078	0.812551	0.906241	0.956782	0.810735	0.942029	0.956219	0.972602	0.975461
114	0.667352	0.879257	0.932773	0.949143	0.959182	0.912057	0.972874	0.982772	0.99056	0.992166	0.612484	0.672932	0.796112	0.892638	0.948694	0.688596	0.894951	0.940056	0.952635	0.959308
115	0.814914	0.948647	0.969335	0.977282	0.98227	0.947909	0.982383	0.989364	0.993343	0.99542	0.69639	0.699703	0.810873	0.906029	0.957473	0.811073	0.951239	0.969354	0.973673	0.977567
116	0.764028	0.924923	0.959975	0.968958	0.976969	0.939982	0.97845	0.988201	0.993566	0.995173	0.670911	0.699782	0.808476	0.903439	0.95575	0.789218	0.933783	0.962419	0.968187	0.975449

## Sheet: 4a
	Noisy									SUPPORT
	Q30	Q60	Q90	Q125	Q175	Q250	Q350	Q500	Q700	Q30	Q60	Q90	Q125	Q175	Q250	Q350	Q500	Q700
1	0.137474	0.243006	0.327015	0.398494	0.488263	0.58791	0.667922	0.745443	0.8048	0.0284517	0.389561	0.584589	0.700896	0.796106	0.924148	0.951738	0.965776	0.978509			Noisy									SUPPORT
2	0.164074	0.276997	0.370984	0.451552	0.535211	0.631128	0.702463	0.773352	0.827896	0.0304066	0.379008	0.682058	0.820972	0.889278	0.948559	0.964238	0.976236	0.982126			Q30	Q60	Q90	Q125	Q175	Q250	Q350	Q500	Q700	Q30	Q60	Q90	Q125	Q175	Q250	Q350	Q500	Q700
3	0.147388	0.258061	0.340585	0.417425	0.494816	0.582211	0.660005	0.737281	0.796269	0.00629864	0.366652	0.556431	0.688628	0.772753	0.903221	0.940267	0.959635	0.970402		Min	0.0515149	0.0930821	0.128081	0.164653	0.21394	0.27098	0.338438	0.415605	0.491976	-0.0177654	-0.0109743	0.000848777	0.0684716	0.154859	0.372871	0.494057	0.587426	0.780617
4	0.211673	0.348887	0.449626	0.533514	0.619741	0.699966	0.76617	0.824923	0.868214	0.108456	0.620351	0.789942	0.872707	0.922435	0.961636	0.975466	0.981028	0.985365		Max	0.332795	0.511439	0.624369	0.70209	0.772415	0.8337	0.87814	0.912698	0.936538	0.226139	0.838934	0.906422	0.940626	0.960622	0.980411	0.986641	0.989644	0.991248
5	0.104732	0.191121	0.264973	0.336996	0.420731	0.508352	0.597586	0.677412	0.74489	-0.00252562	0.218048	0.467989	0.642636	0.782617	0.895845	0.938034	0.962156	0.974167		median	0.163685	0.278859	0.36774	0.446585	0.534005	0.622981	0.701396	0.772975	0.827453	0.0529809	0.451347	0.668959	0.802309	0.881117	0.942671	0.962417	0.973812	0.981623
6	0.187621	0.314423	0.413645	0.500168	0.589717	0.673041	0.745493	0.810762	0.858992	0.0666694	0.541172	0.753862	0.850218	0.910584	0.955817	0.968689	0.977604	0.983062		Q1	0.134412	0.236908	0.319462	0.393252	0.475697	0.562122	0.644709	0.722706	0.785245	0.0250132	0.299574	0.540388	0.70487	0.8172	0.907041	0.940154	0.961782	0.973796
7	0.167664	0.274917	0.359113	0.43462	0.512546	0.598107	0.673784	0.746715	0.803053	0.0403134	0.483982	0.656531	0.764209	0.825612	0.916276	0.951453	0.967372	0.975271		Q3	0.232057	0.376589	0.475657	0.556605	0.644089	0.724647	0.790302	0.846716	0.887316	0.101932	0.664813	0.817943	0.892469	0.932932	0.967191	0.976356	0.982154	0.986089
8	0.152554	0.278573	0.368455	0.451949	0.542383	0.640685	0.71689	0.786088	0.839037	0.0261049	0.421865	0.667969	0.781493	0.860408	0.938989	0.960484	0.972571	0.980951		Mean	0.178304	0.299682	0.388148	0.46595	0.546969	0.630098	0.7018	0.768389	0.820735	0.0680204	0.459421	0.633811	0.754913	0.838142	0.914186	0.943629	0.96173	0.973991
9	0.161661	0.281782	0.364569	0.444109	0.529625	0.619999	0.696097	0.768561	0.824537	0.0218393	0.411218	0.657969	0.791818	0.875995	0.93513	0.957492	0.973333	0.98067		STD	0.0617902	0.0911193	0.106332	0.114489	0.118343	0.115381	0.107786	0.0955268	0.0827192	0.0548021	0.229011	0.229613	0.190399	0.147959	0.0972937	0.0674654	0.0478912	0.0275286
10	0.120041	0.231576	0.323072	0.409869	0.489313	0.586814	0.667185	0.749281	0.810754	0.0210253	0.274582	0.536266	0.720543	0.818832	0.917633	0.947773	0.967003	0.978202
11	0.14815	0.247814	0.330109	0.403713	0.480156	0.574384	0.65985	0.736976	0.793481	0.0397392	0.404112	0.595378	0.753795	0.830299	0.923227	0.949211	0.964336	0.974279
12	0.287078	0.447491	0.556776	0.643	0.724744	0.796466	0.848879	0.890076	0.919867	0.174955	0.775202	0.882134	0.940626	0.956615	0.978824	0.984243	0.988504	0.990326
13	0.131313	0.222688	0.299068	0.377472	0.445256	0.531815	0.608554	0.688274	0.75264	0.0637444	0.23021	0.298061	0.592968	0.728284	0.890362	0.924688	0.951298	0.968115
14	0.242488	0.398443	0.510737	0.607758	0.686604	0.759226	0.817924	0.868275	0.903225	0.131895	0.673295	0.798926	0.894164	0.934741	0.967183	0.976456	0.982043	0.986079
15	0.234488	0.398048	0.510499	0.599182	0.684237	0.756538	0.817408	0.868131	0.902944	0.136274	0.694302	0.840327	0.923167	0.947781	0.972287	0.978596	0.98589	0.989053
16	0.156973	0.271825	0.362264	0.444936	0.53008	0.617275	0.695003	0.766988	0.821969	0.0354002	0.448134	0.639665	0.792379	0.880194	0.934045	0.958154	0.971483	0.980238
17	0.266459	0.425568	0.530575	0.617095	0.696169	0.768733	0.824796	0.872308	0.905715	0.226139	0.754841	0.85095	0.924766	0.952914	0.977482	0.983225	0.986479	0.988865
18	0.235233	0.375944	0.481136	0.564042	0.647857	0.729226	0.792642	0.847636	0.887442	0.114892	0.655361	0.836139	0.913666	0.939291	0.965049	0.977469	0.98421	0.988131
19	0.21193	0.358832	0.463886	0.555756	0.640636	0.724445	0.79101	0.847674	0.887655	0.0976562	0.59147	0.78102	0.877388	0.920181	0.960848	0.97379	0.980913	0.985989
20	0.155988	0.270461	0.358174	0.436223	0.512779	0.602999	0.678118	0.750263	0.808128	0.0961176	0.496999	0.662188	0.809917	0.884701	0.946529	0.963296	0.973994	0.981688
21	0.213733	0.360984	0.462351	0.550407	0.634669	0.720133	0.785017	0.840096	0.881238	0.11911	0.666975	0.802142	0.894047	0.930784	0.967368	0.976612	0.982487	0.986344
22	0.178777	0.308272	0.403114	0.484728	0.572142	0.66158	0.737869	0.803026	0.851741	0.0650553	0.528474	0.726708	0.84023	0.899493	0.949455	0.967585	0.977149	0.983178
23	0.116495	0.214437	0.290462	0.363687	0.447884	0.533955	0.618329	0.700334	0.766864	0.0205158	0.239299	0.528282	0.716479	0.849302	0.912643	0.946672	0.966171	0.978508
24	0.304996	0.467251	0.57807	0.660154	0.736578	0.803679	0.852392	0.893312	0.922219	0.192223	0.774626	0.872325	0.9298	0.94855	0.97786	0.98334	0.9871	0.989412
25	0.289283	0.455272	0.572381	0.655555	0.728568	0.797209	0.847708	0.88992	0.919807	0.146863	0.77797	0.869896	0.919521	0.947353	0.97559	0.981724	0.986135	0.988994
26	0.258707	0.412992	0.513756	0.60023	0.682829	0.756396	0.813879	0.862642	0.898026	0.147557	0.69789	0.81757	0.887877	0.919443	0.951655	0.96417	0.972238	0.977374
27	0.164956	0.279144	0.366084	0.445617	0.520836	0.608183	0.688035	0.760365	0.818434	0.0504762	0.446281	0.627107	0.775113	0.849037	0.923664	0.947343	0.967856	0.97955
28	0.127029	0.223117	0.304443	0.374288	0.452369	0.540597	0.614444	0.690622	0.753442	0.0748669	0.370452	0.541762	0.703752	0.812303	0.903525	0.93604	0.957123	0.970668
29	0.270782	0.428906	0.53312	0.617356	0.698266	0.770191	0.825169	0.871991	0.905867	0.152177	0.747504	0.880366	0.923437	0.950727	0.97566	0.982538	0.986884	0.989576
30	0.238295	0.377933	0.473029	0.547045	0.627204	0.707003	0.771634	0.828337	0.871609	0.0880566	0.688383	0.825827	0.87694	0.934252	0.964	0.975925	0.981444	0.984867
31	0.14374	0.254188	0.344691	0.421231	0.504629	0.595819	0.673495	0.747177	0.807724	0.0300276	0.426085	0.641415	0.768017	0.863538	0.939771	0.962286	0.974927	0.980932
32	0.134636	0.237617	0.318624	0.39907	0.487192	0.583223	0.666789	0.742804	0.804404	0.0320849	0.316398	0.561204	0.737649	0.82688	0.916992	0.94724	0.968001	0.978304
33	0.133374	0.244411	0.319742	0.397204	0.481346	0.569539	0.648639	0.722866	0.781941	0.0428279	0.41863	0.618839	0.760096	0.858913	0.924733	0.951198	0.968248	0.976674
34	0.113591	0.198907	0.263191	0.324947	0.398165	0.478361	0.554257	0.642592	0.712715	0.00305964	0.275176	0.441989	0.595003	0.719509	0.838318	0.895414	0.942214	0.965095
35	0.123603	0.218638	0.288207	0.360658	0.440985	0.530653	0.613773	0.693929	0.76112	0.00138887	0.0095115	0.173214	0.565005	0.762918	0.879849	0.923917	0.9474	0.968598
36	0.0515149	0.0930821	0.128081	0.164653	0.21394	0.27098	0.338438	0.415605	0.491976	0.010337	0.0100058	0.0123361	0.0684716	0.154859	0.372871	0.494057	0.587426	0.780617
37	0.210966	0.351068	0.45196	0.545567	0.637617	0.718771	0.786686	0.842275	0.884984	0.0592615	0.597479	0.784122	0.888877	0.927681	0.959234	0.971588	0.979785	0.984975
38	0.226952	0.376141	0.477772	0.56352	0.656062	0.736361	0.799636	0.85174	0.890619	0.116062	0.618238	0.823941	0.904621	0.938612	0.9673	0.97705	0.983959	0.987823
39	0.259882	0.420992	0.532895	0.621838	0.708075	0.778908	0.833551	0.878115	0.910461	0.183421	0.75334	0.866978	0.91347	0.951929	0.973231	0.98031	0.984517	0.987964
40	0.210506	0.354404	0.451525	0.54033	0.629187	0.713657	0.780286	0.839392	0.881861	0.0964043	0.582319	0.769512	0.864049	0.919421	0.958906	0.972629	0.979742	0.984841
41	0.140402	0.242768	0.322	0.393925	0.476162	0.558767	0.644985	0.725971	0.788414	0.0130066	0.267652	0.520904	0.679265	0.791042	0.906075	0.939814	0.960021	0.975619
42	0.215458	0.333516	0.421194	0.496901	0.582132	0.664163	0.734847	0.799562	0.849183	0.0975268	0.623319	0.799254	0.884626	0.930127	0.960844	0.970615	0.98083	0.985435
43	0.189134	0.310588	0.400135	0.474449	0.563828	0.644797	0.717555	0.78436	0.835663	0.0315538	0.426779	0.71309	0.818847	0.905277	0.944326	0.963325	0.976214	0.983464
44	0.181218	0.308084	0.400914	0.484712	0.571158	0.664641	0.741208	0.805148	0.854174	0.0622047	0.460869	0.692708	0.809801	0.882039	0.941501	0.961046	0.97165	0.981884
45	0.262516	0.418248	0.522912	0.60153	0.684868	0.761333	0.82011	0.868444	0.903679	0.160599	0.74727	0.851363	0.922564	0.95153	0.974114	0.979453	0.983631	0.986989
46	0.216642	0.355127	0.452254	0.538376	0.625075	0.704277	0.77007	0.828641	0.872546	0.135641	0.640375	0.799784	0.889275	0.924371	0.962424	0.974672	0.979836	0.98567
47	0.274861	0.437611	0.548991	0.633023	0.711974	0.783807	0.837652	0.880289	0.912134	0.1536	0.745182	0.865771	0.925908	0.946412	0.976998	0.982741	0.987267	0.98951
48	0.303988	0.470618	0.573231	0.660079	0.733989	0.801897	0.852071	0.893289	0.921974	0.167216	0.810908	0.906422	0.931828	0.95646	0.97902	0.983448	0.987395	0.989595
49	0.268907	0.429393	0.535104	0.618033	0.700139	0.770984	0.826273	0.873206	0.907151	0.115231	0.747845	0.884732	0.909829	0.945567	0.971846	0.980572	0.985443	0.988847
50	0.247817	0.415685	0.524264	0.606028	0.682969	0.762137	0.822152	0.871162	0.905427	0.0904899	0.701581	0.841014	0.901366	0.930347	0.971277	0.979772	0.98587	0.987662
51	0.267525	0.435511	0.546227	0.635605	0.715622	0.784203	0.838003	0.881842	0.913334	0.0792952	0.69902	0.844063	0.906211	0.929727	0.970128	0.978571	0.984643	0.986888
52	0.236808	0.395977	0.511044	0.595518	0.679803	0.758681	0.8177	0.865329	0.900812	0.0954806	0.654635	0.811244	0.885917	0.941637	0.972753	0.979559	0.983981	0.987279
53	0.239576	0.389291	0.48723	0.574262	0.660295	0.736407	0.800491	0.85376	0.891865	0.135834	0.664092	0.812374	0.897641	0.933273	0.968631	0.978274	0.982556	0.986118
54	0.266728	0.425997	0.531244	0.612413	0.69147	0.76822	0.824018	0.870975	0.905094	0.160901	0.72315	0.840409	0.896599	0.942007	0.971268	0.980227	0.985767	0.988101
55	0.332795	0.511439	0.624369	0.70209	0.772415	0.8337	0.87814	0.912698	0.936538	0.199574	0.838934	0.892193	0.934561	0.960622	0.980411	0.986641	0.989644	0.991248
56	0.200788	0.337504	0.431688	0.51467	0.600077	0.685584	0.757389	0.818108	0.863772	0.0795104	0.613477	0.794932	0.870539	0.915703	0.961258	0.974168	0.981926	0.985747
57	0.237959	0.38969	0.49206	0.5738	0.659621	0.734011	0.798092	0.850808	0.889444	0.167297	0.721329	0.847822	0.89215	0.941951	0.970824	0.98108	0.983946	0.98716
58	0.272663	0.437137	0.540004	0.625586	0.701976	0.773922	0.829099	0.875088	0.908133	0.119553	0.765468	0.85286	0.907156	0.950476	0.975054	0.982684	0.986735	0.988479
59	0.170581	0.292527	0.387042	0.469602	0.562297	0.650403	0.729026	0.795972	0.846531	0.0168299	0.415697	0.657418	0.802509	0.889342	0.945178	0.964911	0.976368	0.983717
60	0.17885	0.305882	0.402578	0.493451	0.586243	0.675657	0.749068	0.81594	0.866149	0.0529519	0.489122	0.730147	0.847597	0.910981	0.952707	0.968398	0.978826	0.985008
61	0.15923	0.277519	0.365161	0.439813	0.532168	0.616382	0.694825	0.76546	0.821573	0.0530098	0.438273	0.65341	0.787616	0.875023	0.938487	0.957895	0.968953	0.978612
62	0.115833	0.211633	0.2871	0.359236	0.443034	0.537479	0.622025	0.705428	0.773089	0.0457014	0.307707	0.519772	0.703432	0.824671	0.903969	0.937891	0.958741	0.970847
63	0.168938	0.285837	0.376814	0.459829	0.548346	0.645829	0.722336	0.790221	0.84186	0.0275532	0.453428	0.669949	0.811698	0.88683	0.943746	0.966032	0.975835	0.982722
64	0.151162	0.280957	0.368911	0.447735	0.537192	0.630369	0.707482	0.777754	0.831595	0.0764476	0.486867	0.679701	0.794765	0.870215	0.944839	0.960801	0.972003	0.977602
65	0.119624	0.213006	0.29277	0.369258	0.44956	0.537309	0.623173	0.700134	0.76585	0.0739845	0.264894	0.434433	0.632009	0.748775	0.870678	0.912656	0.942127	0.962052
66	0.207643	0.349527	0.456174	0.546327	0.64365	0.725253	0.790066	0.84641	0.887274	0.09559	0.588786	0.743579	0.848744	0.908799	0.957463	0.970117	0.978408	0.983779
67	0.151749	0.275944	0.367026	0.447553	0.53835	0.62726	0.702121	0.772598	0.827011	0.0471635	0.45647	0.657473	0.80211	0.878321	0.939187	0.959262	0.971741	0.981557
68	0.125576	0.211783	0.276352	0.344653	0.425535	0.512265	0.594988	0.678056	0.745269	0.0174444	0.253661	0.453976	0.610212	0.73706	0.873397	0.921803	0.949454	0.965774
69	0.13707	0.233773	0.309333	0.380955	0.466297	0.554798	0.642687	0.720128	0.786001	0.0182478	0.251223	0.526966	0.695011	0.800913	0.902766	0.938776	0.960661	0.974948
70	0.11884	0.214022	0.286104	0.361744	0.43746	0.538518	0.627982	0.709401	0.776317	0.00594742	0.156458	0.435877	0.61283	0.73453	0.871498	0.927128	0.952613	0.970923
71	0.146002	0.242943	0.324593	0.402001	0.482831	0.57873	0.661316	0.739304	0.799403	0.0227789	0.259372	0.576632	0.743251	0.836487	0.919083	0.951116	0.96799	0.979372
72	0.247985	0.403635	0.48881	0.578556	0.667795	0.74201	0.802447	0.854007	0.891776	0.0753147	0.741118	0.861844	0.908716	0.939281	0.969748	0.977597	0.981794	0.985974
73	0.134805	0.232933	0.310207	0.385273	0.453473	0.531572	0.610305	0.686694	0.750924	0.0717493	0.336258	0.526159	0.71151	0.788569	0.897147	0.93078	0.951163	0.962066
74	0.132165	0.2489	0.339584	0.421059	0.506916	0.598805	0.675464	0.748767	0.806219	0.0229307	0.333068	0.607942	0.723966	0.824982	0.924599	0.946107	0.964074	0.971939
75	0.231457	0.374714	0.470776	0.549036	0.628965	0.704913	0.768144	0.825086	0.868124	0.147261	0.681766	0.819283	0.877077	0.935137	0.967213	0.976243	0.981337	0.985904
76	0.187963	0.321843	0.42003	0.497619	0.585971	0.667611	0.738861	0.803196	0.851602	0.099758	0.614061	0.76618	0.86768	0.923855	0.959893	0.97144	0.979502	0.983904
77	0.106664	0.195891	0.266821	0.332612	0.40452	0.502294	0.583178	0.664397	0.737608	0.0257074	0.232635	0.426598	0.607044	0.73069	0.873498	0.922518	0.951285	0.968987
78	0.20117	0.352423	0.462522	0.555333	0.641553	0.723801	0.787818	0.843214	0.885783	0.0542171	0.595559	0.819062	0.897328	0.932818	0.968319	0.976323	0.983263	0.986779
79	0.0766789	0.145577	0.200199	0.250125	0.31361	0.395481	0.47714	0.562615	0.639947	0.00494236	0.0341655	0.121477	0.308795	0.475299	0.695195	0.82724	0.886592	0.936579
80	0.207983	0.343869	0.452565	0.537041	0.61858	0.702697	0.774447	0.832463	0.875841	0.112208	0.615512	0.813963	0.895199	0.933848	0.963757	0.975759	0.983332	0.988248
81	0.125979	0.21129	0.275487	0.343309	0.411008	0.486934	0.569578	0.654257	0.723021	0.022485	0.210265	0.409598	0.58538	0.682038	0.823031	0.888077	0.919915	0.950014
82	0.172008	0.294974	0.381707	0.465819	0.555968	0.646504	0.723597	0.793563	0.84613	0.0229196	0.450615	0.673028	0.816757	0.890416	0.945994	0.962547	0.975858	0.982552
83	0.112692	0.200202	0.268919	0.342185	0.417362	0.506098	0.589768	0.676535	0.750201	0.00844032	0.0175272	0.0848156	0.293398	0.614391	0.787335	0.880511	0.91666	0.946856
84	0.0630216	0.111456	0.155941	0.198564	0.249564	0.308371	0.377124	0.452973	0.525807	0.000360024	-0.000585	0.0254387	0.117822	0.24767	0.42874	0.626727	0.769138	0.870093
85	0.108256	0.193596	0.2725	0.350605	0.428035	0.519041	0.605226	0.69048	0.759896	0.0346936	0.0333357	0.0330116	0.322715	0.702325	0.874121	0.925946	0.952174	0.967726
86	0.110069	0.195032	0.261163	0.325498	0.401807	0.492338	0.575944	0.663745	0.734474	0.0127986	0.204069	0.413728	0.593216	0.713923	0.864145	0.916837	0.946519	0.961742
87	0.150694	0.274523	0.356617	0.438091	0.522315	0.618544	0.700671	0.774891	0.830517	0.0310194	0.431101	0.661762	0.784229	0.864677	0.938813	0.957795	0.973271	0.981756
88	0.0835871	0.146838	0.204914	0.265516	0.338735	0.428996	0.51607	0.602294	0.677592	-0.0177654	0.00787526	0.0263093	0.236135	0.515734	0.764983	0.878671	0.924273	0.945296
89	0.148835	0.248088	0.324136	0.396692	0.482438	0.576979	0.662025	0.739032	0.800397	0.00162537	0.143114	0.47012	0.649922	0.779154	0.900421	0.944873	0.962926	0.976638
90	0.104184	0.18109	0.24778	0.311194	0.383417	0.464627	0.534863	0.621583	0.694814	0.010758	0.0845065	0.333077	0.574939	0.710004	0.84837	0.903463	0.936816	0.953974
91	0.0811516	0.144665	0.196581	0.25181	0.30976	0.383239	0.457439	0.542265	0.616452	0.042773	0.105767	0.263731	0.392755	0.495961	0.62969	0.715114	0.800036	0.845734
92	0.237401	0.385221	0.483514	0.567779	0.654993	0.732788	0.796237	0.848794	0.887861	0.0505325	0.706534	0.861252	0.920608	0.943473	0.971923	0.977805	0.985223	0.989075
93	0.0670015	0.130445	0.18797	0.245468	0.304263	0.381894	0.454829	0.540435	0.620273	0.0074645	0.0489658	0.161913	0.354313	0.532037	0.743394	0.841351	0.892093	0.933584
94	0.133741	0.245332	0.3231	0.391233	0.468531	0.552312	0.630636	0.706782	0.771014	0.0389052	0.380908	0.595116	0.728161	0.824334	0.907363	0.93697	0.959575	0.973081
95	0.145324	0.258457	0.338668	0.422895	0.502637	0.585513	0.664317	0.739324	0.798701	0.0693605	0.449801	0.635958	0.782067	0.862374	0.923717	0.951086	0.967815	0.977788
96	0.233857	0.39255	0.497	0.587807	0.662905	0.745286	0.807862	0.859093	0.896721	0.128923	0.695555	0.84735	0.904644	0.938628	0.968031	0.97926	0.984427	0.987502
97	0.123764	0.225999	0.31161	0.389065	0.474304	0.56324	0.643884	0.722227	0.782977	0.0338723	0.322394	0.549019	0.711283	0.822037	0.9108	0.93732	0.9561	0.967356
98	0.165808	0.275354	0.360503	0.436983	0.519323	0.61163	0.689355	0.75902	0.815518	0.0668942	0.490718	0.670494	0.792055	0.877869	0.939226	0.963884	0.97489	0.981226
99	0.162259	0.285198	0.37667	0.450705	0.532799	0.612663	0.687472	0.758744	0.815366	0.11739	0.504508	0.699259	0.825022	0.893382	0.944043	0.960582	0.97363	0.980982
100	0.16967	0.279337	0.368858	0.445076	0.529989	0.61423	0.690936	0.765278	0.820589	0.0551007	0.445579	0.651245	0.789467	0.878819	0.942727	0.963024	0.976017	0.983031
101	0.0736308	0.141139	0.197052	0.249611	0.315442	0.390068	0.468529	0.560947	0.637842	-0.0034483	-0.0109743	0.000848777	0.191148	0.456198	0.684763	0.81992	0.89501	0.936254
102	0.155257	0.264889	0.342179	0.413234	0.498167	0.580499	0.662776	0.736111	0.79457	0.0620261	0.45208	0.658546	0.783577	0.875246	0.929319	0.950135	0.966591	0.974035
103	0.0856815	0.145057	0.196997	0.23983	0.300975	0.376404	0.450213	0.536341	0.61146	0.00347088	0.0148921	0.00711252	0.101255	0.23813	0.57251	0.730807	0.855727	0.903225
104	0.144572	0.251694	0.338955	0.417232	0.507063	0.604576	0.683542	0.75633	0.815812	-0.00106806	0.171723	0.581789	0.738059	0.83306	0.921964	0.95036	0.965304	0.978017
105	0.158983	0.275153	0.366287	0.44473	0.540422	0.625962	0.704744	0.776542	0.831392	0.0496431	0.421699	0.682155	0.815625	0.899843	0.947108	0.966829	0.97699	0.984646
106	0.155015	0.256773	0.341425	0.415296	0.499945	0.589491	0.667843	0.738506	0.795282	0.0370313	0.441466	0.639077	0.75733	0.827699	0.90866	0.95032	0.964122	0.971817
107	0.245492	0.386728	0.474952	0.553807	0.633085	0.707562	0.771339	0.827982	0.8701	0.0742275	0.728743	0.82159	0.867867	0.919676	0.959782	0.973121	0.979626	0.983827
108	0.163296	0.27343	0.361075	0.437982	0.52124	0.605706	0.681242	0.75057	0.80765	0.0392373	0.374907	0.634828	0.711673	0.855629	0.931118	0.951422	0.967225	0.975416
109	0.211858	0.352461	0.452082	0.537829	0.618503	0.698434	0.764258	0.822318	0.865852	0.049891	0.599837	0.772214	0.881988	0.923819	0.965921	0.975412	0.981898	0.985216
110	0.137242	0.234781	0.311539	0.3845	0.4707	0.557619	0.637093	0.713832	0.78045	0.0280764	0.354829	0.557641	0.705242	0.842469	0.924244	0.947793	0.96519	0.974321
111	0.142844	0.25375	0.340931	0.420656	0.498943	0.586166	0.665119	0.738827	0.797995	0.0501538	0.447305	0.626576	0.758602	0.863233	0.930687	0.95465	0.969952	0.976484
112	0.136707	0.246754	0.326303	0.40583	0.488461	0.586712	0.660647	0.737022	0.796509	0.0383612	0.193187	0.367251	0.589229	0.69582	0.858865	0.908371	0.946004	0.965878
113	0.260013	0.422062	0.526684	0.60813	0.691298	0.764389	0.822421	0.871084	0.905389	0.165873	0.739854	0.874091	0.928137	0.951902	0.974372	0.982908	0.985153	0.988859
114	0.154049	0.274896	0.362839	0.440189	0.518136	0.610163	0.684733	0.756653	0.813512	0.0104247	0.470491	0.695229	0.806996	0.895269	0.942615	0.962854	0.975553	0.981974
115	0.299374	0.467344	0.576854	0.660089	0.733137	0.797961	0.848268	0.889053	0.918614	0.148702	0.81693	0.890778	0.922222	0.959471	0.980388	0.985119	0.987233	0.989388
116	0.229378	0.383065	0.480285	0.55915	0.645404	0.722979	0.785686	0.840151	0.880908	0.0713352	0.709899	0.849439	0.893426	0.937642	0.969581	0.979209	0.985625	0.988867

## Sheet: 5c
	Noisy	SUPPORT	2D BSN	BM3D	NLM	Median	Gaussian
1	0.871531	0.970064	0.873537	0.870942	0.871807	0.81656	0.876744
2	0.889956	0.971231	0.888825	0.887489	0.889948	0.830166	0.893147
3	0.866299	0.964672	0.868782	0.864372	0.866251	0.807697	0.872685
4	0.915516	0.977825	0.918289	0.918163	0.915429	0.901302	0.920652			Noisy	SUPPORT	2D BSN	BM3D	NLM	Median	Gaussian
5	0.825202	0.959553	0.82798	0.825112	0.828656	0.778529	0.833579		Min	0.596696	0.787847	0.598309	0.583508	0.602845	0.49459	0.602907
6	0.912109	0.976143	0.910544	0.913239	0.912012	0.865611	0.914912		Max	0.961413	0.9852	0.961878	0.96149	0.961348	0.941283	0.963162
7	0.866957	0.968226	0.867334	0.864502	0.866937	0.737755	0.873431		median	0.888673	0.971698	0.887616	0.888346	0.888613	0.844993	0.892808
8	0.897469	0.972327	0.896183	0.89515	0.897276	0.822509	0.900336		Q1	0.856503	0.96441	0.855683	0.85767	0.8572	0.804408	0.861885
9	0.885442	0.971272	0.884888	0.880643	0.885457	0.805312	0.889868		Q3	0.929046	0.978237	0.927939	0.927714	0.928807	0.890622	0.931322
10	0.87556	0.965227	0.87448	0.874903	0.875737	0.830646	0.880758		Mean	0.880399	0.96682	0.880673	0.880549	0.88044	0.833442	0.885322
11	0.864728	0.966802	0.863806	0.859986	0.864349	0.767422	0.870226		STD	0.0636366	0.0229083	0.0626955	0.0643327	0.063394	0.0802134	0.0615907
12	0.950575	0.984158	0.949501	0.949821	0.950566	0.917427	0.952363
13	0.831825	0.957955	0.830059	0.837062	0.832057	0.777403	0.841132
14	0.939733	0.979793	0.938606	0.937174	0.939522	0.899093	0.941739
15	0.940066	0.981766	0.938903	0.938947	0.939884	0.870059	0.942035
16	0.885422	0.970504	0.885248	0.887237	0.885528	0.8271	0.890227
17	0.93983	0.981596	0.94061	0.941439	0.939885	0.925147	0.942412
18	0.929228	0.979983	0.928138	0.929018	0.929078	0.902099	0.931708
19	0.929099	0.978434	0.927416	0.92728	0.928717	0.862358	0.931194
20	0.877156	0.969349	0.875604	0.876067	0.878247	0.827619	0.882798
21	0.924621	0.978132	0.921787	0.92243	0.924559	0.872601	0.927396
22	0.90433	0.975188	0.904169	0.908582	0.904503	0.871042	0.908944
23	0.845887	0.966538	0.851129	0.858331	0.844558	0.828532	0.85502
24	0.950592	0.982929	0.949934	0.950633	0.950595	0.920258	0.952202
25	0.951019	0.982206	0.950382	0.947768	0.950885	0.895766	0.952565
26	0.935844	0.974905	0.935686	0.937632	0.935884	0.913416	0.937988
27	0.878938	0.970596	0.878633	0.879318	0.879072	0.838126	0.884165
28	0.833509	0.963135	0.835369	0.841672	0.834155	0.815472	0.843585
29	0.940833	0.981655	0.940847	0.943413	0.940822	0.925326	0.944421
30	0.918979	0.977502	0.919555	0.922394	0.919014	0.890373	0.922731
31	0.872969	0.970361	0.871757	0.868289	0.872558	0.799926	0.877691
32	0.87133	0.96692	0.870633	0.870734	0.870775	0.816808	0.875919
33	0.854684	0.964816	0.85581	0.851005	0.855227	0.751201	0.860891
34	0.802867	0.953145	0.807872	0.803325	0.80155	0.710551	0.813078
35	0.839157	0.957272	0.841003	0.835495	0.839099	0.815791	0.846002
36	0.596696	0.787847	0.598309	0.583508	0.602845	0.49459	0.602907
37	0.926335	0.977265	0.925873	0.924697	0.926172	0.884375	0.929057
38	0.930678	0.98064	0.93125	0.932556	0.931232	0.909769	0.933884
39	0.943211	0.982218	0.942891	0.94459	0.943198	0.932797	0.945662
40	0.926515	0.978272	0.925969	0.927249	0.926691	0.886178	0.92908
41	0.860135	0.963976	0.859655	0.853789	0.861318	0.795793	0.865236
42	0.904959	0.975335	0.902895	0.904976	0.905009	0.835465	0.907946
43	0.892909	0.96915	0.891919	0.893606	0.893357	0.863654	0.896626
44	0.90506	0.973191	0.904626	0.905602	0.905047	0.863944	0.908499
45	0.940602	0.978225	0.940448	0.93736	0.940497	0.91843	0.943061
46	0.921286	0.977302	0.919354	0.919173	0.921308	0.866946	0.923724
47	0.944938	0.981152	0.944305	0.94278	0.944797	0.898914	0.947113
48	0.952686	0.983828	0.95212	0.949924	0.952636	0.907663	0.95475
49	0.942357	0.981034	0.94207	0.942379	0.94215	0.919053	0.944104
50	0.939833	0.980944	0.939195	0.940581	0.939758	0.878116	0.94264
51	0.946101	0.980856	0.944856	0.946193	0.946042	0.915982	0.948081
52	0.937066	0.978046	0.93826	0.939604	0.936836	0.896431	0.940532
53	0.931631	0.97861	0.932014	0.931106	0.931684	0.880975	0.9346
54	0.942246	0.980356	0.941546	0.942051	0.942233	0.904171	0.944136
55	0.961413	0.9852	0.961878	0.96149	0.961348	0.941283	0.963162
56	0.914146	0.977183	0.915274	0.917068	0.914582	0.882272	0.918186
57	0.931204	0.979371	0.931979	0.933535	0.931192	0.920043	0.934791
58	0.943639	0.98098	0.94439	0.945332	0.943654	0.922233	0.946441
59	0.901307	0.974475	0.897782	0.901267	0.901817	0.852233	0.904025
60	0.915083	0.975458	0.913446	0.907803	0.914801	0.867144	0.917804
61	0.8836	0.972257	0.883466	0.882789	0.883714	0.818881	0.888162
62	0.852001	0.960028	0.852109	0.850121	0.852448	0.819519	0.858124
63	0.897162	0.973747	0.894989	0.892966	0.896943	0.810893	0.899772
64	0.891405	0.970194	0.889919	0.891539	0.891285	0.828984	0.895681
65	0.842894	0.959242	0.843788	0.848343	0.842932	0.816886	0.849042
66	0.930409	0.977043	0.928812	0.931093	0.930334	0.909849	0.932563
67	0.887389	0.973319	0.886407	0.890665	0.887277	0.87164	0.89247
68	0.82584	0.959849	0.822731	0.818053	0.826805	0.715605	0.833062
69	0.856576	0.964421	0.855302	0.855687	0.857478	0.788233	0.861586
70	0.850516	0.963338	0.847424	0.846627	0.851287	0.771444	0.854539
71	0.870435	0.964375	0.868563	0.868568	0.870714	0.824447	0.874976
72	0.931394	0.977207	0.931854	0.933253	0.931438	0.914587	0.935208
73	0.83298	0.956671	0.835936	0.840932	0.832715	0.80673	0.84056
74	0.874353	0.964743	0.871657	0.866198	0.873613	0.768239	0.879096
75	0.915863	0.977107	0.917915	0.919459	0.915987	0.910796	0.921343
76	0.903732	0.973241	0.904127	0.905219	0.90396	0.874506	0.908751
77	0.822745	0.96148	0.820694	0.8204	0.821397	0.753525	0.828791
78	0.927845	0.97908	0.927373	0.924979	0.927518	0.876145	0.930118
79	0.737061	0.938634	0.74038	0.720501	0.738809	0.629526	0.744196
80	0.921904	0.979773	0.922207	0.925153	0.921361	0.90647	0.925858
81	0.806254	0.949449	0.805607	0.805316	0.8066	0.758288	0.815391
82	0.901481	0.973404	0.901323	0.90094	0.901831	0.85003	0.904579
83	0.832789	0.937625	0.834479	0.836974	0.832941	0.813654	0.839222
84	0.631168	0.883599	0.644966	0.6264	0.64099	0.570289	0.646772
85	0.83891	0.949294	0.843875	0.846024	0.82844	0.816367	0.846926
86	0.819921	0.956331	0.818019	0.815204	0.821791	0.70666	0.825542
87	0.891986	0.973139	0.889765	0.889203	0.891864	0.811866	0.895566
88	0.771137	0.9405	0.775597	0.781155	0.772012	0.749403	0.781535
89	0.866571	0.965729	0.863118	0.868062	0.86667	0.793287	0.870713
90	0.784046	0.946074	0.787766	0.788461	0.784106	0.744231	0.792339
91	0.715797	0.899323	0.716107	0.728025	0.709617	0.677019	0.725001
92	0.929028	0.979392	0.930717	0.926901	0.929104	0.87541	0.933599
93	0.72464	0.938507	0.721052	0.714218	0.729162	0.548993	0.734043
94	0.846567	0.963627	0.850193	0.848096	0.847393	0.789602	0.855622
95	0.866136	0.969462	0.867413	0.872165	0.866338	0.847813	0.871729
96	0.934772	0.980231	0.934995	0.936639	0.935054	0.922828	0.937435
97	0.856284	0.960966	0.854193	0.858483	0.856365	0.79695	0.861985
98	0.878741	0.97153	0.876343	0.876068	0.878659	0.805555	0.88413
99	0.878965	0.971867	0.879729	0.883218	0.880045	0.851745	0.885097
100	0.882238	0.970902	0.880898	0.881142	0.882582	0.846804	0.88741
101	0.747937	0.935054	0.749451	0.748561	0.746884	0.687588	0.756268
102	0.860277	0.966317	0.866329	0.867307	0.861048	0.841671	0.870399
103	0.716912	0.917077	0.721814	0.721629	0.704081	0.674313	0.72698
104	0.878975	0.967914	0.877075	0.878961	0.879703	0.801697	0.883061
105	0.890512	0.971381	0.891166	0.891064	0.89055	0.869719	0.894884
106	0.860907	0.967407	0.863244	0.859117	0.861042	0.781768	0.866524
107	0.917069	0.975345	0.917547	0.916054	0.917127	0.891367	0.921595
108	0.873553	0.964963	0.87777	0.87726	0.873875	0.843769	0.881882
109	0.913322	0.973486	0.914716	0.915651	0.913405	0.887941	0.918043
110	0.854573	0.965126	0.85476	0.854695	0.855351	0.829057	0.86097
111	0.86798	0.967401	0.870791	0.874565	0.867871	0.853258	0.875076
112	0.865068	0.964076	0.863842	0.866279	0.865445	0.845324	0.870603
113	0.940346	0.982594	0.941241	0.941829	0.939781	0.930182	0.943137
114	0.879728	0.972398	0.883026	0.886672	0.880274	0.844663	0.8863
115	0.948742	0.982334	0.949988	0.950541	0.948748	0.940106	0.951663
116	0.925494	0.978401	0.927873	0.930512	0.925445	0.887665	0.930802

## Sheet: 6d
	Noisy					SUPPORT					Filter 1					Filter 2					Filter 3					Filter 4
	1ms	3ms	5ms	7ms	9ms	1ms	3ms	5ms	7ms	9ms	1ms	3ms	5ms	7ms	9ms	1ms	3ms	5ms	7ms	9ms	1ms	3ms	5ms	7ms	9ms	1ms	3ms	5ms	7ms	9ms
1	0.632651	0.87163	0.924965	0.940884	0.952174	0.87062	0.970087	0.980162	0.9903	0.992135	0.456624	0.637872	0.789886	0.871895	0.918617	0.615899	0.850114	0.925209	0.948424	0.959325	0.430712	0.603827	0.76044	0.853716	0.912996	0.588123	0.830469	0.916574	0.942815	0.954255
2	0.699031	0.890336	0.937625	0.958591	0.961815	0.906178	0.97135	0.983058	0.991923	0.993062	0.492475	0.654998	0.797141	0.887665	0.924385	0.676555	0.868008	0.935051	0.96303	0.966921	0.465732	0.624747	0.768282	0.871218	0.919341	0.647287	0.847425	0.926273	0.958509	0.962366
3	0.635115	0.86631	0.924645	0.942012	0.953966	0.862583	0.96468	0.978688	0.987374	0.990318	0.422441	0.610679	0.769097	0.858098	0.909251	0.60932	0.840133	0.921628	0.947111	0.959096	0.399451	0.578732	0.740085	0.842078	0.903958	0.580143	0.817858	0.911494	0.940694	0.953374
4	0.731959	0.91539	0.948077	0.96483	0.972179	0.923964	0.977865	0.984587	0.992963	0.994001	0.509026	0.677784	0.808691	0.893556	0.936738	0.705136	0.887847	0.94371	0.967988	0.975493	0.483425	0.6461	0.778078	0.874176	0.931463	0.676925	0.867658	0.935551	0.963977	0.971971
5	0.558127	0.825311	0.891564	0.915203	0.933592	0.815132	0.959586	0.974733	0.986113	0.988984	0.439629	0.614575	0.76949	0.857268	0.910663	0.554869	0.807382	0.897064	0.92802	0.945011	0.415238	0.585206	0.741495	0.839468	0.905398	0.532853	0.786358	0.887694	0.921325	0.939103
6	0.728477	0.912164	0.950511	0.965387	0.971564	0.923607	0.976146	0.984664	0.992486	0.994307	0.495226	0.656172	0.80072	0.886861	0.924984	0.697654	0.880653	0.944586	0.967268	0.973318	0.469419	0.623452	0.769988	0.870519	0.917613	0.666588	0.857804	0.93657	0.963038	0.969162
7	0.63672	0.866927	0.920633	0.94404	0.950994	0.882928	0.968264	0.979761	0.988834	0.99032	0.448434	0.619315	0.776381	0.869599	0.908678	0.615231	0.839472	0.919262	0.949951	0.956581	0.426445	0.591817	0.74915	0.852061	0.903774	0.587577	0.816521	0.909721	0.944346	0.950867
8	0.703748	0.897491	0.948854	0.957308	0.967336	0.904622	0.972361	0.98439	0.992039	0.993517	0.509352	0.671816	0.817261	0.890626	0.935986	0.680811	0.873072	0.945732	0.962043	0.97188	0.483792	0.638085	0.785468	0.872732	0.930792	0.65245	0.853396	0.939304	0.957769	0.968181
9	0.679325	0.885506	0.933337	0.948823	0.958473	0.900469	0.971281	0.981785	0.991187	0.992765	0.510598	0.665123	0.805425	0.884729	0.928855	0.665178	0.863951	0.93335	0.956028	0.965371	0.483522	0.631897	0.773148	0.866018	0.922531	0.636654	0.843459	0.924904	0.951204	0.961014
10	0.641854	0.875618	0.923758	0.94621	0.957456	0.857713	0.965243	0.978678	0.98925	0.990735	0.483259	0.660564	0.80114	0.887159	0.926453	0.629517	0.855317	0.925819	0.954197	0.964213	0.457134	0.625594	0.771217	0.87009	0.919611	0.603578	0.834906	0.917543	0.949587	0.959826			Noisy					SUPPORT					Filter 1					Filter 2
11	0.644418	0.864864	0.926333	0.94918	0.952455	0.885121	0.966789	0.98052	0.989762	0.991941	0.465297	0.641472	0.795387	0.884264	0.921726	0.626101	0.843931	0.926771	0.956065	0.960056	0.4386	0.607953	0.767841	0.866463	0.916201	0.597593	0.822841	0.917678	0.951203	0.954942			1ms	3ms	5ms	7ms	9ms	1ms	3ms	5ms	7ms	9ms	1ms	3ms	5ms	7ms	9ms	1ms	3ms
12	0.824344	0.950563	0.974283	0.980838	0.985077	0.947012	0.984156	0.990905	0.99554	0.996445	0.549109	0.693591	0.827494	0.904548	0.944258	0.780514	0.915593	0.96448	0.980084	0.985249	0.525906	0.659553	0.794058	0.887909	0.938184	0.749417	0.894583	0.957336	0.977115	0.98264		Min	0.336825	0.596818	0.719128	0.773534	0.810695	0.332318	0.787875	0.907999	0.937518	0.94803	0.296748	0.466622	0.651273	0.764654	0.83299	0.343542	0.601047
13	0.604112	0.832424	0.914498	0.932028	0.949334	0.83354	0.958047	0.976926	0.986011	0.990043	0.455423	0.617051	0.787503	0.871518	0.922252	0.59092	0.813335	0.91686	0.94124	0.957491	0.431297	0.584828	0.759073	0.854674	0.916231	0.564874	0.792074	0.908335	0.935487	0.952581		Max	0.86493	0.96141	0.979455	0.986221	0.989298	0.957235	0.985191	0.992004	0.996197	0.996809	0.57057	0.710132	0.83327	0.909431	0.947744	0.812191	0.92659
14	0.797629	0.939745	0.964422	0.974646	0.980318	0.939443	0.979821	0.988127	0.994544	0.995544	0.542721	0.697025	0.824207	0.901458	0.942008	0.759569	0.908667	0.957688	0.97552	0.981756	0.51654	0.663065	0.794726	0.882868	0.936278	0.728246	0.888733	0.950793	0.972218	0.97886		median	0.682923	0.889016	0.936535	0.954833	0.962562	0.904372	0.971732	0.98274	0.991111	0.992839	0.493603	0.65837	0.802114	0.887941	0.929918	0.66226	0.86552
15	0.791345	0.940131	0.965897	0.97345	0.978457	0.938664	0.981766	0.988961	0.994322	0.995594	0.552036	0.699602	0.830476	0.902921	0.936579	0.75792	0.909065	0.959511	0.974904	0.979844	0.522161	0.664127	0.800299	0.885113	0.929943	0.726595	0.888411	0.952912	0.971563	0.976518		Q1	0.624241	0.856583	0.91837	0.939624	0.949995	0.861147	0.964427	0.978132	0.988131	0.990361	0.454869	0.629894	0.785405	0.871811	0.918524	0.609128	0.834679
16	0.668092	0.885787	0.930106	0.94799	0.95974	0.89039	0.970511	0.980251	0.990263	0.992696	0.526774	0.676782	0.807249	0.888768	0.933376	0.656227	0.86505	0.930397	0.955017	0.966157	0.500111	0.643584	0.778447	0.87172	0.928017	0.629814	0.845612	0.922484	0.950323	0.962061		Q3	0.765127	0.92903	0.960296	0.971049	0.976888	0.933797	0.978302	0.987259	0.993579	0.995016	0.526867	0.680648	0.816566	0.895541	0.937824	0.733964	0.898506
17	0.806928	0.939883	0.964324	0.978171	0.979082	0.947684	0.981611	0.987891	0.994888	0.995622	0.556091	0.696244	0.823036	0.908148	0.941057	0.769412	0.908346	0.957275	0.978882	0.980723	0.531026	0.66109	0.790865	0.889529	0.936157	0.739024	0.888083	0.949911	0.976187	0.977781		Mean	0.680518	0.880431	0.928833	0.947494	0.957488	0.866012	0.966819	0.980505	0.989084	0.991189	0.483249	0.648259	0.794256	0.87997	0.924691	0.656877	0.855868
18	0.770774	0.929231	0.959334	0.97253	0.980563	0.940649	0.979983	0.987777	0.994652	0.995828	0.550578	0.692227	0.827553	0.904783	0.947744	0.741426	0.899297	0.954598	0.974947	0.982907	0.523563	0.658545	0.796269	0.884025	0.941217	0.711721	0.878826	0.947888	0.971815	0.980354		STD	0.10432	0.0636692	0.0440346	0.0346355	0.0283355	0.11798	0.0229362	0.0108035	0.00780708	0.00660618	0.0553691	0.0454487	0.03342	0.0255263	0.0198627	0.0922041	0.0564608
19	0.747814	0.929032	0.962243	0.969331	0.977345	0.922757	0.978419	0.987586	0.993641	0.995152	0.537524	0.689117	0.824203	0.898728	0.942333	0.720161	0.899753	0.957374	0.971632	0.979785	0.511372	0.655133	0.788521	0.880131	0.936944	0.690523	0.879667	0.950822	0.968075	0.976861
20	0.673844	0.877192	0.934618	0.956315	0.960022	0.89843	0.969327	0.98188	0.990697	0.992695	0.486804	0.647966	0.80252	0.88881	0.926275	0.653351	0.853108	0.932941	0.96126	0.965615	0.462958	0.615118	0.77329	0.87105	0.920595	0.625359	0.83174	0.924387	0.956877	0.96112
21	0.752757	0.925067	0.961099	0.971408	0.974369	0.929648	0.978287	0.987327	0.993413	0.9943	0.527724	0.687876	0.823439	0.902019	0.939288	0.723508	0.896887	0.955267	0.973518	0.977233	0.502713	0.647757	0.791492	0.883548	0.933454	0.693493	0.875247	0.94816	0.970214	0.973865
22	0.700125	0.904368	0.942661	0.961408	0.965025	0.916738	0.975186	0.984361	0.992302	0.993634	0.476102	0.65629	0.799835	0.887426	0.926535	0.671892	0.875441	0.939112	0.964879	0.969151	0.452115	0.625028	0.770377	0.86729	0.921842	0.642986	0.854263	0.930973	0.960592	0.964906
23	0.617028	0.845932	0.911469	0.939377	0.948561	0.869629	0.966532	0.979606	0.990232	0.99162	0.494732	0.655152	0.80216	0.889293	0.930853	0.611697	0.831829	0.917666	0.949991	0.958831	0.466703	0.621235	0.772955	0.872085	0.926038	0.587196	0.812502	0.909836	0.945446	0.954472
24	0.827327	0.950644	0.970398	0.976894	0.983327	0.947482	0.982928	0.989311	0.994599	0.995686	0.54504	0.691319	0.823056	0.896586	0.941375	0.78227	0.916212	0.961731	0.976354	0.983689	0.518147	0.657551	0.794843	0.879331	0.935329	0.750231	0.895823	0.954989	0.972858	0.980826
25	0.831663	0.951037	0.971959	0.981495	0.984835	0.948397	0.982212	0.989921	0.995089	0.996085	0.541895	0.694616	0.821513	0.903152	0.941347	0.78424	0.917035	0.962752	0.980488	0.984778	0.516098	0.660064	0.789708	0.885583	0.935207	0.751233	0.896067	0.956019	0.977493	0.982019
26	0.793027	0.935852	0.967844	0.975619	0.981504	0.934326	0.974921	0.988058	0.992377	0.993856	0.509066	0.66022	0.813591	0.891256	0.936346	0.7478	0.899975	0.958245	0.974913	0.981664	0.485623	0.627467	0.782948	0.873069	0.931453	0.715818	0.877685	0.950827	0.971108	0.97854
27	0.644327	0.879149	0.928535	0.950892	0.95918	0.878996	0.97066	0.981482	0.990895	0.992713	0.465639	0.656336	0.799676	0.888523	0.930181	0.624609	0.856676	0.928711	0.957272	0.965507	0.441308	0.62206	0.770076	0.872176	0.925247	0.598181	0.836555	0.920895	0.95304	0.961443
28	0.584198	0.833458	0.896524	0.921333	0.93675	0.855074	0.963137	0.975273	0.986184	0.989158	0.486366	0.653906	0.793448	0.8785	0.925073	0.58468	0.823083	0.904811	0.935958	0.949794	0.457482	0.61823	0.761761	0.858689	0.917986	0.561365	0.803945	0.896343	0.930142	0.944541
29	0.797319	0.940835	0.967052	0.976388	0.979493	0.942542	0.981652	0.989845	0.994482	0.995567	0.57057	0.710132	0.83327	0.909431	0.944664	0.76909	0.913584	0.961129	0.978093	0.981796	0.54322	0.674784	0.802561	0.89139	0.938726	0.739333	0.89385	0.954627	0.975111	0.978922
30	0.750698	0.919034	0.956104	0.968259	0.97432	0.933823	0.977505	0.987085	0.992109	0.993857	0.488439	0.656179	0.803717	0.886676	0.929233	0.7074	0.887712	0.94841	0.969103	0.975939	0.468141	0.623472	0.775951	0.86981	0.924033	0.672047	0.865847	0.940214	0.964728	0.971954
31	0.657792	0.873	0.923809	0.950281	0.95798	0.888838	0.970365	0.980182	0.990861	0.992912	0.478129	0.640791	0.796579	0.888221	0.928457	0.639918	0.848708	0.924926	0.957101	0.96489	0.452252	0.605836	0.767924	0.869388	0.921391	0.613002	0.827597	0.916644	0.952443	0.96046
32	0.648627	0.871256	0.918318	0.943142	0.957272	0.873361	0.966918	0.979188	0.989655	0.991631	0.471697	0.643033	0.787342	0.87895	0.927767	0.632106	0.849587	0.919886	0.951106	0.964316	0.444479	0.609675	0.758892	0.861099	0.923197	0.604821	0.829428	0.911231	0.945955	0.959982
33	0.630635	0.854714	0.919791	0.940423	0.952036	0.874865	0.964852	0.980483	0.988431	0.991403	0.465451	0.626317	0.792657	0.873613	0.920828	0.614033	0.832211	0.920684	0.947937	0.959158	0.44065	0.597207	0.765416	0.857094	0.91486	0.586802	0.81113	0.911562	0.942484	0.954197
34	0.548419	0.803165	0.884726	0.908835	0.926367	0.772619	0.953263	0.971286	0.984376	0.987503	0.449492	0.625734	0.783002	0.865981	0.913998	0.545874	0.792993	0.892902	0.924645	0.940495	0.423085	0.594895	0.75488	0.846593	0.907747	0.524407	0.774874	0.883619	0.918074	0.9344
35	0.611876	0.838753	0.89927	0.926795	0.939981	0.753673	0.957232	0.972787	0.985173	0.987411	0.44509	0.613813	0.768553	0.860989	0.909663	0.594985	0.8176	0.902826	0.936726	0.949396	0.417806	0.583629	0.740424	0.845265	0.904014	0.566569	0.795991	0.892785	0.930026	0.943354
36	0.336825	0.596818	0.719128	0.773534	0.810695	0.332318	0.787875	0.907999	0.937518	0.94803	0.296748	0.466622	0.651273	0.764654	0.83299	0.343542	0.601047	0.749231	0.81088	0.845746	0.272518	0.440198	0.62782	0.748093	0.825632	0.329361	0.5821	0.735283	0.797917	0.833264
37	0.744649	0.926287	0.955457	0.966601	0.974059	0.922748	0.977245	0.986234	0.992351	0.994581	0.509837	0.674285	0.811004	0.891153	0.934974	0.713434	0.895749	0.949906	0.968915	0.976682	0.483111	0.640908	0.781939	0.873588	0.929977	0.681315	0.873634	0.942106	0.964714	0.973055
38	0.779208	0.930558	0.957328	0.971719	0.976006	0.941163	0.980675	0.987149	0.994347	0.995483	0.533224	0.684929	0.816089	0.899394	0.937844	0.743203	0.899847	0.951046	0.973372	0.978297	0.506187	0.652746	0.784721	0.881264	0.932253	0.712575	0.879315	0.943568	0.969913	0.975032
39	0.791654	0.943217	0.968124	0.976231	0.979921	0.940099	0.982212	0.989532	0.994017	0.995201	0.542775	0.696485	0.826824	0.902769	0.941268	0.754988	0.911168	0.96057	0.976725	0.981176	0.516384	0.659862	0.794406	0.884993	0.936022	0.725035	0.891036	0.954434	0.973639	0.978271
40	0.758173	0.926817	0.960287	0.970312	0.978583	0.930523	0.978347	0.986837	0.993749	0.995092	0.486137	0.656632	0.809632	0.889841	0.936507	0.715915	0.892207	0.95207	0.970846	0.979671	0.463241	0.624787	0.779815	0.873047	0.931645	0.683366	0.870161	0.944492	0.966645	0.976331
41	0.639698	0.860471	0.920801	0.941194	0.953355	0.867316	0.964071	0.979345	0.989541	0.991363	0.460253	0.630792	0.785865	0.865505	0.921367	0.621609	0.838235	0.92108	0.947554	0.960537	0.434217	0.59914	0.758702	0.848129	0.915436	0.595513	0.817211	0.91263	0.942124	0.955907
42	0.735129	0.90506	0.950991	0.962257	0.972735	0.926241	0.975337	0.984915	0.992773	0.994606	0.527147	0.670488	0.814134	0.891678	0.937818	0.70843	0.877755	0.946357	0.965345	0.975821	0.500834	0.639746	0.782645	0.874417	0.931974	0.678823	0.856278	0.938575	0.961008	0.972323
43	0.696239	0.892912	0.939756	0.957347	0.966364	0.895046	0.969155	0.982868	0.991286	0.993326	0.479077	0.647025	0.79559	0.884969	0.92823	0.670135	0.86599	0.936439	0.961206	0.970401	0.453432	0.616255	0.764925	0.867161	0.922325	0.639917	0.844214	0.927113	0.956433	0.966137
44	0.704677	0.905368	0.940613	0.957094	0.964517	0.906493	0.973273	0.982685	0.991893	0.993288	0.495843	0.669417	0.801981	0.886849	0.928337	0.680735	0.879591	0.937808	0.961536	0.969177	0.469363	0.631811	0.77202	0.870473	0.923394	0.651547	0.858315	0.929428	0.956863	0.964869
45	0.796492	0.940592	0.964792	0.974602	0.981088	0.939675	0.978224	0.987345	0.993195	0.995311	0.541717	0.682396	0.816675	0.895495	0.939257	0.756714	0.906419	0.956159	0.974389	0.981714	0.518741	0.648268	0.787149	0.877373	0.935284	0.723958	0.884501	0.949	0.970768	0.978671
46	0.767063	0.921313	0.957212	0.970788	0.975279	0.932441	0.977318	0.986873	0.994076	0.995266	0.5432	0.679807	0.820271	0.895681	0.938597	0.73805	0.893299	0.952264	0.972103	0.978012	0.516019	0.644469	0.789466	0.878722	0.934428	0.707838	0.873233	0.945071	0.96824	0.974744
47	0.821601	0.944923	0.971938	0.980834	0.982993	0.944321	0.981147	0.990538	0.994959	0.995751	0.548911	0.692392	0.826484	0.905195	0.941878	0.778506	0.912718	0.962911	0.980222	0.983369	0.524144	0.657861	0.794782	0.885941	0.936217	0.747921	0.892906	0.956354	0.977485	0.980579
48	0.83959	0.952623	0.97389	0.981403	0.985294	0.952445	0.983804	0.990814	0.995328	0.996357	0.550653	0.693451	0.826976	0.903383	0.943158	0.793135	0.91776	0.964763	0.980663	0.985421	0.520555	0.657962	0.797419	0.885896	0.936866	0.760819	0.895815	0.95811	0.977688	0.982818
49	0.793299	0.942581	0.963688	0.973686	0.979033	0.938027	0.981058	0.988166	0.99375	0.995012	0.510058	0.680414	0.800007	0.888252	0.933017	0.748282	0.908288	0.954456	0.972893	0.97926	0.48108	0.648555	0.771492	0.871607	0.928325	0.714758	0.886711	0.946348	0.968666	0.975653
50	0.784835	0.939642	0.963084	0.973341	0.978443	0.940858	0.980918	0.988496	0.99406	0.995615	0.520609	0.690104	0.818132	0.897721	0.937442	0.746329	0.909683	0.956063	0.974441	0.980123	0.495807	0.655288	0.788603	0.880252	0.932612	0.715107	0.889857	0.949267	0.970849	0.976913
51	0.805084	0.946234	0.967164	0.977727	0.98359	0.937208	0.98088	0.987601	0.993799	0.995315	0.509583	0.680194	0.806748	0.892958	0.938095	0.756	0.911573	0.957218	0.976526	0.983382	0.485692	0.646689	0.777254	0.874122	0.933892	0.72226	0.89114	0.949477	0.972821	0.980364
52	0.784302	0.936934	0.964398	0.973176	0.978567	0.931933	0.978014	0.98759	0.993739	0.995025	0.510951	0.674389	0.818457	0.892648	0.93545	0.741484	0.903294	0.955274	0.973411	0.979535	0.485857	0.640632	0.789791	0.872412	0.930553	0.710168	0.882215	0.94741	0.969557	0.976163
53	0.765794	0.931627	0.959932	0.973156	0.977202	0.935118	0.978595	0.987387	0.99371	0.994707	0.490883	0.66057	0.801968	0.892461	0.931101	0.722775	0.896298	0.950961	0.972764	0.977861	0.467606	0.627142	0.772212	0.875436	0.925755	0.690578	0.875447	0.943178	0.969058	0.974275
54	0.807045	0.94228	0.964731	0.976179	0.980494	0.942709	0.980344	0.987905	0.993811	0.995507	0.536735	0.686158	0.813564	0.89703	0.937928	0.76404	0.909965	0.956548	0.976005	0.981225	0.510927	0.651461	0.784495	0.879004	0.933016	0.732716	0.890913	0.949298	0.972678	0.978133
55	0.86493	0.96141	0.979455	0.986221	0.989298	0.957235	0.985191	0.992004	0.996197	0.996809	0.556859	0.700022	0.828434	0.907705	0.946833	0.812191	0.92659	0.968645	0.984349	0.988524	0.531335	0.665327	0.795723	0.89005	0.94113	0.779596	0.906854	0.962534	0.981736	0.98627
56	0.750616	0.914205	0.955703	0.968021	0.971694	0.933492	0.977188	0.987183	0.993091	0.994368	0.506298	0.667149	0.811435	0.891435	0.930717	0.715124	0.886109	0.949176	0.969712	0.974183	0.481443	0.634443	0.781675	0.87308	0.926587	0.683242	0.865301	0.941788	0.965709	0.970132
57	0.781627	0.931498	0.962625	0.9726	0.979563	0.938543	0.979356	0.987857	0.993368	0.995046	0.518379	0.673105	0.812694	0.89251	0.938094	0.741417	0.899062	0.954535	0.972877	0.980608	0.491842	0.642078	0.783253	0.874769	0.932726	0.708791	0.877312	0.94694	0.969129	0.977377
58	0.815975	0.943649	0.969463	0.977829	0.982459	0.946247	0.980999	0.989778	0.994186	0.99565	0.529331	0.681363	0.81653	0.89449	0.93617	0.769046	0.909648	0.959879	0.976645	0.982406	0.505811	0.649023	0.78551	0.877104	0.930492	0.735136	0.888806	0.95251	0.972923	0.979082
59	0.698802	0.901314	0.936521	0.957963	0.966429	0.911187	0.974503	0.982879	0.992054	0.993938	0.50594	0.671238	0.806235	0.893352	0.935332	0.677718	0.876717	0.935287	0.96314	0.971458	0.478825	0.635467	0.777365	0.874217	0.929695	0.64904	0.856052	0.927268	0.959174	0.967727
60	0.724448	0.915156	0.951679	0.96653	0.972428	0.913493	0.975465	0.985231	0.993737	0.994655	0.519095	0.682552	0.819456	0.900494	0.939341	0.700653	0.887555	0.948077	0.969885	0.976062	0.494082	0.64816	0.791263	0.882729	0.934489	0.672405	0.866357	0.940638	0.966298	0.97278
61	0.666862	0.883846	0.93655	0.951669	0.965601	0.905228	0.972291	0.98235	0.99016	0.992617	0.487025	0.641861	0.80348	0.881907	0.932772	0.648647	0.85922	0.934702	0.957318	0.97044	0.462113	0.608076	0.77347	0.862237	0.926099	0.62037	0.837385	0.926351	0.952147	0.966372
62	0.64023	0.851679	0.921155	0.947621	0.953383	0.861597	0.959965	0.978217	0.98921	0.990407	0.452643	0.621846	0.783761	0.876533	0.918246	0.620693	0.831021	0.921558	0.953892	0.960039	0.430192	0.590627	0.754731	0.860428	0.913299	0.592609	0.808279	0.911748	0.94845	0.954717
63	0.6883	0.897451	0.941687	0.955809	0.968805	0.90646	0.973822	0.983741	0.991777	0.99403	0.495826	0.670742	0.807741	0.887867	0.936006	0.665798	0.875831	0.938682	0.960686	0.973012	0.46936	0.636166	0.775882	0.870676	0.930276	0.636991	0.856283	0.930635	0.956103	0.969435
64	0.691721	0.891544	0.935833	0.957953	0.962363	0.907098	0.970202	0.982294	0.991034	0.992468	0.452134	0.627203	0.775932	0.876338	0.916061	0.659341	0.860868	0.931012	0.960544	0.965761	0.429056	0.597641	0.744523	0.85808	0.911244	0.627887	0.837752	0.920759	0.955268	0.960476
65	0.609554	0.842923	0.90919	0.928128	0.94526	0.853117	0.959239	0.975192	0.984677	0.988536	0.407121	0.584394	0.751293	0.841815	0.89908	0.586007	0.8168	0.908603	0.935198	0.951803	0.383749	0.556974	0.724468	0.826278	0.894229	0.556417	0.792348	0.897711	0.927227	0.945129
66	0.775101	0.930207	0.960751	0.971827	0.976002	0.935331	0.976962	0.986684	0.993485	0.994593	0.524522	0.678112	0.817072	0.894966	0.933824	0.739756	0.899261	0.953918	0.97281	0.977731	0.497204	0.646225	0.789646	0.877985	0.928664	0.708773	0.877863	0.946643	0.968939	0.974076
67	0.666422	0.887696	0.937466	0.953858	0.963161	0.904122	0.97343	0.983526	0.991501	0.993293	0.504482	0.674003	0.812231	0.892277	0.935111	0.650955	0.866963	0.936196	0.959934	0.969008	0.480235	0.642266	0.782441	0.873979	0.928659	0.624939	0.848629	0.928425	0.955715	0.965214
68	0.571854	0.825853	0.890082	0.908872	0.939432	0.820478	0.959832	0.973739	0.983742	0.988178	0.453207	0.622476	0.774062	0.856056	0.918142	0.567984	0.810417	0.897169	0.923702	0.950677	0.424857	0.589891	0.745023	0.838908	0.911934	0.544372	0.790222	0.88759	0.916738	0.945358
69	0.617659	0.856641	0.915029	0.938712	0.949386	0.850798	0.964438	0.977552	0.98868	0.990281	0.451809	0.633488	0.784575	0.875838	0.919909	0.602265	0.835147	0.916292	0.946934	0.957404	0.427721	0.602684	0.755364	0.858368	0.914696	0.57679	0.814342	0.907128	0.941439	0.95227
70	0.59789	0.850864	0.906381	0.935022	0.945355	0.80122	0.963426	0.977172	0.987312	0.990186	0.461505	0.642112	0.785682	0.878025	0.921807	0.587695	0.832514	0.910561	0.944671	0.954608	0.43512	0.610849	0.75928	0.859647	0.915466	0.562933	0.811366	0.901857	0.939264	0.949489
71	0.68149	0.870443	0.933927	0.949328	0.96233	0.875195	0.964393	0.981096	0.990632	0.99263	0.483063	0.642971	0.799712	0.881632	0.929655	0.657568	0.846924	0.931315	0.955399	0.967771	0.458836	0.613969	0.771462	0.864543	0.923889	0.628351	0.826055	0.922759	0.950334	0.963565
72	0.776747	0.931355	0.960322	0.970929	0.978397	0.936979	0.977207	0.987236	0.991477	0.993937	0.535197	0.685232	0.821697	0.899304	0.942073	0.742869	0.900111	0.954451	0.972621	0.980454	0.508444	0.651757	0.78824	0.881942	0.936902	0.713162	0.879882	0.947712	0.969259	0.977576
73	0.608863	0.833188	0.907938	0.936949	0.94168	0.857868	0.956687	0.972854	0.983921	0.985746	0.387895	0.551286	0.736059	0.842909	0.885351	0.579301	0.802795	0.904937	0.941859	0.947378	0.365969	0.524976	0.709943	0.827464	0.880449	0.547285	0.77741	0.892971	0.933991	0.939552
74	0.665902	0.874389	0.927812	0.943376	0.960733	0.878851	0.964747	0.978121	0.987723	0.990667	0.471071	0.63626	0.786784	0.87156	0.924975	0.645188	0.850993	0.92624	0.949862	0.966062	0.446684	0.603221	0.757621	0.853866	0.918767	0.616479	0.829206	0.917087	0.944166	0.961462
75	0.743745	0.915925	0.951205	0.964874	0.974596	0.931467	0.977091	0.985473	0.992433	0.994721	0.528195	0.683079	0.808396	0.89734	0.940518	0.715663	0.888858	0.945671	0.968063	0.977749	0.503371	0.64798	0.779624	0.878871	0.934503	0.685599	0.868471	0.937544	0.964285	0.974658
76	0.699527	0.903446	0.946927	0.961446	0.969047	0.919363	0.97322	0.984828	0.992278	0.99387	0.496189	0.662029	0.808088	0.890587	0.933664	0.674446	0.875314	0.942942	0.964921	0.972716	0.472093	0.629433	0.777171	0.872129	0.928074	0.644498	0.854112	0.93551	0.960684	0.968859
77	0.562743	0.822487	0.881291	0.909762	0.931474	0.800451	0.961403	0.973266	0.984292	0.988659	0.409019	0.596426	0.751571	0.844453	0.901178	0.548787	0.801807	0.887058	0.922023	0.942212	0.386751	0.567427	0.726437	0.828174	0.895909	0.52363	0.780705	0.876093	0.914027	0.935389
78	0.759088	0.927861	0.958149	0.972597	0.976803	0.931272	0.979071	0.986491	0.993661	0.995294	0.532035	0.682759	0.810019	0.900824	0.939489	0.729794	0.898109	0.951362	0.974209	0.979079	0.507056	0.649655	0.777913	0.883462	0.933654	0.699656	0.876433	0.943019	0.970708	0.975774
79	0.464933	0.736495	0.8262	0.862716	0.890358	0.617034	0.938401	0.963152	0.974117	0.978323	0.35768	0.544965	0.720066	0.820011	0.880643	0.460861	0.725648	0.841523	0.88474	0.909999	0.337504	0.519719	0.691695	0.804844	0.874717	0.441842	0.703376	0.829505	0.8748	0.901055
80	0.751375	0.92185	0.953687	0.966558	0.97222	0.933789	0.979753	0.987097	0.993673	0.994858	0.559035	0.704417	0.826884	0.898702	0.942432	0.729312	0.897405	0.950754	0.969893	0.976378	0.534099	0.669088	0.794707	0.879287	0.936851	0.70178	0.878343	0.944015	0.966374	0.973211
81	0.523638	0.80644	0.872735	0.906109	0.924065	0.756246	0.949423	0.969313	0.981939	0.98504	0.382777	0.573682	0.733956	0.837197	0.892463	0.515864	0.788393	0.879058	0.919534	0.936283	0.362148	0.545516	0.707269	0.819656	0.887154	0.491319	0.765305	0.86683	0.911004	0.928693
82	0.698593	0.901553	0.945452	0.9606	0.966805	0.902673	0.973408	0.984363	0.992499	0.99356	0.497792	0.667202	0.811045	0.891889	0.933013	0.675441	0.875104	0.942364	0.964873	0.971387	0.472509	0.635068	0.780469	0.873753	0.927414	0.647147	0.855003	0.934822	0.96088	0.967548
83	0.583768	0.832778	0.901822	0.928663	0.945762	0.552853	0.937794	0.968684	0.980023	0.983666	0.424803	0.604816	0.766638	0.860521	0.91422	0.56957	0.812665	0.904547	0.9381	0.954041	0.399799	0.573508	0.738343	0.843275	0.908094	0.54312	0.790736	0.894122	0.931566	0.948478
84	0.352766	0.630532	0.735454	0.796069	0.829885	0.344288	0.88324	0.94241	0.959915	0.96523	0.330817	0.516849	0.689647	0.804708	0.86381	0.362575	0.636672	0.767684	0.833947	0.864617	0.305462	0.484754	0.662607	0.787203	0.856728	0.349002	0.619341	0.755383	0.822953	0.853857
85	0.585744	0.838937	0.890822	0.920605	0.931819	0.657647	0.949279	0.973532	0.98262	0.987048	0.448982	0.631574	0.77362	0.868049	0.905847	0.574086	0.819638	0.897198	0.933145	0.942928	0.424572	0.598129	0.744271	0.85094	0.900179	0.548823	0.799653	0.887276	0.926705	0.936518
86	0.566428	0.819985	0.893989	0.918693	0.932644	0.801565	0.956386	0.971228	0.981962	0.984031	0.428203	0.608285	0.756409	0.857868	0.907227	0.556725	0.802669	0.896784	0.930507	0.944024	0.403855	0.5762	0.727171	0.840024	0.901566	0.532389	0.781243	0.886173	0.923679	0.937816
87	0.684357	0.892366	0.939883	0.953204	0.962365	0.906675	0.973223	0.982927	0.991495	0.993206	0.49707	0.667257	0.806816	0.887325	0.930261	0.66584	0.871173	0.938465	0.959095	0.968172	0.472261	0.63522	0.775862	0.870173	0.925151	0.638353	0.852569	0.930816	0.95455	0.963999
88	0.503941	0.771111	0.86321	0.899136	0.919126	0.566086	0.940508	0.967167	0.979825	0.982707	0.41418	0.605926	0.769666	0.864566	0.914662	0.50074	0.762558	0.876031	0.917469	0.935246	0.388286	0.575796	0.740668	0.846231	0.907897	0.48114	0.742769	0.867078	0.910834	0.929236
89	0.63378	0.866357	0.922347	0.941652	0.950776	0.836874	0.965672	0.979341	0.988781	0.990751	0.497349	0.664205	0.80545	0.888014	0.929604	0.625793	0.848751	0.925469	0.951091	0.959911	0.470975	0.630042	0.773691	0.870655	0.923686	0.60193	0.829046	0.917926	0.946492	0.955503
90	0.520172	0.784142	0.859055	0.894807	0.919828	0.768782	0.946077	0.964631	0.97772	0.983106	0.358403	0.532301	0.709577	0.810661	0.876564	0.503924	0.760095	0.861893	0.906331	0.930093	0.337638	0.50645	0.68847	0.796698	0.872531	0.478669	0.736543	0.847746	0.8963	0.921509
91	0.443145	0.715854	0.811078	0.854669	0.880278	0.651232	0.899351	0.946389	0.963292	0.970981	0.313205	0.491261	0.667395	0.781256	0.845579	0.434225	0.702794	0.824077	0.874616	0.898805	0.292188	0.468701	0.643667	0.768671	0.841144	0.410382	0.679596	0.80932	0.862665	0.887682
92	0.760685	0.929029	0.96287	0.970439	0.975189	0.926882	0.979408	0.988495	0.993977	0.995324	0.536842	0.686991	0.82681	0.900146	0.938137	0.733683	0.899991	0.95712	0.972622	0.977875	0.510483	0.652151	0.795344	0.883306	0.932939	0.703689	0.879039	0.950259	0.968991	0.97452
93	0.466003	0.724735	0.832984	0.860461	0.89231	0.644397	0.938531	0.965291	0.97649	0.980756	0.385559	0.552336	0.731286	0.823323	0.886219	0.468239	0.721015	0.849829	0.884727	0.913352	0.362416	0.520731	0.702799	0.807743	0.880528	0.446723	0.700222	0.837527	0.87475	0.904511
94	0.61854	0.846605	0.90883	0.930607	0.94417	0.859798	0.96364	0.97739	0.987234	0.989498	0.471278	0.644615	0.794535	0.877581	0.923207	0.60855	0.832018	0.913657	0.941963	0.954555	0.444319	0.609461	0.76588	0.858919	0.91648	0.584446	0.813009	0.904806	0.936308	0.949441
95	0.633658	0.866197	0.921789	0.94062	0.95348	0.881501	0.969461	0.981192	0.989488	0.991815	0.470096	0.645986	0.796485	0.879288	0.925339	0.619617	0.844723	0.923375	0.949125	0.961183	0.445405	0.614	0.765846	0.862424	0.92063	0.594002	0.823376	0.915195	0.943777	0.956521
96	0.783028	0.934827	0.965726	0.974643	0.981229	0.937754	0.980223	0.988592	0.993784	0.995581	0.531892	0.681348	0.822782	0.903075	0.942971	0.746166	0.90382	0.958605	0.975357	0.982595	0.50404	0.646661	0.791617	0.88496	0.936237	0.714398	0.882839	0.951475	0.971884	0.979726
97	0.632053	0.856407	0.919606	0.939673	0.956337	0.858334	0.961005	0.977831	0.987004	0.990377	0.468638	0.6399	0.796403	0.877661	0.9282	0.618783	0.836687	0.921213	0.948481	0.963709	0.444072	0.608025	0.767852	0.861038	0.923168	0.592549	0.816998	0.912483	0.943037	0.959309
98	0.661634	0.878732	0.928016	0.950562	0.953596	0.88671	0.971542	0.981644	0.990449	0.991292	0.459003	0.633217	0.788554	0.877412	0.914327	0.635875	0.851026	0.925563	0.955373	0.959244	0.437646	0.601823	0.762231	0.859637	0.910179	0.606193	0.828452	0.915976	0.950142	0.953778
99	0.653977	0.879017	0.93396	0.949684	0.959782	0.90075	0.971923	0.982228	0.990991	0.992283	0.496344	0.660107	0.806189	0.886891	0.930258	0.640672	0.857388	0.93351	0.956485	0.96617	0.469108	0.625672	0.776502	0.868449	0.924363	0.613352	0.836868	0.925287	0.951612	0.961888
100	0.675041	0.882208	0.9349	0.953279	0.96276	0.90538	0.970896	0.982795	0.990815	0.992731	0.502046	0.666723	0.812359	0.892558	0.936277	0.659019	0.861432	0.935003	0.959776	0.968978	0.474213	0.634206	0.780541	0.874329	0.930016	0.632537	0.841173	0.927652	0.95563	0.965209
101	0.477672	0.747796	0.824645	0.880191	0.906276	0.542358	0.93507	0.959844	0.973857	0.97868	0.400465	0.585918	0.734405	0.839393	0.902161	0.47881	0.743094	0.842066	0.899841	0.924697	0.377025	0.551845	0.703584	0.820096	0.895767	0.459697	0.723923	0.830374	0.891509	0.917443
102	0.609048	0.860271	0.912323	0.936982	0.94581	0.888958	0.96636	0.978135	0.989001	0.990561	0.469533	0.645748	0.797175	0.882847	0.923811	0.598568	0.839165	0.915343	0.946792	0.955383	0.442268	0.610879	0.768682	0.86359	0.918123	0.574102	0.818689	0.907258	0.941646	0.950473
103	0.423035	0.716584	0.815401	0.86332	0.885499	0.399363	0.916137	0.957055	0.968447	0.970802	0.34485	0.53402	0.702637	0.816497	0.872723	0.425726	0.709902	0.831263	0.885311	0.905852	0.324665	0.507419	0.676058	0.801235	0.867559	0.406281	0.688442	0.818669	0.875662	0.896667
104	0.652078	0.878993	0.931349	0.947754	0.954424	0.868925	0.967965	0.980692	0.990709	0.991786	0.495633	0.664913	0.802068	0.88928	0.930739	0.639902	0.858414	0.931874	0.95561	0.962417	0.470018	0.632254	0.771322	0.870368	0.925159	0.613544	0.837666	0.924135	0.951174	0.958083
105	0.688695	0.890425	0.942024	0.958407	0.965027	0.903787	0.971372	0.984304	0.99245	0.993252	0.519518	0.666996	0.81748	0.896798	0.936852	0.673568	0.867131	0.940927	0.964103	0.970772	0.493147	0.631192	0.785841	0.878104	0.932388	0.646336	0.847227	0.933685	0.960208	0.967159
106	0.620378	0.860604	0.918388	0.939477	0.948965	0.882262	0.967324	0.979454	0.988425	0.990633	0.423303	0.604757	0.772108	0.862716	0.903807	0.597962	0.833277	0.917179	0.945824	0.954584	0.398577	0.570739	0.742569	0.84585	0.898076	0.570776	0.809969	0.907627	0.939757	0.948527
107	0.74528	0.916902	0.954036	0.969385	0.97271	0.923954	0.975293	0.985073	0.991696	0.992501	0.457104	0.631845	0.790102	0.882427	0.922519	0.698319	0.87999	0.945686	0.969383	0.973701	0.434324	0.600341	0.759871	0.865593	0.91692	0.66492	0.857263	0.936943	0.964941	0.969341
108	0.653538	0.87359	0.922215	0.945635	0.958364	0.875904	0.964948	0.977982	0.987714	0.990375	0.446602	0.618151	0.770072	0.866427	0.917166	0.628707	0.845649	0.919973	0.950733	0.963251	0.422455	0.587761	0.740709	0.84811	0.912229	0.598766	0.821763	0.909858	0.944552	0.957993
109	0.725882	0.913336	0.952202	0.964574	0.971433	0.911765	0.973459	0.983627	0.990145	0.993963	0.488542	0.664362	0.807881	0.889617	0.932884	0.694573	0.884213	0.94738	0.967237	0.974473	0.464561	0.631453	0.777906	0.871968	0.927156	0.663682	0.86247	0.9395	0.962947	0.970599
110	0.620372	0.854698	0.919059	0.934559	0.946227	0.87256	0.965144	0.979058	0.987949	0.98991	0.446867	0.626276	0.783587	0.866494	0.913292	0.601336	0.831713	0.919067	0.942624	0.953921	0.422426	0.597264	0.754269	0.850359	0.907665	0.573868	0.810593	0.910406	0.936623	0.948461
111	0.662178	0.868035	0.923484	0.952896	0.952762	0.892043	0.96744	0.979615	0.9894	0.990846	0.501455	0.655218	0.798181	0.892796	0.925584	0.64702	0.847514	0.924239	0.959218	0.960326	0.474274	0.623722	0.767593	0.872974	0.920365	0.620602	0.827204	0.915494	0.95517	0.955676
112	0.625529	0.865346	0.916486	0.941659	0.950198	0.80915	0.964091	0.976412	0.988191	0.989321	0.424768	0.617157	0.769276	0.868	0.911247	0.601149	0.838307	0.915236	0.947889	0.956592	0.402931	0.584594	0.742496	0.852324	0.904432	0.571662	0.815066	0.905367	0.941864	0.950969
113	0.808303	0.940332	0.965798	0.975789	0.980289	0.947023	0.982597	0.989152	0.995017	0.996047	0.565195	0.701149	0.831874	0.907261	0.945041	0.773705	0.910348	0.959817	0.977129	0.9822	0.537225	0.665494	0.801795	0.888791	0.939006	0.743847	0.890475	0.953642	0.974141	0.979457
114	0.668237	0.879599	0.933039	0.949187	0.959484	0.910146	0.972433	0.982513	0.990344	0.992116	0.486118	0.648074	0.796829	0.878956	0.925422	0.648964	0.854412	0.931588	0.955008	0.965134	0.459387	0.615846	0.768019	0.862199	0.92094	0.620679	0.832964	0.9231	0.949818	0.960562
115	0.814173	0.948731	0.969348	0.977474	0.98243	0.947146	0.982328	0.989275	0.993294	0.995393	0.547513	0.696077	0.821166	0.899518	0.940451	0.773013	0.9164	0.9606	0.977072	0.98287	0.521268	0.661958	0.790359	0.881915	0.935141	0.742411	0.896778	0.953709	0.973787	0.97995
116	0.764904	0.925498	0.960322	0.969147	0.977142	0.939468	0.978387	0.988155	0.993558	0.995154	0.539329	0.693476	0.824928	0.898922	0.941736	0.734807	0.898321	0.955134	0.97158	0.979677	0.512492	0.659064	0.792925	0.88132	0.935907	0.703539	0.87819	0.948446	0.967791	0.976578
[truncated: 13 more columns]

## Sheet: 7c
	Noisy	T=1	T=3	T=7	T=15	T=31	T=61	T=121
1	0.871567	0.873526	0.883786	0.921587	0.948938	0.955483	0.97005	0.971542
2	0.890116	0.889013	0.901863	0.931469	0.95492	0.959335	0.9713	0.972462			Noisy	T=1	T=3	T=7	T=15	T=31	T=61	T=121
3	0.866464	0.868951	0.851844	0.895901	0.941551	0.951002	0.964684	0.964379		Min	0.596063	0.597721	0.507662	0.508465	0.658686	0.796955	0.787048	0.827839
4	0.915342	0.918121	0.931285	0.956257	0.964071	0.967566	0.977845	0.977349		Max	0.96149	0.961951	0.96279	0.973985	0.975311	0.978368	0.985225	0.983915
5	0.824931	0.82774	0.856875	0.902345	0.937239	0.948551	0.959497	0.962631		median	0.888749	0.887757	0.910657	0.936438	0.954749	0.959795	0.971736	0.971977
6	0.912325	0.910763	0.925697	0.949532	0.961362	0.963884	0.976179	0.976209		Q1	0.856619	0.855374	0.879666	0.915165	0.943552	0.950833	0.964315	0.964871
7	0.866804	0.867139	0.895002	0.915758	0.948687	0.954536	0.9682	0.967072		Q3	0.929161	0.927937	0.938477	0.95327	0.964534	0.968004	0.978289	0.978036
8	0.897583	0.8963	0.902349	0.936546	0.956841	0.960549	0.972394	0.97203		Mean	0.880393	0.880668	0.891587	0.922793	0.946559	0.955394	0.966808	0.967906
9	0.885621	0.885049	0.905096	0.935408	0.95581	0.961335	0.971328	0.971873		STD	0.0637234	0.0627734	0.0757331	0.0595074	0.0383817	0.0229355	0.022983	0.0187688
10	0.87546	0.87441	0.872016	0.920927	0.944347	0.954265	0.96521	0.967882
11	0.864577	0.863612	0.894745	0.925874	0.948525	0.950968	0.966732	0.966617
12	0.950378	0.949291	0.955646	0.970272	0.972642	0.975856	0.984094	0.983204
13	0.832212	0.83044	0.833654	0.881951	0.930875	0.94098	0.958002	0.960124
14	0.93972	0.93861	0.942032	0.958668	0.967028	0.969528	0.979795	0.978469
15	0.940074	0.938893	0.949268	0.96081	0.96949	0.972582	0.981738	0.981389
16	0.885215	0.885033	0.910685	0.935138	0.953752	0.957259	0.970439	0.97128
17	0.940009	0.940787	0.957526	0.970111	0.971226	0.973761	0.981623	0.98068
18	0.929317	0.928234	0.946398	0.963527	0.967065	0.97081	0.980021	0.979807
19	0.92915	0.927449	0.929441	0.950412	0.9621	0.9673	0.978444	0.978158
20	0.877392	0.875821	0.903738	0.932964	0.953572	0.958408	0.969382	0.969866
21	0.924568	0.921724	0.941394	0.954102	0.964463	0.967396	0.978141	0.978248
22	0.904638	0.904443	0.930592	0.946744	0.959718	0.964952	0.97521	0.9752
23	0.846224	0.851472	0.889098	0.918292	0.943784	0.954867	0.966557	0.968975
24	0.950704	0.950046	0.956154	0.968104	0.97242	0.975612	0.982939	0.981665
25	0.951109	0.950447	0.948309	0.961369	0.972189	0.973707	0.98222	0.980654
26	0.93597	0.935808	0.945792	0.957431	0.965418	0.965011	0.974975	0.97302
27	0.879176	0.878891	0.910952	0.932814	0.951501	0.957146	0.970645	0.971414
28	0.833273	0.835169	0.891436	0.918133	0.941594	0.949304	0.963056	0.963932
29	0.940657	0.940646	0.9473	0.963636	0.968976	0.970391	0.981614	0.980241
30	0.919168	0.91976	0.939003	0.954717	0.964747	0.966508	0.977558	0.976035
31	0.872879	0.871662	0.898368	0.93363	0.950495	0.957861	0.970368	0.97154
32	0.871047	0.870326	0.890246	0.924282	0.94942	0.954446	0.966905	0.96879
33	0.854309	0.85543	0.888824	0.923843	0.947422	0.95043	0.964836	0.965062
34	0.8028	0.807851	0.806298	0.8659	0.917114	0.932997	0.953168	0.955987
35	0.838999	0.840856	0.827163	0.886478	0.929658	0.945729	0.957268	0.961836
36	0.596063	0.597721	0.507662	0.508465	0.658686	0.796955	0.787048	0.827839
37	0.926288	0.925846	0.921473	0.949172	0.962117	0.967193	0.977221	0.977595
38	0.930545	0.931124	0.945586	0.96005	0.96775	0.971109	0.980661	0.98075
39	0.943312	0.94301	0.95366	0.970448	0.970229	0.97501	0.982232	0.981218
40	0.92673	0.926199	0.930165	0.953241	0.964821	0.968175	0.97838	0.978238
41	0.860458	0.859957	0.866029	0.911531	0.944763	0.949403	0.964023	0.964939
42	0.904985	0.902902	0.922425	0.94456	0.960661	0.965157	0.975346	0.974778
43	0.893057	0.89206	0.905191	0.925961	0.950502	0.954691	0.969165	0.971509
44	0.90524	0.904785	0.910671	0.93096	0.954578	0.96053	0.973213	0.973116
45	0.940666	0.94051	0.946876	0.963244	0.967987	0.969367	0.978259	0.977532
46	0.921223	0.919295	0.942843	0.954366	0.96301	0.966355	0.977267	0.976493
47	0.945058	0.944437	0.954587	0.964714	0.969962	0.973075	0.981172	0.979806
48	0.952722	0.952158	0.954119	0.966354	0.973202	0.975713	0.983825	0.982439
49	0.942398	0.942117	0.945915	0.953127	0.968813	0.97057	0.981037	0.979973
50	0.939807	0.939167	0.939141	0.952282	0.969055	0.972307	0.980936	0.980285
51	0.946243	0.944994	0.938302	0.948555	0.967792	0.971346	0.980906	0.978581
52	0.936979	0.938196	0.924207	0.940404	0.963696	0.968184	0.978013	0.977952
53	0.931501	0.931869	0.940969	0.956968	0.967883	0.969191	0.978547	0.978032
54	0.942103	0.941396	0.947011	0.956902	0.967853	0.970668	0.980285	0.979397
55	0.96149	0.961951	0.96279	0.973985	0.975311	0.978368	0.985225	0.983915
56	0.914157	0.915275	0.93154	0.948973	0.963686	0.967946	0.977177	0.976243
57	0.931288	0.932054	0.947804	0.961574	0.967441	0.971447	0.979422	0.978626
58	0.943673	0.944434	0.955409	0.967074	0.970959	0.972113	0.981008	0.978742
59	0.901468	0.897977	0.9236	0.942097	0.95581	0.962611	0.974512	0.975282
60	0.915163	0.913533	0.919201	0.945438	0.959599	0.964097	0.97546	0.975646
61	0.883812	0.88367	0.917002	0.937358	0.956258	0.960448	0.972297	0.971878
62	0.851559	0.851639	0.884386	0.913577	0.935858	0.946149	0.959946	0.963026
63	0.897449	0.895271	0.910611	0.936587	0.956184	0.961393	0.973778	0.973856
64	0.891652	0.890182	0.922502	0.940423	0.956104	0.958537	0.970222	0.969921
65	0.842681	0.843631	0.88287	0.913498	0.940357	0.946302	0.959135	0.960686
66	0.93039	0.928787	0.943555	0.956347	0.963279	0.966372	0.977	0.976926
67	0.887428	0.886502	0.925364	0.94645	0.957307	0.962466	0.973451	0.973926
68	0.826051	0.822928	0.855305	0.899104	0.93439	0.945944	0.959875	0.959982
69	0.856535	0.855208	0.877293	0.923006	0.944036	0.952775	0.964365	0.966628
70	0.850871	0.847762	0.851437	0.915695	0.941168	0.951911	0.963368	0.964305
71	0.869748	0.86783	0.887793	0.921899	0.945005	0.951898	0.964164	0.966812
72	0.931513	0.931962	0.937884	0.953355	0.962118	0.966956	0.977246	0.97608
73	0.833232	0.836198	0.880457	0.899506	0.930363	0.942663	0.956713	0.954323
74	0.874482	0.871829	0.87611	0.911954	0.947812	0.95219	0.964771	0.964131
75	0.916007	0.918052	0.937265	0.953151	0.963106	0.967243	0.977125	0.975251
76	0.903635	0.904034	0.927783	0.944648	0.958772	0.962712	0.97325	0.973058
77	0.822786	0.820724	0.827211	0.894721	0.937439	0.947458	0.961425	0.961867
78	0.927983	0.927512	0.927285	0.946122	0.964012	0.969652	0.979119	0.978047
79	0.736456	0.739738	0.713526	0.799689	0.897735	0.916846	0.938308	0.941458
80	0.921823	0.922096	0.939258	0.960977	0.963541	0.969272	0.979765	0.979692
81	0.806402	0.805734	0.839745	0.880797	0.919959	0.93159	0.949569	0.949287
82	0.901725	0.901559	0.909666	0.937049	0.957229	0.962294	0.973451	0.974231
83	0.831802	0.8335	0.779712	0.872362	0.915523	0.935486	0.937306	0.949243
84	0.629859	0.643698	0.540592	0.657168	0.760291	0.864538	0.883203	0.898428
85	0.838825	0.843757	0.806808	0.888317	0.936541	0.948959	0.94918	0.960521
86	0.820182	0.81823	0.863512	0.90385	0.934096	0.943785	0.956421	0.956722
87	0.891972	0.889734	0.901029	0.9391	0.956981	0.961179	0.973122	0.973268
88	0.771281	0.775751	0.718921	0.844976	0.91257	0.92962	0.940725	0.945925
89	0.866534	0.863099	0.851482	0.917027	0.945543	0.953484	0.965691	0.966867
90	0.784337	0.788057	0.821947	0.894546	0.924659	0.938122	0.946103	0.950367
91	0.716282	0.716612	0.764642	0.797046	0.856249	0.872073	0.899388	0.905862
92	0.929193	0.93087	0.924981	0.952142	0.965113	0.968211	0.979428	0.978972
93	0.723884	0.720351	0.757103	0.822682	0.887364	0.919399	0.938262	0.937512
94	0.846339	0.849963	0.86719	0.90344	0.93788	0.949386	0.963592	0.963942
95	0.866141	0.86738	0.902618	0.928805	0.94738	0.956415	0.969418	0.969735
96	0.934558	0.934798	0.943495	0.9671	0.968036	0.971624	0.980197	0.979214
97	0.856647	0.854523	0.90334	0.924514	0.942856	0.947758	0.961047	0.962027
98	0.878897	0.876557	0.910642	0.928866	0.953374	0.95838	0.971548	0.970664
99	0.879257	0.880045	0.924985	0.942411	0.953972	0.95991	0.971925	0.971924
100	0.882413	0.881079	0.901684	0.929899	0.950902	0.959269	0.970924	0.971367
101	0.747929	0.749491	0.690029	0.827833	0.887464	0.925198	0.93503	0.943106
102	0.8602	0.866192	0.91867	0.93633	0.948148	0.95474	0.966368	0.966549
103	0.717369	0.722345	0.641018	0.756468	0.860908	0.911061	0.917115	0.929332
104	0.878959	0.877051	0.896815	0.926143	0.95147	0.953524	0.967985	0.969455
105	0.89007	0.890686	0.922215	0.939445	0.951691	0.958248	0.971297	0.97333
106	0.860459	0.862804	0.868436	0.903802	0.947017	0.949396	0.96725	0.964667
107	0.917079	0.917562	0.935463	0.947614	0.959599	0.964463	0.975324	0.973706
108	0.873092	0.877315	0.881851	0.909544	0.94222	0.948748	0.964779	0.965962
109	0.912953	0.914342	0.91207	0.937246	0.958991	0.963345	0.973494	0.973314
110	0.854582	0.854756	0.872532	0.919126	0.944542	0.952901	0.965112	0.965808
111	0.868183	0.87102	0.891845	0.927505	0.944505	0.955091	0.967466	0.968848
112	0.865221	0.86402	0.886638	0.910765	0.942851	0.951226	0.964151	0.966613
113	0.940465	0.941362	0.958224	0.971388	0.97272	0.973998	0.982609	0.981674
114	0.87975	0.883077	0.900456	0.933481	0.952596	0.95968	0.972492	0.972839
115	0.948844	0.950081	0.958457	0.97148	0.972828	0.974458	0.982336	0.981359
116	0.925434	0.927838	0.93335	0.950283	0.966795	0.967112	0.978382	0.9781

## Sheet: 7d
	Noisy	T=1	T=3	T=7	T=15	T=31	T=61	T=121
	0.0167328	0.00856311	0.00531349	0.00396435	0.00306047	0.00238049	0.00186698	0.0014504

## Sheet: 8a
	1ms				3ms				5ms				7ms				9ms
	Noisy	T=1	T=15	T=61	Noisy	T=1	T=15	T=61	Noisy	T=1	T=15	T=61	Noisy	T=1	T=15	T=61	Noisy	T=1	T=15	T=61
1	0.538053	0.544853	0.827561	0.886859	0.854695	0.856804	0.964033	0.984991	0.910892	0.910718	0.983787	0.987302	0.925195	0.925547	0.990289	0.994102	0.933135	0.933451	0.992336	0.994355
2	0.601612	0.598595	0.877952	0.935969	0.873654	0.872485	0.971423	0.985821	0.925638	0.923977	0.988724	0.988839	0.947865	0.948034	0.991462	0.994355	0.945247	0.944838	0.993563	0.994724
3	0.534031	0.537681	0.672157	0.877221	0.847763	0.850359	0.957234	0.978907	0.911084	0.912729	0.982011	0.984875	0.926199	0.928159	0.986565	0.990161	0.936867	0.937709	0.990518	0.991659
4	0.642923	0.6515	0.938415	0.947052	0.903367	0.906994	0.975551	0.987869	0.938025	0.940869	0.991708	0.991093	0.955582	0.957112	0.993884	0.995011	0.960729	0.96201	0.994999	0.995677			1ms				3ms				5ms				7ms				9ms
5	0.459188	0.465376	0.732624	0.846206	0.806206	0.80901	0.962988	0.981501	0.874002	0.876109	0.984622	0.986306	0.895485	0.898297	0.987466	0.991562	0.908918	0.91013	0.990753	0.992527			Noisy	T=1	T=15	T=61	Noisy	T=1	T=15	T=61	Noisy	T=1	T=15	T=61	Noisy	T=1	T=15	T=61	Noisy	T=1	T=15	T=61
6	0.632928	0.631872	0.912793	0.945046	0.898366	0.896606	0.974391	0.986322	0.94069	0.939958	0.988231	0.989268	0.956042	0.956388	0.992782	0.994666	0.960744	0.961126	0.99398	0.995488		Min	0.265768	0.266118	-0.0373876	0.219221	0.56848	0.570174	0.725468	0.835078	0.687671	0.687522	0.790191	0.925252	0.730372	0.735224	0.883667	0.949189	0.755325	0.760783	0.921757	0.95629
7	0.536439	0.537733	0.839702	0.900132	0.852169	0.851988	0.963918	0.982181	0.908683	0.907915	0.985598	0.986071	0.928958	0.928148	0.989133	0.991385	0.933096	0.933094	0.991346	0.992232		Max	0.803988	0.804516	0.97263	0.972063	0.955243	0.955691	0.986361	0.99208	0.975203	0.975494	0.994969	0.993811	0.982521	0.982585	0.99636	0.997156	0.984806	0.98474	0.997632	0.997322
8	0.609869	0.610456	0.874057	0.922789	0.883381	0.881701	0.972447	0.986425	0.939088	0.93879	0.987217	0.990028	0.946127	0.946311	0.992054	0.994665	0.954641	0.954576	0.993592	0.994935		median	0.588543	0.586959	0.879214	0.928125	0.873326	0.87217	0.971149	0.985815	0.924817	0.923923	0.988717	0.989088	0.943466	0.942946	0.991754	0.994061	0.948487	0.948374	0.993666	0.994728
9	0.573794	0.572431	0.866418	0.927091	0.870547	0.869731	0.971014	0.986019	0.921633	0.920638	0.987772	0.989319	0.934802	0.934486	0.990584	0.99431	0.94177	0.940939	0.993863	0.995001		Q1	0.5288	0.528703	0.783916	0.889026	0.840058	0.838887	0.962882	0.981058	0.904769	0.90469	0.983381	0.986722	0.925022	0.924518	0.987951	0.991548	0.931341	0.931466	0.990816	0.992436
10	0.543411	0.545588	0.776288	0.895035	0.861468	0.860414	0.967178	0.983378	0.910991	0.911287	0.985939	0.988015	0.933793	0.934795	0.989956	0.993404	0.941889	0.942307	0.992029	0.992902		Q3	0.674362	0.673344	0.940539	0.957696	0.919182	0.917513	0.978842	0.989072	0.952711	0.952481	0.99187	0.991172	0.963	0.963142	0.99406	0.99533	0.96712	0.96654	0.995531	0.996024
11	0.549985	0.544926	0.857573	0.906285	0.846262	0.845111	0.963885	0.980927	0.913529	0.911899	0.984341	0.987121	0.936711	0.937329	0.989205	0.992245	0.933514	0.933485	0.991704	0.993852		Mean	0.589104	0.589623	0.796137	0.889217	0.865584	0.865838	0.964186	0.981362	0.916966	0.917312	0.983225	0.987348	0.934297	0.934773	0.988496	0.992226	0.941709	0.942029	0.991238	0.993107
12	0.744338	0.740186	0.961036	0.96644	0.942954	0.941588	0.982782	0.991296	0.969656	0.968942	0.994335	0.993651	0.975588	0.974821	0.99636	0.996932	0.978892	0.978237	0.997132	0.997225		STD	0.107945	0.106823	0.246852	0.126011	0.0689317	0.0679249	0.0313681	0.0181195	0.0494169	0.0485254	0.0232102	0.00803777	0.0415963	0.0405313	0.0129593	0.00612025	0.0368055	0.0359062	0.00929088	0.0055475
13	0.50669	0.506276	0.65938	0.85328	0.811789	0.809747	0.951973	0.978069	0.902121	0.898544	0.983451	0.987498	0.913037	0.912236	0.987002	0.990581	0.931486	0.931516	0.990391	0.992403
14	0.718368	0.715371	0.949704	0.966211	0.930813	0.929579	0.979014	0.989035	0.957315	0.95648	0.991859	0.991632	0.9677	0.967004	0.994703	0.996231	0.972046	0.971517	0.99596	0.996428
15	0.702724	0.696854	0.955578	0.961861	0.930876	0.929617	0.981468	0.990991	0.958942	0.958186	0.992882	0.992545	0.966453	0.965982	0.995478	0.996111	0.969319	0.968322	0.996111	0.996688
16	0.556443	0.555906	0.858692	0.921835	0.868565	0.868557	0.971051	0.985132	0.917685	0.916065	0.987251	0.988706	0.934303	0.932118	0.991591	0.993788	0.943118	0.942934	0.994095	0.994646
17	0.735677	0.735145	0.967048	0.967448	0.932372	0.933168	0.982702	0.990006	0.957999	0.958226	0.993976	0.991332	0.972162	0.972242	0.995812	0.996306	0.970671	0.970833	0.99678	0.996866
18	0.682251	0.681572	0.954086	0.967733	0.919331	0.917788	0.980625	0.990356	0.950672	0.949371	0.993083	0.990949	0.964131	0.963108	0.994962	0.996222	0.972904	0.972503	0.996332	0.996716
19	0.646465	0.641506	0.91665	0.946702	0.919398	0.917439	0.976071	0.990121	0.955041	0.954483	0.991469	0.991179	0.960929	0.96067	0.993875	0.996118	0.968482	0.96767	0.995546	0.996438
20	0.569762	0.568953	0.862776	0.927503	0.85758	0.8555	0.969849	0.985479	0.922855	0.922528	0.989637	0.989433	0.944429	0.944065	0.991984	0.992989	0.94441	0.943744	0.993246	0.994397
21	0.664749	0.652116	0.945917	0.959353	0.914007	0.910693	0.978785	0.98865	0.95457	0.952688	0.991874	0.991092	0.963292	0.96139	0.99394	0.99468	0.964159	0.962868	0.995077	0.995442
22	0.608216	0.609863	0.91394	0.947806	0.89297	0.892712	0.975398	0.986846	0.932232	0.930909	0.990273	0.989649	0.950562	0.950389	0.99243	0.994381	0.950722	0.950395	0.99421	0.995074
23	0.51509	0.519018	0.781933	0.897582	0.826358	0.832055	0.966509	0.984417	0.894248	0.897873	0.987304	0.989033	0.924849	0.92662	0.989113	0.993653	0.929519	0.932237	0.992986	0.99442
24	0.75489	0.751812	0.95919	0.964228	0.944949	0.944203	0.98338	0.990947	0.96474	0.964545	0.993276	0.992017	0.970562	0.970072	0.995684	0.996043	0.976584	0.976221	0.996894	0.996644
25	0.756835	0.752054	0.961041	0.968563	0.943128	0.942333	0.983583	0.990336	0.966183	0.9655	0.992875	0.992344	0.976204	0.975916	0.995151	0.996117	0.978361	0.977588	0.995972	0.996692
26	0.708552	0.709269	0.934989	0.946399	0.926908	0.926664	0.975594	0.984163	0.962141	0.962166	0.990514	0.990874	0.968165	0.968285	0.992095	0.993629	0.973982	0.973997	0.993744	0.994539
27	0.554821	0.55446	0.869591	0.909016	0.865716	0.865369	0.969543	0.984985	0.917417	0.915391	0.988769	0.988778	0.938469	0.937942	0.991991	0.994204	0.944435	0.943764	0.993667	0.994744
28	0.479891	0.488897	0.841509	0.8646	0.81084	0.813482	0.962535	0.978565	0.87705	0.880815	0.981496	0.983688	0.898443	0.89935	0.98728	0.989861	0.913308	0.915452	0.988738	0.991228
29	0.713759	0.716886	0.96165	0.964338	0.93227	0.932284	0.983766	0.991144	0.96087	0.96172	0.993078	0.993097	0.970186	0.970473	0.995389	0.996353	0.970859	0.970826	0.99674	0.996677
30	0.663729	0.663782	0.925195	0.951606	0.906816	0.907402	0.977026	0.987428	0.948122	0.948503	0.991562	0.99031	0.95965	0.959843	0.993332	0.993843	0.963882	0.963855	0.995025	0.995077
31	0.567729	0.56977	0.860806	0.914333	0.858414	0.857159	0.968199	0.985215	0.912039	0.911123	0.988417	0.98858	0.937498	0.937413	0.991444	0.994098	0.942805	0.942645	0.99315	0.995072
32	0.5578	0.558355	0.846069	0.904533	0.855569	0.854248	0.967359	0.983598	0.904989	0.904431	0.987608	0.9872	0.927748	0.928896	0.99011	0.992866	0.941789	0.940946	0.991925	0.993614
33	0.524618	0.524021	0.858257	0.911317	0.835032	0.836358	0.965546	0.982871	0.90619	0.906052	0.98829	0.988159	0.925488	0.926081	0.988544	0.992221	0.933772	0.934629	0.992144	0.993877
34	0.449756	0.456342	0.60605	0.796592	0.777663	0.782971	0.946336	0.976991	0.865551	0.870271	0.976249	0.983411	0.886157	0.889466	0.984903	0.990238	0.899887	0.903724	0.987631	0.991589
35	0.516933	0.522956	0.246424	0.8298	0.819544	0.82126	0.952613	0.977652	0.882779	0.884018	0.982261	0.985792	0.908666	0.911314	0.984907	0.989865	0.917687	0.91951	0.987113	0.990827
36	0.265768	0.266118	-0.0373876	0.219221	0.56848	0.570174	0.725468	0.835078	0.687671	0.687522	0.790191	0.925252	0.730372	0.735224	0.883667	0.949189	0.755325	0.760783	0.921757	0.95629
37	0.650936	0.6515	0.916087	0.949971	0.917216	0.916746	0.977621	0.988524	0.947527	0.947606	0.990211	0.990441	0.957208	0.957497	0.991961	0.994051	0.964235	0.964556	0.994656	0.995641
38	0.702859	0.705659	0.954007	0.966202	0.921722	0.922089	0.979025	0.990045	0.949655	0.950172	0.993319	0.991605	0.963928	0.96407	0.995091	0.996211	0.965931	0.966083	0.995986	0.99674
39	0.710812	0.707907	0.959554	0.96346	0.936191	0.935858	0.980481	0.990485	0.962769	0.963104	0.993058	0.991798	0.970054	0.969789	0.995249	0.995677	0.971792	0.971047	0.99664	0.996486
40	0.673796	0.673219	0.923347	0.958641	0.915644	0.91503	0.976307	0.987617	0.952993	0.953338	0.990148	0.990712	0.962902	0.963134	0.993326	0.995396	0.970073	0.97022	0.995353	0.995951
41	0.556324	0.556284	0.753787	0.894637	0.843695	0.842812	0.963955	0.982071	0.909129	0.909484	0.985493	0.988999	0.925594	0.92608	0.989336	0.993548	0.93593	0.93687	0.992122	0.993716
42	0.637205	0.638444	0.924575	0.948894	0.890211	0.887765	0.974116	0.988075	0.942087	0.941318	0.991564	0.990581	0.950987	0.950349	0.993975	0.99506	0.961405	0.960527	0.995458	0.996077
43	0.599694	0.595106	0.862145	0.925468	0.879274	0.878318	0.971432	0.987252	0.927741	0.926293	0.98971	0.988452	0.945468	0.945125	0.991223	0.994071	0.952661	0.950968	0.994315	0.994818
44	0.611758	0.599328	0.877508	0.932534	0.893703	0.893138	0.970273	0.986302	0.930016	0.927925	0.988629	0.989185	0.944869	0.944422	0.991431	0.994503	0.950865	0.950183	0.993664	0.994855
45	0.700514	0.699884	0.9478	0.959113	0.93169	0.931619	0.980308	0.98932	0.957579	0.957293	0.992091	0.991215	0.966926	0.966676	0.994312	0.995045	0.973271	0.973244	0.995835	0.996321
46	0.675816	0.671106	0.940498	0.957591	0.908012	0.905871	0.974919	0.988132	0.949281	0.948081	0.992436	0.990444	0.962623	0.96163	0.994473	0.995939	0.964856	0.964202	0.995527	0.996304
47	0.748446	0.744649	0.955599	0.962889	0.936886	0.936049	0.982095	0.990261	0.967072	0.96688	0.994107	0.993066	0.975464	0.975264	0.99559	0.996241	0.975972	0.975852	0.996779	0.996625
48	0.765882	0.765867	0.966591	0.968646	0.944647	0.944007	0.983961	0.990598	0.968401	0.968392	0.994372	0.993179	0.975662	0.975274	0.995917	0.996348	0.979325	0.979186	0.996458	0.996937
49	0.709556	0.707939	0.95353	0.959635	0.933526	0.933166	0.981416	0.990933	0.956651	0.956505	0.992702	0.991555	0.96653	0.966377	0.994763	0.995371	0.969959	0.969813	0.995611	0.996007
50	0.709995	0.708912	0.953694	0.962144	0.932201	0.931322	0.980884	0.989714	0.955773	0.955543	0.992508	0.991547	0.966638	0.96676	0.995356	0.995949	0.970092	0.969917	0.996216	0.996838
51	0.724808	0.722759	0.938642	0.957992	0.938359	0.937089	0.980646	0.989324	0.961177	0.960971	0.991819	0.991057	0.971456	0.971341	0.993861	0.994891	0.976974	0.97689	0.994531	0.995841
52	0.705026	0.706483	0.921236	0.961586	0.928991	0.930302	0.980178	0.990358	0.958935	0.959765	0.992363	0.992348	0.965794	0.96585	0.99464	0.995728	0.970212	0.970609	0.996283	0.996508
53	0.67609	0.673718	0.924924	0.955957	0.922166	0.922361	0.978535	0.989225	0.952749	0.952411	0.991864	0.991625	0.96642	0.966461	0.994037	0.995368	0.967692	0.966887	0.995252	0.99572
54	0.727812	0.727471	0.954781	0.963231	0.932054	0.931155	0.979842	0.989335	0.958118	0.958138	0.99269	0.991694	0.9697	0.969563	0.995288	0.995602	0.972611	0.972436	0.99555	0.996288
55	0.803988	0.804516	0.97263	0.971572	0.955243	0.955691	0.986361	0.99208	0.975203	0.975494	0.994969	0.993811	0.982521	0.982585	0.996298	0.997156	0.984806	0.98474	0.997632	0.997322
56	0.662111	0.665104	0.941684	0.95955	0.901169	0.90228	0.977032	0.987656	0.948055	0.947631	0.99223	0.991215	0.959416	0.959427	0.993777	0.995174	0.960074	0.960392	0.995137	0.995697
57	0.692517	0.696054	0.940662	0.957597	0.920488	0.921406	0.979241	0.989182	0.95527	0.956016	0.992585	0.99072	0.964867	0.965361	0.994016	0.994941	0.971507	0.971966	0.995509	0.995776
58	0.735048	0.737379	0.959915	0.96396	0.934474	0.935316	0.982273	0.989977	0.963784	0.964372	0.994327	0.99247	0.972051	0.97232	0.99524	0.995814	0.975217	0.975415	0.996377	0.996523
59	0.606256	0.602072	0.890967	0.936673	0.88888	0.885029	0.972854	0.987112	0.925429	0.923782	0.990244	0.989869	0.946482	0.945536	0.9918	0.994573	0.953051	0.952622	0.994593	0.995538
60	0.636222	0.63403	0.897776	0.94204	0.903972	0.902336	0.976607	0.988552	0.943693	0.943021	0.990674	0.991457	0.958478	0.958311	0.994314	0.996171	0.961507	0.961273	0.995573	0.99635
61	0.558501	0.559263	0.8816	0.924634	0.868133	0.868668	0.969274	0.984097	0.924206	0.924474	0.98641	0.986974	0.938461	0.938309	0.990684	0.99273	0.95239	0.953071	0.992552	0.993729
62	0.545737	0.542894	0.822215	0.902873	0.830464	0.829968	0.961584	0.978739	0.908501	0.907716	0.985858	0.987114	0.93429	0.93507	0.989408	0.992503	0.936145	0.936781	0.991152	0.99271
63	0.592951	0.588469	0.874913	0.930502	0.884135	0.88166	0.972313	0.987309	0.93171	0.930139	0.989711	0.990231	0.944575	0.943805	0.992352	0.994867	0.956666	0.955658	0.994333	0.99571
64	0.604705	0.6031	0.891725	0.930591	0.877187	0.875318	0.969933	0.982848	0.923712	0.922903	0.987086	0.987775	0.947073	0.946963	0.99119	0.993334	0.947493	0.946584	0.992625	0.994073
65	0.509976	0.507595	0.768295	0.861479	0.82313	0.824215	0.955287	0.972938	0.892836	0.891152	0.978146	0.981135	0.908641	0.906084	0.983389	0.987868	0.924391	0.923333	0.987082	0.990444
66	0.679275	0.675803	0.932345	0.9541	0.919253	0.91743	0.974734	0.987833	0.953371	0.952066	0.991356	0.990953	0.964491	0.964057	0.993101	0.995103	0.96562	0.965163	0.995209	0.995493
67	0.564968	0.565996	0.900291	0.933167	0.872998	0.871854	0.973057	0.985704	0.926915	0.925986	0.98955	0.988462	0.942503	0.941645	0.992586	0.994553	0.948785	0.947852	0.994273	0.994731
68	0.468851	0.467606	0.725747	0.818147	0.80711	0.804076	0.954755	0.977224	0.869916	0.868254	0.977611	0.983891	0.88611	0.884131	0.983953	0.989031	0.916647	0.916335	0.988054	0.990513
69	0.520273	0.517216	0.686197	0.867566	0.840707	0.839697	0.960849	0.981985	0.90187	0.903024	0.981776	0.987104	0.922153	0.921487	0.987647	0.992843	0.930543	0.930535	0.991153	0.992645
70	0.500653	0.492638	0.618714	0.82531	0.834845	0.831175	0.961133	0.981608	0.893199	0.892335	0.982372	0.986323	0.918431	0.917707	0.98557	0.991936	0.925241	0.924406	0.990546	0.992764
71	0.593114	0.592835	0.824136	0.912303	0.850149	0.847773	0.967384	0.984887	0.921171	0.920841	0.986201	0.989494	0.935509	0.936028	0.991437	0.994028	0.947413	0.946891	0.993787	0.995074
72	0.693566	0.693418	0.95054	0.955084	0.92212	0.922691	0.979728	0.98886	0.952698	0.953831	0.991344	0.991029	0.962865	0.963167	0.993252	0.993438	0.970031	0.970237	0.994397	0.994667
73	0.511064	0.516472	0.814872	0.875299	0.809859	0.81327	0.950506	0.972278	0.891606	0.894531	0.978438	0.981574	0.920535	0.921698	0.984985	0.986372	0.918276	0.919918	0.984852	0.986717
74	0.579118	0.575462	0.784577	0.901273	0.856861	0.853691	0.964718	0.980159	0.916097	0.914365	0.982781	0.985773	0.926975	0.927114	0.986907	0.989818	0.945851	0.944824	0.990565	0.99169
75	0.652911	0.656422	0.942903	0.953167	0.903868	0.906208	0.979638	0.988993	0.941738	0.942378	0.992045	0.990894	0.955188	0.955619	0.994554	0.994597	0.964002	0.963244	0.995973	0.995972
76	0.598482	0.599676	0.9315	0.952077	0.891397	0.891574	0.975401	0.986949	0.936593	0.935038	0.989723	0.98887	0.951039	0.95101	0.992863	0.994368	0.957019	0.957455	0.994363	0.994911
77	0.467664	0.466998	0.676222	0.812953	0.800862	0.798302	0.95835	0.978782	0.863521	0.860411	0.977468	0.984309	0.887239	0.885867	0.985183	0.989406	0.905961	0.9055	0.989068	0.991401
78	0.653999	0.656313	0.90306	0.955287	0.918318	0.917734	0.977485	0.988922	0.95048	0.950614	0.99258	0.990949	0.965118	0.965483	0.994232	0.995373	0.966929	0.966424	0.99581	0.996469
79	0.388305	0.391589	0.188678	0.636952	0.714604	0.718857	0.924062	0.959414	0.799321	0.803236	0.957055	0.976622	0.832673	0.838068	0.966997	0.982785	0.854542	0.854995	0.973994	0.984014
80	0.660998	0.660302	0.944311	0.961981	0.910543	0.911069	0.98008	0.989666	0.944128	0.944407	0.992913	0.99141	0.957555	0.957119	0.994326	0.995721	0.960872	0.960814	0.996081	0.99662
81	0.422505	0.416023	0.623015	0.757328	0.787586	0.786956	0.941134	0.96716	0.852115	0.852178	0.971872	0.977838	0.882399	0.884285	0.979743	0.986202	0.897428	0.899095	0.982309	0.987249
82	0.599839	0.597072	0.879317	0.922724	0.888648	0.888171	0.971685	0.986331	0.93496	0.933742	0.988862	0.989886	0.950989	0.950727	0.991828	0.994879	0.953847	0.953293	0.993433	0.995465
83	0.482393	0.488724	0.024782	0.644287	0.810397	0.812111	0.935387	0.962102	0.885391	0.889348	0.972494	0.985229	0.912334	0.913716	0.978257	0.986675	0.924208	0.92507	0.982649	0.987087
84	0.278034	0.285847	-0.0171427	0.31871	0.600714	0.614722	0.821685	0.919845	0.705667	0.717926	0.885936	0.964882	0.756489	0.76552	0.948193	0.974102	0.779611	0.786242	0.953509	0.97301
85	0.495821	0.502577	-0.0228886	0.798659	0.819775	0.825147	0.96446	0.978529	0.87125	0.873845	0.980016	0.987846	0.900702	0.90307	0.981982	0.989842	0.906363	0.90846	0.989371	0.99119
86	0.466086	0.469738	0.704417	0.814079	0.799154	0.797065	0.952224	0.972108	0.877587	0.880212	0.972882	0.978211	0.898673	0.900685	0.980023	0.984057	0.908559	0.908433	0.983779	0.984473
87	0.586975	0.585448	0.879459	0.928746	0.877441	0.874693	0.971154	0.98581	0.930257	0.930539	0.987887	0.988748	0.941687	0.942088	0.991253	0.994032	0.948189	0.948959	0.993386	0.994731
88	0.422484	0.427454	-0.0174618	0.705296	0.748814	0.752923	0.94758	0.969071	0.846429	0.851984	0.975481	0.984536	0.876544	0.881827	0.981451	0.987682	0.891231	0.894611	0.984857	0.988469
89	0.535672	0.534539	0.646692	0.856864	0.851612	0.847893	0.964756	0.983359	0.907639	0.9085	0.981361	0.989332	0.926708	0.92629	0.988648	0.993323	0.931939	0.931156	0.992304	0.993827
90	0.424862	0.433865	0.516168	0.791881	0.763939	0.767864	0.945823	0.965557	0.837416	0.843479	0.96824	0.975074	0.871259	0.87365	0.975368	0.980904	0.891501	0.892012	0.9807	0.985095
91	0.360752	0.361235	0.514854	0.580578	0.690929	0.69143	0.873223	0.911365	0.785043	0.786501	0.911099	0.954613	0.826273	0.827301	0.938636	0.967495	0.84235	0.845492	0.958306	0.972004
92	0.667416	0.668076	0.944115	0.960864	0.919159	0.920795	0.982398	0.991826	0.956076	0.956301	0.991869	0.993058	0.96268	0.963167	0.994449	0.995816	0.965862	0.966406	0.995676	0.996396
93	0.374025	0.372271	0.417173	0.644457	0.694918	0.692026	0.917322	0.959814	0.80734	0.80409	0.957388	0.979774	0.827681	0.830451	0.973583	0.984486	0.857148	0.858446	0.980029	0.98524
94	0.533138	0.541117	0.843268	0.890056	0.827107	0.831046	0.96241	0.981102	0.893392	0.896852	0.984617	0.986728	0.911589	0.914457	0.988021	0.992033	0.922707	0.924968	0.990695	0.992382
95	0.537751	0.538474	0.868425	0.90381	0.850005	0.851581	0.966453	0.983353	0.908593	0.907894	0.988616	0.98773	0.925269	0.925312	0.99048	0.992511	0.935649	0.93677	0.99262	0.993863
96	0.702723	0.704495	0.957161	0.962335	0.92601	0.926505	0.980124	0.989459	0.960129	0.960232	0.993078	0.992246	0.968062	0.968397	0.99413	0.995434	0.973898	0.97375	0.995884	0.996339
97	0.530195	0.529631	0.824172	0.864872	0.838111	0.836077	0.95954	0.975289	0.905052	0.904776	0.981526	0.982733	0.925194	0.924651	0.985019	0.98954	0.940489	0.940741	0.990837	0.991736
98	0.571314	0.573555	0.84097	0.911932	0.863845	0.861079	0.970344	0.986079	0.915891	0.915597	0.988709	0.989321	0.938887	0.939451	0.991709	0.993472	0.936053	0.934801	0.993406	0.993435
99	0.543517	0.540617	0.904331	0.924827	0.863127	0.863858	0.971143	0.985629	0.92212	0.923869	0.989386	0.98877	0.936601	0.936247	0.992775	0.994244	0.943965	0.943721	0.993608	0.994071
100	0.584005	0.581549	0.891647	0.938457	0.868189	0.866193	0.972004	0.986122	0.923368	0.922865	0.990062	0.988472	0.941273	0.940309	0.992059	0.993748	0.949694	0.948897	0.993786	0.994394
101	0.387257	0.38979	0.00260374	0.612771	0.71291	0.714487	0.917259	0.960842	0.798503	0.803026	0.958632	0.976302	0.853331	0.856201	0.970061	0.98204	0.875584	0.877526	0.978046	0.983877
102	0.514253	0.522229	0.890227	0.917222	0.846057	0.852534	0.965935	0.980239	0.897623	0.89642	0.982605	0.984786	0.922094	0.921716	0.988525	0.991434	0.925196	0.924478	0.989297	0.991805
103	0.328144	0.331588	-0.0126597	0.330741	0.687313	0.692406	0.889238	0.945607	0.791807	0.792709	0.933661	0.972523	0.833561	0.836609	0.965233	0.976781	0.851705	0.854186	0.972216	0.977106
104	0.549227	0.551985	0.745213	0.889749	0.865249	0.862749	0.96907	0.985516	0.920051	0.91982	0.98637	0.988871	0.934769	0.934112	0.990696	0.994122	0.937369	0.937647	0.99361	0.994587
105	0.590112	0.591737	0.902197	0.943313	0.876112	0.877178	0.973372	0.988449	0.932291	0.93202	0.990576	0.99117	0.947821	0.94879	0.993676	0.995169	0.951168	0.95137	0.994507	0.995439
106	0.523223	0.525916	0.791905	0.903043	0.845647	0.848223	0.963279	0.982106	0.904109	0.905813	0.983173	0.986101	0.923492	0.924117	0.988363	0.991532	0.92986	0.931315	0.99048	0.992476
107	0.666572	0.668724	0.909882	0.949722	0.905061	0.905803	0.974708	0.986904	0.944951	0.945917	0.988854	0.989142	0.96181	0.962194	0.992563	0.994132	0.961531	0.962027	0.994506	0.994218
108	0.553665	0.565079	0.859404	0.905846	0.855829	0.86071	0.962563	0.983348	0.907961	0.911559	0.984397	0.987079	0.930554	0.933521	0.988583	0.991108	0.942779	0.945868	0.990967	0.992393
109	0.635388	0.638945	0.926293	0.943262	0.901657	0.903457	0.978569	0.989437	0.944393	0.94586	0.989737	0.991304	0.955336	0.956499	0.99378	0.993734	0.960128	0.961105	0.995484	0.995185
110	0.520478	0.52109	0.828484	0.903462	0.83654	0.836457	0.960778	0.980064	0.905787	0.907767	0.983654	0.986704	0.917203	0.918923	0.987742	0.991553	0.925371	0.92605	0.991478	0.992447
111	0.558817	0.560512	0.879111	0.916189	0.849626	0.852714	0.963298	0.983771	0.909908	0.910197	0.987591	0.988124	0.940592	0.940821	0.990983	0.992588	0.933387	0.93326	0.992084	0.99369
112	0.530957	0.534093	0.616147	0.813752	0.848953	0.847311	0.957272	0.979235	0.902149	0.901302	0.978797	0.98493	0.92508	0.923688	0.985677	0.991145	0.930905	0.931166	0.988982	0.991218
113	0.734776	0.737367	0.970695	0.972063	0.932835	0.933818	0.980504	0.990454	0.959618	0.961046	0.994608	0.992237	0.968953	0.969066	0.99564	0.996611	0.972501	0.973305	0.996929	0.997137
114	0.559065	0.562326	0.878468	0.937181	0.861473	0.865834	0.970196	0.985299	0.921756	0.923743	0.988392	0.988031	0.935836	0.937488	0.990535	0.993014	0.943339	0.944342	0.993136	0.99368
115	0.734097	0.737943	0.964686	0.962329	0.942023	0.943389	0.983706	0.990995	0.963291	0.964245	0.99332	0.992874	0.971123	0.971573	0.996057	0.995318	0.975024	0.975345	0.996736	0.996289
116	0.673877	0.680726	0.946297	0.965011	0.913821	0.916472	0.983075	0.990733	0.952092	0.953504	0.991882	0.992789	0.960387	0.96154	0.99479	0.99559	0.967888	0.96876	0.99599	0.996199

## Sheet: 8b
1ms				3ms				5ms				7ms				9ms
Noisy	T=1	T=15	T=61	Noisy	T=1	T=15	T=61	Noisy	T=1	T=15	T=61	Noisy	T=1	T=15	T=61	Noisy	T=1	T=15	T=61
2.05747	10.6684	25.3467	33.3992	10.1502	18.8847	32.6875	39.2321	11.4121	20.0502	33.7517	39.491	11.3478	19.9846	33.5128	39.1986	11.1222	19.7567	33.3274	38.7753

## Sheet: 8c
1ms				3ms				5ms				7ms				9ms
Noisy	T=1	T=15	T=61	Noisy	T=1	T=15	T=61	Noisy	T=1	T=15	T=61	Noisy	T=1	T=15	T=61	Noisy	T=1	T=15	T=61
0.0158665	0.00588755	0.00108647	0.000429926	0.0158733	0.00580689	0.00118523	0.00055792	0.0158805	0.00587431	0.00121306	0.000626493	0.0158866	0.00587745	0.00123817	0.000643409	0.0158924	0.00588116	0.00123291	0.000658469

## Sheet: 11b
	Noisy	SUPPORT
1	0.845796	0.963724
2	0.890652	0.970644			Noisy	SUPPORT
3	0.846923	0.958259		Min	0.581197	0.849339
4	0.903085	0.974034		Max	0.956316	0.984446
5	0.795193	0.956737		median	0.876857	0.969526
6	0.902799	0.974481		Q1	0.845585	0.960612
7	0.852815	0.963343		Q3	0.918289	0.977254
8	0.893774	0.974342		Mean	0.868719	0.964741
9	0.874704	0.969755		STD	0.0662226	0.0199688
10	0.855382	0.962366
11	0.852116	0.96341		p-value		7.7037e-43
12	0.943424	0.983009		(Comparing to Noisy)
13	0.824709	0.954874
14	0.930572	0.979448
15	0.930143	0.981229
16	0.877014	0.971712
17	0.931714	0.97996
18	0.921691	0.979753
19	0.91361	0.977073
20	0.874012	0.966077
21	0.912796	0.975487
22	0.884653	0.97117
23	0.837097	0.962519
24	0.942571	0.981197
25	0.946487	0.982805
26	0.933421	0.975047
27	0.851514	0.963223
28	0.821238	0.957284
29	0.933396	0.981218
30	0.914904	0.974919
31	0.856422	0.964334
32	0.851153	0.96368
33	0.855315	0.964574
34	0.792363	0.947342
35	0.822248	0.9503
36	0.581197	0.849339
37	0.908023	0.972737
38	0.918821	0.979227
39	0.932697	0.98014
40	0.91142	0.976045
41	0.844955	0.96226
42	0.906417	0.977243
43	0.881953	0.969356
44	0.885369	0.971837
45	0.938269	0.981351
46	0.918112	0.977288
47	0.942945	0.981831
48	0.945836	0.98258
49	0.931294	0.977776
50	0.920517	0.977852
51	0.935788	0.977754
52	0.926947	0.977767
53	0.920315	0.977187
54	0.932181	0.979167
55	0.956316	0.984446
56	0.913487	0.976565
57	0.930842	0.980046
58	0.939502	0.981175
59	0.882301	0.972607
60	0.899231	0.975354
61	0.870012	0.966673
62	0.856521	0.964634
63	0.878964	0.971236
64	0.88257	0.967465
65	0.843168	0.955973
66	0.930161	0.979729
67	0.865923	0.969241
68	0.804624	0.953569
69	0.83536	0.958069
70	0.823384	0.954019
71	0.866529	0.965873
72	0.921485	0.976506
73	0.839193	0.955697
74	0.864671	0.961096
75	0.911142	0.976623
76	0.888909	0.972425
77	0.797399	0.953509
78	0.9232	0.978956
79	0.711985	0.920815
80	0.913442	0.978962
81	0.785311	0.93955
82	0.889677	0.971885
83	0.832047	0.950639
84	0.602487	0.878893
85	0.809147	0.951644
86	0.809877	0.952793
87	0.8767	0.97001
88	0.740298	0.932166
89	0.846886	0.964996
90	0.766577	0.935697
91	0.732103	0.910309
92	0.91278	0.978058
93	0.738617	0.935861
94	0.828991	0.953785
95	0.850676	0.963455
96	0.928261	0.978791
97	0.859565	0.960984
98	0.864486	0.964842
99	0.872465	0.968888
100	0.867717	0.969196
101	0.726089	0.926039
102	0.825984	0.957681
103	0.692505	0.903712
104	0.858131	0.966945
105	0.879923	0.971942
106	0.846015	0.961889
107	0.908592	0.97035
108	0.860866	0.961907
109	0.888325	0.968329
110	0.830461	0.959495
111	0.863676	0.962863
112	0.86493	0.959282
113	0.932344	0.981307
114	0.873844	0.969697
115	0.93836	0.980863
116	0.917631	0.975847

[truncated: 46 more sheets: 13d, 13e, 13f, 14b, 19c, 22d, 23d, 24d, 25d, 26d, 27d, 28d, 29d, 30d, 31d, 31h, 32d, 32h, 33d, 33h …]
