# Supplementary material for: Statistically unbiased prediction enables accurate denoising of voltage imaging data
Source: Nat Methods. 2023 Sep 18;20(10):1581–92. doi: 10.1038/s41592-023-02005-8 (PMC10555843; doi:10.1038/s41592-023-02005-8)
Supplement: Supplementary file 14 — Statistical source data. [file 41592_2023_2005_MOESM14_ESM.xlsx]

## Sheet: Sheet1
	1ms				3ms				5ms				7ms				9ms
	Noisy	SUPPORT	DeepCAD-RT	PMD	Noisy	SUPPORT	DeepCAD-RT	PMD	Noisy	SUPPORT	DeepCAD-RT	PMD	Noisy	SUPPORT	DeepCAD-RT	PMD	Noisy	SUPPORT	DeepCAD-RT	PMD
1	0.538028	0.886783	0.127718	0.509893	0.854717	0.985001	0.700096	0.841753	0.910864	0.987281	0.889104	0.914626	0.925234	0.994105	0.983625	0.929319	0.93291	0.994347	0.988534	0.988534
2	0.601322	0.935937	0.173749	0.548132	0.87351	0.985807	0.713664	0.854163	0.925803	0.988867	0.8896	0.927395	0.947999	0.994369	0.983665	0.949114	0.945354	0.994726	0.989553	0.989553			1ms				3ms				5ms				7ms				9ms
3	0.536758	0.878519	0.165692	0.506993	0.847501	0.978882	0.701918	0.692677	0.911146	0.984895	0.91185	0.917625	0.926258	0.990162	0.983665	0.933245	0.936742	0.991651	0.986569	0.986569			Noisy	SUPPORT	DeepCAD-RT	PMD	Noisy	SUPPORT	DeepCAD-RT	PMD	Noisy	SUPPORT	DeepCAD-RT	PMD	Noisy	SUPPORT	DeepCAD-RT	PMD	Noisy	SUPPORT	DeepCAD-RT	PMD
4	0.643788	0.947199	0.251427	0.658978	0.903621	0.987866	0.755808	0.913458	0.938102	0.991085	0.898771	0.945879	0.955796	0.995029	0.981759	0.961477	0.960762	0.995663	0.986946	0.986946		Min	0.26565	0.219587	0.0351285	0.168752	0.569223	0.835571	0.378051	0.377741	0.688016	0.925368	0.775715	0.689302	0.730132	0.949043	0.931322	0.747638	0.755246	0.956267	0.924221	0.924221
5	0.460544	0.84739	0.138735	0.360015	0.806593	0.98156	0.66831	0.680827	0.874156	0.986322	0.889673	0.887149	0.895268	0.991553	0.981164	0.909018	0.909052	0.992522	0.985253	0.985253		Max	0.803702	0.972162	0.301977	0.798693	0.955161	0.992069	0.7764	0.954099	0.975251	0.993822	0.917778	0.975023	0.982485	0.997152	0.989026	0.982464	0.98483	0.997323	0.992257	0.992257
6	0.632416	0.944963	0.20249	0.585427	0.898131	0.986299	0.731342	0.887569	0.940543	0.989249	0.897277	0.940926	0.95593	0.994655	0.985895	0.956756	0.960768	0.995474	0.991079	0.991079		median	0.588951	0.928358	0.188515	0.552069	0.873194	0.98582	0.719727	0.851414	0.9249	0.989091	0.898237	0.927603	0.943534	0.994062	0.983645	0.946158	0.948466	0.994724	0.98858	0.98858
7	0.535748	0.899629	0.185393	0.49659	0.852547	0.982136	0.699116	0.807609	0.90844	0.986051	0.917778	0.915611	0.928778	0.991378	0.985133	0.93484	0.932909	0.992217	0.988178	0.988178		Q1	0.528994	0.889307	0.148165	0.47606	0.839879	0.981093	0.69005	0.801516	0.904816	0.986709	0.889655	0.908378	0.925038	0.99153	0.980763	0.928966	0.931348	0.992427	0.986215	0.986215
8	0.609595	0.922745	0.179511	0.581571	0.883243	0.986416	0.721143	0.873163	0.939171	0.990021	0.890636	0.941314	0.946088	0.994663	0.982789	0.948176	0.954845	0.99496	0.990173	0.990173		Q3	0.67499	0.957609	0.244285	0.672865	0.918999	0.989072	0.749948	0.915106	0.952764	0.991167	0.904048	0.954691	0.96305	0.995345	0.985857	0.965083	0.967136	0.996039	0.990291	0.990291
9	0.5742	0.927325	0.159875	0.488535	0.87026	0.985999	0.705602	0.811438	0.921661	0.989331	0.892336	0.921955	0.934642	0.994306	0.981954	0.9356	0.941675	0.994997	0.989901	0.989901		Mean	0.589128	0.889264	0.189856	0.55429	0.865595	0.981366	0.70605	0.832973	0.916978	0.98735	0.895342	0.92126	0.934295	0.992224	0.981959	0.938665	0.94168	0.993104	0.986356	0.986356
10	0.543443	0.895268	0.14629	0.395252	0.861592	0.983423	0.698955	0.782523	0.910746	0.987995	0.872198	0.911845	0.933594	0.993399	0.981771	0.935867	0.941718	0.992897	0.987273	0.987273		STD	0.107892	0.125963	0.0611426	0.136113	0.068821	0.0180689	0.0671659	0.105092	0.049409	0.00802756	0.0165876	0.0470507	0.0416049	0.00613072	0.00744029	0.0379303	0.0368439	0.00555172	0.0086094	0.0086094
11	0.550495	0.906596	0.17316	0.441795	0.846379	0.98096	0.698241	0.727899	0.913376	0.987107	0.897753	0.916505	0.936584	0.992235	0.982676	0.938558	0.933381	0.993843	0.987699	0.987699
12	0.744044	0.966406	0.263203	0.732238	0.943157	0.991316	0.762469	0.931361	0.969599	0.993637	0.889184	0.969345	0.975632	0.996935	0.986193	0.975571	0.979003	0.997233	0.991839	0.991839
13	0.507003	0.853607	0.152721	0.428521	0.811405	0.978042	0.653966	0.675699	0.902504	0.987513	0.905881	0.908658	0.913324	0.99055	0.97798	0.920193	0.93155	0.992395	0.984692	0.984692		p-value		0	0	0.0812		0	0	0.003		0	0	0.7927		0	0	0.6488		0	0	0
14	0.718457	0.965786	0.238857	0.704964	0.930835	0.989038	0.75109	0.926687	0.957361	0.991639	0.902049	0.956251	0.967639	0.996225	0.988726	0.966662	0.971992	0.996422	0.992051	0.992051		(Comparing to Noisy)
15	0.70297	0.961818	0.231023	0.686922	0.930885	0.990987	0.737551	0.925238	0.959114	0.992571	0.898642	0.958322	0.966473	0.996109	0.98756	0.965879	0.969353	0.996687	0.99056	0.99056		(0 if smaller than 4.9407e-324, the minimal positive number in IEEE 754 Binary-64 format)
16	0.557313	0.922123	0.173735	0.542267	0.868815	0.985194	0.706485	0.855287	0.917526	0.988697	0.872748	0.918174	0.934405	0.993799	0.984143	0.934826	0.942997	0.99464	0.988384	0.988384
17	0.735988	0.967361	0.277114	0.724462	0.932197	0.989985	0.77263	0.934181	0.958152	0.991336	0.894498	0.960125	0.972143	0.996299	0.984736	0.97367	0.970636	0.996855	0.989479	0.989479
18	0.681933	0.967708	0.227089	0.669196	0.919201	0.990345	0.744752	0.914431	0.950768	0.99097	0.898945	0.949007	0.964069	0.996218	0.987096	0.962729	0.972935	0.996722	0.99109	0.99109
19	0.64587	0.946591	0.229926	0.616423	0.91934	0.990089	0.737193	0.910923	0.954905	0.991165	0.899574	0.952145	0.960874	0.996114	0.985641	0.958397	0.968489	0.996444	0.991842	0.991842
20	0.569265	0.92743	0.182006	0.556006	0.857316	0.985461	0.703448	0.804771	0.92269	0.989418	0.896592	0.924717	0.944478	0.993002	0.985793	0.946088	0.944453	0.994407	0.989587	0.989587
21	0.665756	0.95962	0.240081	0.662765	0.914084	0.988654	0.741536	0.915067	0.954598	0.991092	0.90168	0.956196	0.963443	0.994699	0.985896	0.965084	0.964189	0.995443	0.990287	0.990287
22	0.609169	0.948192	0.195976	0.599089	0.892561	0.986824	0.734916	0.84579	0.932134	0.989622	0.895146	0.936121	0.950694	0.994387	0.986643	0.954267	0.950793	0.995036	0.988526	0.988526
23	0.515459	0.89796	0.125395	0.453942	0.82593	0.984399	0.702575	0.807173	0.893975	0.989011	0.890288	0.906696	0.924927	0.993644	0.985771	0.934531	0.929388	0.994418	0.987678	0.987678
24	0.754521	0.964187	0.275867	0.745492	0.944828	0.990931	0.770391	0.941864	0.964771	0.992004	0.896424	0.963923	0.970601	0.996044	0.987948	0.970074	0.976603	0.996648	0.991703	0.991703
25	0.757187	0.968643	0.265987	0.752413	0.942993	0.990321	0.759034	0.942605	0.966221	0.992354	0.912652	0.96645	0.976225	0.996108	0.987911	0.976289	0.978392	0.996698	0.990957	0.990957
26	0.708008	0.946335	0.264561	0.705882	0.926732	0.984098	0.753161	0.925937	0.962138	0.990885	0.901544	0.963138	0.968243	0.993626	0.983306	0.969186	0.974167	0.994544	0.989177	0.989177
27	0.554372	0.908948	0.169559	0.464843	0.865472	0.984965	0.714375	0.80228	0.917564	0.988789	0.867258	0.919874	0.938353	0.9942	0.984537	0.940742	0.944329	0.994738	0.989388	0.989388
28	0.479717	0.863981	0.175466	0.486088	0.811205	0.978618	0.70086	0.82042	0.877969	0.983754	0.883256	0.886683	0.898654	0.989885	0.976143	0.907405	0.913178	0.991224	0.983802	0.983802
29	0.713615	0.964402	0.282576	0.711176	0.932392	0.991153	0.775879	0.933371	0.960772	0.993083	0.905039	0.963195	0.970187	0.996359	0.981885	0.971923	0.970781	0.996674	0.986231	0.986231
30	0.663987	0.951664	0.254526	0.686866	0.906601	0.987394	0.751084	0.916592	0.948169	0.990311	0.910421	0.95524	0.959678	0.993838	0.983726	0.964823	0.964021	0.995079	0.987994	0.987994
31	0.5694	0.915002	0.180186	0.466814	0.858521	0.985144	0.700051	0.833772	0.912456	0.988601	0.892032	0.915065	0.937416	0.994096	0.982969	0.940024	0.942702	0.995066	0.989283	0.989283
32	0.55726	0.904466	0.132179	0.494641	0.855811	0.983591	0.696719	0.806835	0.905113	0.987222	0.880792	0.902838	0.927582	0.992862	0.979003	0.927173	0.941645	0.993607	0.989108	0.989108
33	0.524176	0.911266	0.194393	0.538407	0.835551	0.982906	0.686228	0.83127	0.906304	0.988168	0.912194	0.914635	0.925334	0.992213	0.984334	0.932777	0.933629	0.993868	0.989818	0.989818
34	0.449315	0.79654	0.112907	0.374587	0.777799	0.976939	0.636236	0.646982	0.865307	0.983393	0.891699	0.870076	0.886214	0.990241	0.980449	0.8931	0.900027	0.991607	0.984551	0.984551
35	0.516941	0.82988	0.111507	0.427434	0.819781	0.97763	0.658518	0.810541	0.88252	0.985778	0.899858	0.891224	0.908875	0.989893	0.982557	0.916937	0.918004	0.990837	0.983339	0.983339
36	0.26565	0.219587	0.0430695	0.174048	0.569223	0.835571	0.378051	0.377741	0.688016	0.925368	0.775715	0.689302	0.730132	0.949043	0.931322	0.747638	0.755246	0.956267	0.924221	0.924221
37	0.651337	0.950135	0.212219	0.63434	0.917276	0.988548	0.745586	0.894852	0.947422	0.99042	0.893401	0.945315	0.957301	0.994053	0.985723	0.956006	0.964164	0.995635	0.990647	0.990647
38	0.702115	0.96602	0.224685	0.699913	0.921771	0.989997	0.753457	0.910468	0.949612	0.991597	0.898755	0.952355	0.963781	0.996206	0.985845	0.966047	0.96581	0.996736	0.98849	0.98849
39	0.710623	0.963478	0.268978	0.718495	0.936041	0.990472	0.774181	0.938458	0.9628	0.9918	0.90215	0.964914	0.96998	0.995669	0.982077	0.971248	0.971814	0.996491	0.986832	0.986832
40	0.673976	0.95839	0.225346	0.654013	0.915416	0.987605	0.7501	0.894827	0.952978	0.990691	0.90073	0.955277	0.962919	0.995405	0.987386	0.964944	0.970072	0.995953	0.99154	0.99154
41	0.555685	0.894573	0.14879	0.478824	0.843326	0.982053	0.683868	0.792941	0.908866	0.988986	0.892032	0.909754	0.925654	0.993534	0.976748	0.927372	0.935736	0.993712	0.989153	0.989153
42	0.636522	0.948767	0.232816	0.616144	0.890227	0.988061	0.724971	0.880903	0.941898	0.990564	0.901206	0.941287	0.950825	0.995055	0.984946	0.951032	0.961398	0.996082	0.990756	0.990756
43	0.599989	0.925748	0.168573	0.526381	0.879093	0.987239	0.716125	0.830442	0.927612	0.98844	0.903249	0.928276	0.945561	0.99407	0.985369	0.946675	0.952884	0.994829	0.989394	0.989394
44	0.61118	0.932481	0.192775	0.583692	0.893424	0.986283	0.73699	0.884326	0.929814	0.989172	0.888745	0.933127	0.944709	0.994497	0.981622	0.947455	0.950744	0.994853	0.989038	0.989038
45	0.701003	0.959239	0.273933	0.678215	0.93159	0.989297	0.756228	0.92393	0.957513	0.991198	0.893408	0.954509	0.966984	0.99505	0.985324	0.964956	0.973238	0.996319	0.989791	0.989791
46	0.675185	0.957512	0.247931	0.663045	0.908076	0.98815	0.734385	0.905142	0.949115	0.990418	0.901214	0.948861	0.962756	0.995923	0.986553	0.963064	0.964747	0.9963	0.991713	0.991713
47	0.747965	0.962845	0.278739	0.746849	0.936721	0.990243	0.759433	0.936968	0.966981	0.99305	0.910563	0.967783	0.975396	0.996234	0.989026	0.975796	0.975906	0.996619	0.991721	0.991721
48	0.7655	0.968072	0.286063	0.762145	0.944631	0.990605	0.752159	0.944349	0.96827	0.993162	0.904634	0.968792	0.975646	0.996355	0.988818	0.976365	0.979242	0.996933	0.992257	0.992257
49	0.709564	0.959725	0.260635	0.703557	0.933547	0.990937	0.76241	0.93345	0.956819	0.991569	0.907933	0.958213	0.966464	0.995359	0.987291	0.967525	0.97012	0.996025	0.991449	0.991449
50	0.709851	0.962162	0.25094	0.696295	0.932244	0.989728	0.752712	0.930882	0.955654	0.991535	0.903357	0.95693	0.966543	0.995944	0.987845	0.967735	0.970006	0.996836	0.990539	0.990539
51	0.72427	0.957903	0.268385	0.717058	0.938198	0.989299	0.765851	0.936926	0.961359	0.991091	0.91051	0.961786	0.971451	0.994884	0.987392	0.97231	0.97692	0.995835	0.991153	0.991153
52	0.705281	0.961658	0.24748	0.695486	0.929123	0.990372	0.749897	0.924158	0.958927	0.992344	0.915224	0.960961	0.965797	0.995726	0.987729	0.967342	0.970346	0.996524	0.991313	0.991313
53	0.67627	0.955924	0.24322	0.67667	0.922305	0.989236	0.744276	0.922427	0.952786	0.991623	0.908473	0.955621	0.966531	0.995379	0.98874	0.968275	0.967593	0.995714	0.991046	0.991046
54	0.727246	0.963142	0.264716	0.717675	0.932094	0.989319	0.749672	0.92881	0.957958	0.991678	0.903883	0.957794	0.96965	0.9956	0.986904	0.969566	0.972696	0.996298	0.990302	0.990302
55	0.803702	0.971525	0.301977	0.798693	0.955161	0.992069	0.772338	0.954099	0.975251	0.993822	0.898948	0.975023	0.982485	0.997152	0.98785	0.982464	0.98483	0.997323	0.990429	0.990429
56	0.663022	0.959794	0.224167	0.66147	0.901171	0.987662	0.743092	0.904012	0.947886	0.991196	0.902916	0.951332	0.959549	0.99519	0.98728	0.962243	0.960112	0.995694	0.990646	0.990646
57	0.691864	0.957487	0.2571	0.701654	0.920493	0.989174	0.759653	0.923871	0.955243	0.990723	0.910613	0.958546	0.96475	0.994934	0.985087	0.967035	0.971411	0.995773	0.989686	0.989686
58	0.736055	0.963901	0.283455	0.74233	0.934405	0.989972	0.768159	0.937359	0.963925	0.992475	0.913398	0.966481	0.972161	0.995834	0.984999	0.974237	0.975232	0.996524	0.989546	0.989546
59	0.606358	0.936614	0.167264	0.56417	0.888657	0.9871	0.730524	0.848665	0.925534	0.989896	0.878514	0.924309	0.946368	0.994566	0.982042	0.946228	0.952962	0.995536	0.990002	0.990002
60	0.636363	0.94152	0.204316	0.595943	0.903887	0.988562	0.734179	0.861472	0.94352	0.991444	0.880413	0.9414	0.958348	0.996167	0.982632	0.957082	0.961391	0.996347	0.989756	0.989756
61	0.558567	0.924837	0.200503	0.53469	0.86794	0.984059	0.713918	0.854217	0.924266	0.98698	0.894165	0.925597	0.938541	0.992736	0.981796	0.939974	0.952448	0.993744	0.988963	0.988963
62	0.545399	0.902827	0.166677	0.486361	0.830977	0.978743	0.690528	0.786777	0.908627	0.987126	0.887255	0.913804	0.934161	0.992481	0.982439	0.939143	0.936225	0.992726	0.985932	0.985932
63	0.592287	0.930422	0.189098	0.53342	0.883804	0.987288	0.711495	0.795437	0.931898	0.990258	0.908062	0.927126	0.944578	0.994869	0.983773	0.941662	0.956643	0.995715	0.990835	0.990835
64	0.604237	0.930535	0.188793	0.576138	0.876944	0.982816	0.722638	0.854566	0.924052	0.987801	0.900863	0.927811	0.947002	0.99331	0.985108	0.950203	0.947377	0.994053	0.989083	0.989083
65	0.509632	0.861323	0.162571	0.450048	0.823443	0.973013	0.686737	0.817288	0.892645	0.981111	0.887958	0.901484	0.908476	0.987862	0.98034	0.91887	0.9243	0.990433	0.982849	0.982849
66	0.678856	0.954071	0.221483	0.666402	0.919358	0.987857	0.755496	0.915223	0.953252	0.990933	0.891926	0.953578	0.964402	0.995094	0.987364	0.965262	0.965889	0.995524	0.9908	0.9908
67	0.564403	0.933116	0.157829	0.518136	0.872878	0.985557	0.724185	0.844399	0.926969	0.98845	0.900707	0.931751	0.942591	0.994568	0.988261	0.94662	0.948821	0.994735	0.988627	0.988627
68	0.469747	0.818162	0.116799	0.359274	0.806786	0.977198	0.66197	0.684279	0.870382	0.983909	0.887731	0.880083	0.886227	0.989045	0.975307	0.895314	0.916481	0.990504	0.984865	0.984865
69	0.520038	0.867683	0.122548	0.414705	0.840623	0.981977	0.68528	0.814964	0.901615	0.987085	0.886154	0.906135	0.922247	0.992853	0.980323	0.926722	0.930353	0.992637	0.987475	0.987475
70	0.500342	0.825301	0.114313	0.439738	0.834372	0.981584	0.680138	0.805744	0.892869	0.986298	0.890556	0.896794	0.91838	0.991923	0.97715	0.923015	0.92499	0.992758	0.987897	0.987897
71	0.592702	0.912283	0.130705	0.546783	0.851141	0.984999	0.699957	0.826622	0.921541	0.98954	0.888618	0.922669	0.935602	0.994031	0.984329	0.93696	0.947484	0.995075	0.989364	0.989364
72	0.694095	0.95522	0.266081	0.706568	0.921967	0.988833	0.762596	0.926668	0.952757	0.991036	0.905262	0.957392	0.962789	0.993422	0.981251	0.966573	0.969968	0.994663	0.987989	0.987989
73	0.510556	0.875203	0.188236	0.36157	0.809563	0.972223	0.681939	0.575459	0.891637	0.98159	0.911623	0.906417	0.920773	0.986423	0.972605	0.931902	0.918108	0.986694	0.978747	0.978747
74	0.578801	0.901192	0.160208	0.529943	0.856696	0.980139	0.68814	0.84825	0.915977	0.985761	0.901882	0.913586	0.926869	0.989785	0.980889	0.92574	0.9461	0.991706	0.987974	0.987974
75	0.653214	0.953309	0.27525	0.671597	0.903695	0.988983	0.758555	0.912086	0.942232	0.990949	0.903069	0.948588	0.955263	0.994603	0.98082	0.960065	0.964083	0.995973	0.986501	0.986501
76	0.597962	0.952014	0.223217	0.60833	0.891439	0.986939	0.741863	0.898011	0.936658	0.988874	0.893973	0.943597	0.951244	0.994375	0.986074	0.956683	0.957054	0.994922	0.989322	0.989322
77	0.467188	0.812889	0.126887	0.368062	0.800899	0.978819	0.649432	0.748698	0.863232	0.984287	0.89923	0.878242	0.88699	0.989393	0.978771	0.902042	0.906008	0.991402	0.984183	0.984183
78	0.653579	0.95523	0.233003	0.639314	0.918181	0.988914	0.744567	0.908967	0.950607	0.990961	0.895343	0.948924	0.965059	0.995372	0.986936	0.963905	0.966983	0.996475	0.991157	0.991157
79	0.387775	0.636777	0.0821086	0.26755	0.715356	0.959676	0.548467	0.618612	0.799361	0.976609	0.874433	0.806973	0.833366	0.982811	0.967223	0.842681	0.854646	0.984036	0.971561	0.971561
80	0.661001	0.961624	0.208093	0.660348	0.910694	0.989682	0.753499	0.913044	0.944243	0.991423	0.902907	0.948169	0.957473	0.995719	0.987397	0.960315	0.960793	0.996618	0.989972	0.989972
81	0.423231	0.758119	0.135111	0.362807	0.787483	0.967066	0.646443	0.734475	0.852431	0.977876	0.904593	0.862766	0.882134	0.986188	0.975189	0.8926	0.897445	0.9872	0.980042	0.980042
82	0.600498	0.923016	0.162017	0.506375	0.888341	0.986315	0.717229	0.801761	0.935183	0.989925	0.88059	0.933728	0.951226	0.994896	0.986515	0.951051	0.953737	0.995448	0.990526	0.990526
83	0.482022	0.644045	0.0896563	0.42308	0.811458	0.96228	0.600946	0.768349	0.885587	0.985241	0.894481	0.885252	0.912176	0.986665	0.979314	0.916211	0.924463	0.987078	0.978982	0.978982
84	0.278777	0.318205	0.0351285	0.168752	0.602153	0.920273	0.390292	0.501252	0.705176	0.964857	0.833789	0.708577	0.75607	0.974083	0.9538	0.766646	0.779181	0.97299	0.953885	0.953885
85	0.495309	0.798562	0.0858818	0.452239	0.819977	0.97858	0.620079	0.825783	0.871317	0.987846	0.884555	0.883766	0.900476	0.989835	0.981213	0.911136	0.906143	0.991185	0.981456	0.981456
86	0.466844	0.814173	0.12948	0.39339	0.798786	0.972066	0.657209	0.709549	0.877722	0.978259	0.909004	0.885755	0.898454	0.984018	0.972648	0.908021	0.908409	0.984448	0.982948	0.982948
87	0.58837	0.929285	0.182738	0.557332	0.877475	0.985832	0.720411	0.835402	0.930137	0.988742	0.89182	0.931821	0.941589	0.994027	0.981591	0.943273	0.948111	0.994722	0.990821	0.990821
88	0.422952	0.705889	0.0835828	0.413657	0.748601	0.969054	0.590424	0.655799	0.846256	0.984523	0.882957	0.861308	0.876392	0.987662	0.977514	0.890557	0.891124	0.988458	0.978807	0.978807
89	0.535239	0.856824	0.131115	0.477501	0.851717	0.98336	0.6842	0.823859	0.907685	0.98935	0.895625	0.907537	0.927074	0.993348	0.978402	0.928261	0.93179	0.993824	0.988467	0.988467
90	0.425253	0.791914	0.106518	0.386876	0.763615	0.965533	0.647701	0.675868	0.837527	0.975097	0.888067	0.867696	0.871268	0.980921	0.972887	0.895717	0.891327	0.98508	0.977578	0.977578
91	0.360399	0.580518	0.0988265	0.368594	0.690452	0.911307	0.611662	0.670734	0.78512	0.954641	0.883072	0.815876	0.82592	0.967479	0.958355	0.855713	0.842028	0.971962	0.952768	0.952768
92	0.666822	0.960757	0.24842	0.669593	0.918932	0.991814	0.739519	0.921408	0.955943	0.993046	0.911315	0.958796	0.962828	0.995838	0.988472	0.965083	0.965756	0.996393	0.990423	0.990423
93	0.37366	0.64429	0.0961769	0.295605	0.69583	0.960016	0.584864	0.563584	0.807011	0.979757	0.880953	0.824437	0.827854	0.984495	0.967196	0.847565	0.856885	0.985229	0.975492	0.975492
94	0.533147	0.890416	0.151221	0.479983	0.827375	0.981138	0.680728	0.793684	0.893145	0.986717	0.899667	0.895863	0.911931	0.992063	0.980235	0.916253	0.922786	0.992389	0.986168	0.986168
95	0.53725	0.903783	0.17397	0.512937	0.849982	0.983366	0.710623	0.836473	0.908924	0.987738	0.895467	0.9183	0.925075	0.992506	0.983584	0.933077	0.936107	0.993865	0.987053	0.987053
96	0.703134	0.962347	0.25415	0.704421	0.926211	0.989484	0.763489	0.922858	0.960148	0.992249	0.904428	0.962953	0.968074	0.995441	0.984871	0.970269	0.973833	0.996334	0.98792	0.98792
97	0.531176	0.86552	0.160345	0.490218	0.837645	0.975242	0.690876	0.823462	0.905132	0.982751	0.890341	0.907077	0.925169	0.989556	0.980219	0.925985	0.940271	0.991733	0.986865	0.986865
98	0.572747	0.912095	0.199048	0.510346	0.863615	0.986058	0.706143	0.787686	0.916278	0.989341	0.902086	0.922924	0.93876	0.99346	0.986346	0.943984	0.936149	0.993457	0.98847	0.98847
99	0.542789	0.924676	0.193065	0.544968	0.86269	0.985572	0.727644	0.872367	0.922355	0.988779	0.88972	0.928436	0.936588	0.994256	0.983386	0.941777	0.943909	0.994043	0.987284	0.987284
100	0.583526	0.938375	0.191799	0.498154	0.86799	0.986097	0.719638	0.839816	0.923238	0.98846	0.905992	0.922784	0.941129	0.993741	0.984869	0.941515	0.949593	0.994393	0.989937	0.989937
101	0.387757	0.612909	0.0718892	0.290063	0.713138	0.960886	0.531758	0.671133	0.799365	0.976426	0.882164	0.80844	0.853761	0.982092	0.970092	0.864229	0.875842	0.983919	0.975032	0.975032
102	0.51368	0.916863	0.145716	0.56085	0.846112	0.980179	0.719815	0.865686	0.897758	0.984779	0.889686	0.919423	0.921889	0.991426	0.983987	0.938746	0.925491	0.991829	0.984632	0.984632
103	0.328714	0.331727	0.0768796	0.225345	0.686829	0.945483	0.479009	0.560751	0.791455	0.972497	0.86926	0.784652	0.833971	0.976721	0.968167	0.836228	0.851435	0.977091	0.961053	0.961053
104	0.549265	0.890148	0.127181	0.492639	0.865297	0.985502	0.701623	0.778689	0.919828	0.988836	0.878993	0.918224	0.934588	0.994117	0.978462	0.933353	0.9372	0.994577	0.98864	0.98864
105	0.589533	0.943279	0.184185	0.586136	0.876635	0.988458	0.726656	0.872421	0.93233	0.991172	0.897831	0.936376	0.947847	0.995175	0.985088	0.951611	0.951055	0.995431	0.988712	0.988712
106	0.522816	0.902952	0.1632	0.495999	0.84616	0.982188	0.689862	0.818393	0.903926	0.986077	0.910495	0.9134	0.923353	0.991525	0.983357	0.931571	0.929955	0.99248	0.986811	0.986811
107	0.666248	0.949555	0.263841	0.678749	0.905011	0.986903	0.739966	0.912022	0.945079	0.989175	0.899314	0.950572	0.961674	0.99412	0.985637	0.965849	0.961514	0.994221	0.988813	0.988813
108	0.553005	0.905737	0.197281	0.519099	0.856059	0.983378	0.714169	0.743177	0.907712	0.987047	0.913002	0.915087	0.930391	0.991094	0.98222	0.937705	0.942629	0.992385	0.986121	0.986121
109	0.635053	0.943208	0.249073	0.597927	0.902115	0.989408	0.743902	0.882982	0.944426	0.991323	0.916595	0.951242	0.955389	0.993725	0.983749	0.961155	0.960042	0.99518	0.986548	0.986548
110	0.520468	0.903521	0.160656	0.503165	0.83668	0.98006	0.707008	0.80078	0.905569	0.986686	0.88581	0.921573	0.916994	0.991531	0.980315	0.932479	0.925248	0.992438	0.986514	0.986514
111	0.560468	0.916836	0.206718	0.559259	0.849451	0.983754	0.717197	0.856645	0.909764	0.988107	0.903522	0.918613	0.940651	0.992581	0.982364	0.946839	0.933272	0.993686	0.984931	0.984931
112	0.5306	0.813631	0.138021	0.471736	0.848852	0.979161	0.690113	0.820675	0.902325	0.984933	0.904709	0.90623	0.925261	0.991133	0.983553	0.9292	0.930743	0.991196	0.98342	0.98342
113	0.735132	0.972162	0.27392	0.742087	0.932674	0.990443	0.77124	0.936834	0.959519	0.992227	0.896911	0.963043	0.968874	0.996609	0.983287	0.971554	0.97243	0.997135	0.987592	0.987592
114	0.558668	0.937149	0.160954	0.563257	0.861498	0.985218	0.722427	0.870079	0.921598	0.988012	0.914385	0.931051	0.936096	0.993037	0.985214	0.943913	0.943387	0.99369	0.988375	0.988375
115	0.734311	0.962437	0.289133	0.752058	0.941852	0.990986	0.7764	0.947135	0.963316	0.992889	0.907473	0.967644	0.971275	0.99534	0.980592	0.974738	0.974943	0.996285	0.985668	0.985668
116	0.674924	0.965259	0.233542	0.691755	0.913918	0.990738	0.755451	0.920349	0.951989	0.992778	0.903922	0.959304	0.96055	0.995599	0.984825	0.966648	0.967918	0.996204	0.990561	0.990561
