# Supplementary material for: Statistically unbiased prediction enables accurate denoising of voltage imaging data
Source: Nat Methods. 2023 Sep 18;20(10):1581–92. doi: 10.1038/s41592-023-02005-8 (PMC10555843; doi:10.1038/s41592-023-02005-8)
Supplement: Supplementary file 15 — Statistical source data. [file 41592_2023_2005_MOESM15_ESM.xlsx]

## Sheet: Sheet1
	Raw	SUPPORT	DeepCAD-RT	PMD
1	11.7311	17.0858	11.4482	13.4846
2	10.9256	16.7978	11.3667	13.0679			Raw	SUPPORT	DeepCAD-RT	PMD
3	11.9364	15.442	11.9788	12.474		Min	9.76619	10.4873	10.7269	10.5511
4	11.1974	19.1259	11.4937	13.781		Max	14.0729	20.5039	14.5039	15.7501
5	12.6168	20.5039	12.1169	13.8921		median	11.3362	14.3137	12.095	13.8193
6	11.687	15.9157	12.5996	13.4104		Q1	10.8753	13.3093	11.5099	12.3908
7	11.5059	14.3369	13.2034	13.5593		Q3	11.8598	15.3192	12.6912	14.432
8	10.8897	14.1171	13.1948	13.7069		Mean	11.4401	14.4647	12.207	13.4602
9	11.3733	14.9665	11.7142	14.1652		STD	0.725607	1.79649	0.867008	1.33803
10	10.7014	15.0386	12.5438	14.1037
11	10.6347	15.8305	12.2009	14.3381
12	11.3684	19.442	13.6997	14.6671		p-value		0	0.00017	0
13	11.45	16.8198	14.5039	13.9866		(Comparing to Raw)
14	11.626	16.9934	13.5729	14.4659		(0 if smaller than 4.9407e-324, the minimal positive number in IEEE 754 Binary-64 format)
15	11.5908	15.5295	14.05	14.5591
16	10.6929	14.0634	11.6506	14.3989
17	12.0105	14.1285	12.7187	12.796
18	11.0052	14.8795	11.4571	14.2114
19	11.8091	14.0732	12.5221	15.1427
20	10.8374	15.9079	12.6084	13.7777
21	10.8634	16.0164	13.5244	13.7739
22	10.7806	15.1721	11.9511	14.7416
23	11.538	14.4867	12.979	15.1153
24	10.9218	12.4763	11.8888	14.9926
25	10.8827	13.3563	12.4629	14.4431
26	10.5883	13.2162	10.7269	11.9666
27	12.0084	12.4282	12.015	12.2337
28	11.9207	15.343	12.8212	13.8732
29	10.6065	13.095	11.4302	14.742
30	10.7357	13.8827	13.888	12.4966
31	11.6233	14.49	11.5039	13.8842
32	11.4752	13.9704	11.0072	13.9236
33	11.7428	12.2594	12.4305	15.2052
34	11.2121	13.0985	12.4504	15.7501
35	11.2091	14.3796	12.984	14.7146
36	14.0729	14.0848	12.5169	11.8236
37	9.76619	10.7912	12.8303	11.6442
38	12.1438	11.8183	11.2845	11.6504
39	10.9316	14.914	11.4994	14.0674
40	12.6704	13.5595	11.6426	14.1547
41	10.8728	15.6496	12.2147	11.3532
42	12.3039	15.3709	11.188	12.363
43	12.3364	14.5714	11.2086	13.1544
44	12.2495	14.3676	12.207	14.2825
45	10.139	14.2737	13.15	15.5744
46	11.276	15.1658	12.7475	15.2654
47	10.7598	10.4873	11.8298	10.733
48	11.289	12.1481	12.0898	11.2451
49	10.8444	12.1383	11.7507	11.242
50	12.7604	13.102	11.5843	11.9982
51	10.8485	14.7686	12.391	13.8577
52	11.4857	14.4988	10.8709	12.6051
53	11.076	15.2478	11.5281	13.1358
54	11.2584	13.1049	11.5378	12.8964
55	10.6486	15.0188	11.3396	12.9054
56	12.0265	14.2905	13.781	14.7572
57	11.863	14.0803	13.5149	15.1655
58	11.7987	16.7349	12.2092	15.1715
59	11.0034	15.8687	12.0739	13.9346
60	11.8331	13.296	11.2054	11.2834
61	12.8701	13.2779	11.1546	10.5511
62	12.567	11.9726	11.6644	11.3813
63	10.8053	12.1826	12.4757	11.5964
64	11.9066	13.5202	10.934	11.3515
65	12.5347	13.1817	12.5382	11.9038
66	11.0116	13.8995	12.1001	12.2334
67	11.2925	14.1096	11.5697	13.8985
68	11.3039	13.349	11.8738	13.4722
69	11.85	13.8959	11.3698	14.3217
70	10.7114	15.122	13.9058	15.3959
