# Supplementary material for: Statistically unbiased prediction enables accurate denoising of voltage imaging data
Source: Nat Methods. 2023 Sep 18;20(10):1581–92. doi: 10.1038/s41592-023-02005-8 (PMC10555843; doi:10.1038/s41592-023-02005-8)
Supplement: Supplementary file 16 — Statistical source data. [file 41592_2023_2005_MOESM16_ESM.xlsx]

## Sheet: 4c
	Cell 1		Cell 2		Cell 3		Cell 4		Average
	Raw	SUPPORT	Raw	SUPPORT	Raw	SUPPORT	Raw	SUPPORT	Raw	SUPPORT
1	0.175849	0.241583	0.210606	0.211739	0.0409914	0.0946116	0.0561062	0.080365	0.249889	0.626754
2	0.221792	0.385554	0.173078	0.174	0.0454242	0.160981	0.0726688	0.103042	0.36588	0.669051
3	0.208234	0.531203	0.137996	0.141243	0.0579727	0.212922	0.0874744	0.132929	0.14261	0.473986
4	0.121408	0.151052	0.151375	0.138131	0.0740832	0.275696	0.0908282	0.176653	0.0912016	0.264645
5	0.132068	0.176149	0.200003	0.20774	0.0589955	0.263444	0.0363475	0.055614
6	0.185781	0.334986	0.26928	0.306565	0.0441037	0.184062	0.0890144	0.138543
7	0.217555	0.473345	0.315443	0.447229	0.0593021	0.167296	0.0894006	0.20104					Cell 1		Cell 2		Cell 3		Cell 4		Average
8	0.202397	0.453092	0.345612	0.544193	0.050449	0.121514	0.113206	0.265736					Raw	SUPPORT	Raw	SUPPORT	Raw	SUPPORT	Raw	SUPPORT	Raw	SUPPORT
9	0.133171	0.1612	0.360469	0.572378	0.0400067	0.0997892	0.117136	0.297805				Min	0.0901273	0.130943	0.137996	0.138131	-0.00232253	-0.000172053	-0.016582	-0.0236502	0.0912016	0.264645
10	0.149213	0.187248	0.349021	0.489794	0.0642032	0.183974	0.100288	0.284431				Max	0.434542	0.870311	0.48228	0.932123	0.354613	0.794577	0.174803	0.564619	0.36588	0.669051
11	0.181293	0.240028	0.244145	0.264391	0.0771651	0.197926	0.0945641	0.265178				median	0.246603	0.675275	0.379587	0.713561	0.141841	0.480545	0.0989528	0.275019	0.19625	0.55037
12	0.205826	0.325039	0.17696	0.165476	0.0210234	0.111521	0.0492761	0.0796263				Q1	0.212323	0.548999	0.341641	0.555242	0.111544	0.372424	0.0723858	0.179509	0.129758	0.421651
13	0.233383	0.422276	0.264059	0.300022	0.0570434	0.137672	0.123523	0.255538				Q3	0.286719	0.741353	0.40539	0.821793	0.172289	0.585709	0.114702	0.357163	0.278887	0.637328
14	0.221974	0.453026	0.242295	0.301393	0.0488767	0.231691	0.0990257	0.323314				Mean	0.249889	0.626753	0.36588	0.669051	0.14261	0.473987	0.0912016	0.264645	0.212395	0.508609
15	0.219434	0.533595	0.354643	0.531359	0.0645492	0.250842	0.118011	0.4217				STD	0.0551659	0.152859	0.0603976	0.190951	0.047056	0.143171	0.0352824	0.132643	0.121821	0.182954
16	0.190643	0.472384	0.355537	0.641995	0.0720437	0.245626	0.119317	0.429841
17	0.212437	0.43601	0.342498	0.639727	0.114549	0.322739	0.0966615	0.394241
18	0.107912	0.175327	0.355222	0.74438	0.101082	0.278769	0.0758305	0.285506				p-value		0		0		0		0		0.0065
19	0.13471	0.165934	0.379905	0.70892	0.0738388	0.211204	0.0784484	0.212035				(Comparing to Raw)
20	0.161439	0.197825	0.382769	0.604067	0.080334	0.20646	0.0583837	0.197559				(0 if smaller than 4.9407e-324, the minimal positive number in IEEE 754 Binary-64 format)
21	0.228659	0.375685	0.363096	0.502555	0.0663442	0.135798	0.0480438	0.087339
22	0.263393	0.569786	0.372397	0.517561	0.0281521	0.0913056	0.102255	0.252215
23	0.267359	0.692182	0.288526	0.370793	0.0285655	0.0560525	0.120165	0.338639
24	0.276429	0.709161	0.180051	0.176699	0.0374891	0.064954	0.13411	0.473983
25	0.245027	0.725892	0.252088	0.284166	0.0166006	0.0731117	0.127412	0.551142
26	0.247713	0.674984	0.320778	0.404608	0.0298867	0.121516	0.116013	0.413686
27	0.24101	0.548733	0.418681	0.641214	0.0823489	0.311779	0.104135	0.421314
28	0.199938	0.385472	0.364449	0.655435	0.0624952	0.226713	0.0718228	0.322236
29	0.147934	0.215613	0.378452	0.612414	0.0695326	0.236547	0.0789057	0.297827
30	0.173022	0.216181	0.363522	0.592658	0.121403	0.260332	0.0916717	0.312042
31	0.238211	0.325438	0.375341	0.675799	0.0429233	0.204963	0.115704	0.394291
32	0.276598	0.605405	0.387615	0.818804	0.100327	0.273214	0.0611094	0.123162
33	0.278504	0.767009	0.377681	0.814822	0.0877962	0.297075	0.0922736	0.27699
34	0.264739	0.74133	0.369044	0.772655	0.0649436	0.368258	0.114605	0.493377
35	0.272587	0.705771	0.358511	0.740111	0.0629923	0.356321	0.119937	0.535884
36	0.273725	0.706177	0.341216	0.652571	0.0795559	0.327312	0.109298	0.53035
37	0.266906	0.714576	0.335093	0.640869	0.0431971	0.181681	0.097695	0.429897
38	0.241315	0.646218	0.273315	0.347476	0.0298661	0.113593	0.0945483	0.355192
39	0.240192	0.616448	0.30388	0.382591	-0.00232253	0.0236637	0.0992904	0.365621
40	0.230975	0.49941	0.4049	0.566071	0.026965	0.0701287	0.088119	0.354168
41	0.180124	0.279754	0.410888	0.586346	0.023874	0.0529523	0.109382	0.437582
42	0.176716	0.233491	0.406617	0.706495	0.0083027	0.0505321	0.122446	0.451958
43	0.219058	0.397516	0.440778	0.810955	0.0696052	0.239118	0.149671	0.419991
44	0.341054	0.774987	0.394823	0.773509	0.0590726	0.319168	0.0723312	0.226335
45	0.32371	0.738659	0.392562	0.747691	0.091449	0.401411	0.12925	0.43982
46	0.282008	0.822433	0.383167	0.742566	0.0661088	0.305512	0.106811	0.505696
47	0.290339	0.745108	0.382345	0.780866	0.0348603	0.25347	0.107088	0.506612
48	0.2545	0.641132	0.363527	0.820315	0.0692801	0.348256	0.103818	0.406979
49	0.277293	0.560933	0.362382	0.819893	0.0863624	0.406593	0.116755	0.417829
50	0.287995	0.604528	0.356454	0.779994	0.0621405	0.44261	0.0997367	0.319963
51	0.26316	0.66191	0.36378	0.758402	0.0537494	0.44727	0.117614	0.358906
52	0.280063	0.680568	0.388752	0.826166	0.11035	0.501164	0.0983237	0.448609
53	0.227766	0.534534	0.348007	0.703833	0.116153	0.447517	0.0931826	0.37166
54	0.155215	0.31187	0.342549	0.622396	0.0948957	0.369899	0.108624	0.383828
55	0.1331	0.183991	0.234704	0.287453	0.120643	0.464284	0.146531	0.408531
56	0.217643	0.319575	0.361626	0.516392	0.129906	0.569226	0.133799	0.305727
57	0.241735	0.558416	0.389062	0.645766	0.0717194	0.312029	0.122326	0.459809
58	0.276916	0.778931	0.432592	0.730464	0.039345	0.147563	0.104432	0.454907
59	0.298953	0.819904	0.433767	0.762961	0.00143441	-0.000172053	0.111674	0.540158
60	0.283571	0.741317	0.452124	0.714112	0.0415041	0.285763	0.102006	0.444612
61	0.289199	0.736589	0.390314	0.779764	0.0372077	0.264421	0.110137	0.395245
62	0.276899	0.721393	0.413736	0.810341	0.0535715	0.25302	0.0994032	0.417854
63	0.229896	0.713854	0.420796	0.825013	0.0470725	0.308304	0.118389	0.503184
64	0.27862	0.694804	0.431988	0.821993	0.102785	0.480551	0.112341	0.46582
65	0.222747	0.656434	0.380806	0.790441	0.0545707	0.381843	0.0986796	0.385165
66	0.196866	0.647293	0.357292	0.822548	0.0925396	0.423428	0.131605	0.46788
67	0.248105	0.520055	0.341555	0.754557	0.0884893	0.428544	0.15108	0.331997
68	0.129774	0.198962	0.375525	0.801625	0.0884507	0.476475	0.139604	0.317552
69	0.228055	0.303014	0.359988	0.826208	0.119809	0.578247	0.135329	0.475375
70	0.296087	0.597256	0.398154	0.844056	0.132788	0.522113	0.141122	0.564619
71	0.277015	0.667532	0.372802	0.812945	0.118387	0.546967	0.119041	0.509517
72	0.280913	0.732065	0.375775	0.814359	0.147059	0.552321	0.127356	0.514832
73	0.290141	0.772306	0.327615	0.737502	0.141718	0.533514	0.113417	0.407976
74	0.31454	0.788223	0.281076	0.560369	0.110138	0.557666	0.112861	0.48648
75	0.282417	0.779137	0.317405	0.565788	0.0958131	0.49269	0.126839	0.549663
76	0.271063	0.758869	0.345206	0.504516	0.123459	0.475851	0.0996966	0.418627
77	0.22716	0.773659	0.405413	0.761724	0.0142094	0.195542	0.0985479	0.46567
78	0.287836	0.778076	0.405893	0.76627	0.0267462	0.0964737	0.124753	0.502527
79	0.311224	0.838648	0.419665	0.79189	0.0894604	0.305798	0.137604	0.300023
80	0.252686	0.611436	0.449578	0.679137	0.0601193	0.253429	0.15361	0.351943
81	0.199854	0.392694	0.384125	0.690719	0.0793242	0.295326	0.12226	0.316693
82	0.223715	0.417141	0.410265	0.750389	0.084527	0.386224	0.0801191	0.313045
83	0.240681	0.348007	0.416359	0.798085	0.108007	0.498782	0.0792447	0.28165
84	0.298993	0.618904	0.389068	0.840055	0.137508	0.50125	0.111648	0.492992
85	0.276003	0.667876	0.3601	0.80156	0.134377	0.583381	0.108902	0.417219
86	0.264199	0.682318	0.383889	0.84822	0.102892	0.466204	0.0989389	0.402862
87	0.289118	0.678345	0.323788	0.733399	0.103767	0.542102	0.0919197	0.386272
88	0.305458	0.749096	0.356996	0.793202	0.147095	0.542351	0.0714458	0.29137
89	0.272058	0.747977	0.377559	0.824268	0.107707	0.569431	0.123134	0.558314
90	0.288998	0.752107	0.381582	0.847046	0.122055	0.572453	0.138981	0.521047
91	0.289248	0.775233	0.340385	0.793539	0.0900516	0.618401	0.147408	0.381458
92	0.27847	0.753211	0.353296	0.765405	0.120396	0.509897	0.135874	0.352765
93	0.244737	0.728442	0.358637	0.753097	0.0948307	0.460472	0.127408	0.429062
94	0.322589	0.785252	0.309572	0.70183	0.128236	0.49178	0.0924872	0.355437
95	0.297963	0.763325	0.338033	0.589038	0.0874624	0.56579	0.115447	0.441163
96	0.235112	0.383512	0.354287	0.633508	0.0939335	0.478365	0.107625	0.425761
97	0.168507	0.322934	0.361298	0.606706	0.0515902	0.272819	0.108246	0.460109
98	0.253307	0.499586	0.38751	0.649254	0.0229845	0.20548	0.0744658	0.354462
99	0.281462	0.728141	0.421096	0.717562	0.0696217	0.240286	0.0936043	0.352474
100	0.27673	0.681977	0.448829	0.751442	0.0952062	0.24176	0.147068	0.438353
101	0.30048	0.732343	0.346084	0.569506	0.0905649	0.34272	0.127946	0.477203
102	0.275472	0.763198	0.426853	0.669999	0.116086	0.606502	0.152782	0.441846
103	0.231645	0.693798	0.371144	0.697475	0.0913041	0.546599	0.103291	0.323328
104	0.240617	0.73753	0.37123	0.653613	0.113757	0.530353	0.117749	0.38397
105	0.264171	0.816189	0.356434	0.634914	0.081731	0.467357	0.0995166	0.399089
106	0.264044	0.791721	0.34232	0.717323	0.0890261	0.534337	0.0905131	0.440304
107	0.285128	0.756301	0.391935	0.806358	0.153528	0.636731	0.145649	0.455331
108	0.251617	0.783127	0.381936	0.819268	0.126919	0.55956	0.174803	0.432994
109	0.272561	0.812793	0.373274	0.832073	0.121199	0.574429	0.147913	0.486643
110	0.281806	0.738937	0.405451	0.852681	0.115653	0.518475	0.138506	0.483839
111	0.222294	0.527185	0.363821	0.82691	0.107724	0.501702	0.120794	0.394197
112	0.183287	0.310937	0.351424	0.780759	0.115513	0.529728	0.109443	0.459503
113	0.238466	0.517377	0.347004	0.742569	0.0783205	0.432442	0.160526	0.397811
114	0.258044	0.643329	0.35374	0.785453	0.0707044	0.383514	0.151834	0.38081
115	0.265605	0.684839	0.337861	0.769206	0.121905	0.54077	0.118906	0.457954
116	0.25357	0.652865	0.360774	0.673074	0.043727	0.311894	0.134363	0.466828
117	0.257147	0.72743	0.346207	0.672655	0.0833252	0.236523	0.164111	0.352065
118	0.235742	0.757472	0.373619	0.641023	0.0534952	0.176747	0.137002	0.407207
119	0.294937	0.772301	0.367349	0.483046	0.0975112	0.266331	0.111193	0.387833
120	0.243829	0.727878	0.318251	0.40126	0.0484551	0.187956	0.0478046	0.0733835
121	0.273689	0.796934	0.391958	0.623266	0.0294371	0.120594	0.0474157	0.0696231
122	0.309445	0.807624	0.361197	0.636426	0.0361165	0.149536	0.0381891	0.0611202
123	0.2428	0.726406	0.422888	0.676187	0.0565412	0.355903	0.0429087	0.0936649
124	0.247522	0.652724	0.339183	0.533729	0.0811396	0.410405	0.0410845	0.0608333
125	0.281992	0.788856	0.381798	0.626504	0.113776	0.486179	0.0566228	0.0871445
126	0.25977	0.812264	0.297904	0.585082	0.1002	0.472914	0.0534054	0.118103
127	0.308951	0.636141	0.375156	0.804917	0.105445	0.482196	0.0539035	0.124476
128	0.179068	0.334697	0.392323	0.82957	0.0907932	0.430129	0.0484657	0.13038
129	0.183755	0.387177	0.351321	0.830939	0.126646	0.531667	0.0655902	0.193446
130	0.224889	0.52566	0.356318	0.798571	0.113814	0.480381	0.0661678	0.215414
131	0.270443	0.786889	0.365159	0.817821	0.110275	0.462336	0.0583031	0.091309
132	0.288504	0.829565	0.37358	0.842104	0.149767	0.563135	0.0736294	0.136309
133	0.291006	0.776675	0.366721	0.765845	0.101786	0.59721	0.0541843	0.163829
134	0.288676	0.786558	0.312915	0.707709	0.101705	0.482749	0.0758414	0.264627
135	0.30268	0.793597	0.299532	0.71646	0.0998535	0.498642	0.0799559	0.302024
136	0.315374	0.796793	0.35883	0.7531	0.0740927	0.340056	0.0878928	0.347749
137	0.313694	0.803009	0.361885	0.636298	0.0813204	0.418673	0.083914	0.271691
138	0.324492	0.813734	0.393439	0.731937	0.105564	0.48778	0.0577902	0.154241
139	0.307983	0.794162	0.388322	0.811362	0.0993995	0.300781	0.0713852	0.229088
140	0.310694	0.734376	0.383764	0.701103	0.070732	0.237208	0.0388989	0.0734728
141	0.309173	0.714676	0.341272	0.492137	0.0835021	0.367737	0.0636291	0.15652
142	0.261335	0.688902	0.272205	0.364092	0.123327	0.280667	0.0607282	0.180617
143	0.296331	0.598721	0.307571	0.427786	0.0805259	0.254797	0.0893458	0.335531
144	0.194483	0.362959	0.373163	0.557491	0.0300186	0.174286	0.0860285	0.393909
145	0.187695	0.279317	0.365633	0.629489	0.10324	0.42046	0.0821755	0.333331
146	0.26177	0.46074	0.324874	0.551502	0.0896905	0.400545	0.0889096	0.363227
147	0.226499	0.640933	0.278607	0.518533	0.109729	0.424578	0.0826032	0.345594
148	0.269955	0.688775	0.383027	0.801347	0.0660835	0.36416	0.0725495	0.275339
149	0.292804	0.750512	0.358014	0.811936	0.0900563	0.424318	0.0954875	0.304855
150	0.294491	0.819531	0.338218	0.78995	0.108743	0.363052	0.112648	0.414709
151	0.341515	0.848665	0.356727	0.779867	0.0969059	0.360782	0.0476888	0.0994497
152	0.293272	0.834475	0.356708	0.783888	0.147681	0.404312	0.0361667	0.110566
153	0.290597	0.822433	0.355344	0.811781	0.118905	0.373734	0.0808657	0.355675
154	0.285205	0.825084	0.360266	0.754805	0.105912	0.399475	0.089076	0.410938
155	0.32049	0.842475	0.336586	0.679373	0.115004	0.500387	0.0853442	0.425466
156	0.291666	0.853576	0.339333	0.716947	0.101184	0.538426	0.0796305	0.356072
157	0.212811	0.791636	0.350963	0.5707	0.113329	0.580586	0.0897251	0.374727
158	0.317358	0.756426	0.381683	0.615499	0.0681058	0.439657	0.0949795	0.355397
159	0.255562	0.616278	0.382856	0.635717	0.0911245	0.416443	0.0893038	0.34746
160	0.238789	0.45636	0.396211	0.762645	0.120964	0.60965	0.103353	0.388979
161	0.219653	0.311547	0.384991	0.788946	0.117618	0.566127	0.113455	0.470048
162	0.220591	0.48734	0.398092	0.749097	0.0704714	0.381098	0.116731	0.393405
163	0.231052	0.643936	0.398793	0.689148	0.104714	0.34053	0.0698094	0.207354
164	0.272492	0.665569	0.368611	0.573982	0.121224	0.346503	0.0849863	0.310198
165	0.323902	0.795367	0.300463	0.499556	0.0993251	0.240895	0.0831293	0.411576
166	0.29929	0.831472	0.330481	0.573062	0.0620981	0.187136	0.100822	0.454349
167	0.319687	0.848863	0.364884	0.62554	0.0807369	0.292948	0.0976213	0.403636
168	0.329229	0.833683	0.388269	0.746252	0.123837	0.460134	0.108375	0.411189
169	0.320694	0.795488	0.382823	0.730356	0.0867711	0.39722	0.109294	0.363235
170	0.306843	0.784545	0.39955	0.717715	0.0937084	0.408987	0.11174	0.351016
171	0.346226	0.837018	0.361302	0.659955	0.075129	0.4333	0.111699	0.426027
172	0.326011	0.844191	0.375463	0.703872	0.0980368	0.488902	0.093465	0.346892
173	0.318822	0.816625	0.388228	0.737763	0.100236	0.356794	0.131028	0.459269
174	0.313743	0.817685	0.347561	0.69486	0.123439	0.307652	0.135244	0.43291
175	0.317313	0.699134	0.330615	0.681944	0.0917195	0.22261	0.11865	0.298196
176	0.226894	0.399198	0.300583	0.441782	0.0457318	0.200103	0.0639357	0.274694
177	0.233087	0.479899	0.380063	0.667833	0.0596101	0.198364	0.0885945	0.408556
178	0.275599	0.452485	0.377611	0.734136	0.0902892	0.340815	0.0794118	0.419967
179	0.296669	0.631714	0.373814	0.706562	0.128217	0.525847	0.0951243	0.420225
180	0.281697	0.78343	0.391349	0.683948	0.121256	0.542968	0.101885	0.367736
181	0.341203	0.789922	0.377426	0.664061	0.126111	0.543566	0.0959393	0.384722
182	0.304184	0.79436	0.369443	0.619007	0.0837165	0.353713	0.105854	0.438198
183	0.335456	0.832365	0.357409	0.633768	0.106271	0.517583	0.115307	0.423081
184	0.346676	0.846515	0.38577	0.758436	0.0780691	0.459796	0.0907065	0.339593
185	0.338206	0.762164	0.400008	0.813202	0.148824	0.485852	0.110352	0.404482
186	0.293014	0.680347	0.388438	0.756872	0.121223	0.323443	0.118217	0.32695
187	0.320489	0.706636	0.381917	0.625688	0.064267	0.292076	0.111177	0.287361
188	0.339515	0.767767	0.395073	0.671748	0.131924	0.322172	0.0672071	0.246697
189	0.30466	0.766143	0.379663	0.697322	0.110314	0.263399	0.0908761	0.407273
190	0.260965	0.831484	0.354798	0.605604	0.051243	0.170809	0.0826108	0.3981
191	0.307584	0.813857	0.327592	0.620722	0.0991289	0.47127	0.107387	0.400019
192	0.33749	0.783728	0.300185	0.646685	0.0835202	0.390778	0.101001	0.347397
193	0.23751	0.435233	0.203631	0.232184	0.0674171	0.381418	0.100124	0.406842
194	0.240919	0.451455	0.203801	0.248587	0.0488368	0.361314	0.112746	0.462085
195	0.312545	0.624791	0.232535	0.275789	0.128637	0.533641	0.0939309	0.387313
196	0.265676	0.65204	0.232221	0.300456	0.125909	0.519715	0.0915075	0.393954
197	0.303537	0.808028	0.235951	0.292195	0.164196	0.463312	0.106957	0.407922
198	0.293507	0.801192	0.245864	0.318247	0.131608	0.304347	0.10597	0.249639
199	0.252636	0.756318	0.269869	0.361817	0.112818	0.291372	0.0997376	0.226575
200	0.318435	0.751852	0.329765	0.468658	0.105207	0.367815	0.0904033	0.243558
201	0.300342	0.700743	0.351291	0.558048	0.0965753	0.303023	0.0831656	0.320827
202	0.344216	0.74453	0.365764	0.679241	0.103606	0.287825	0.0829067	0.250747
203	0.352517	0.730844	0.39591	0.700049	0.15409	0.598962	0.100953	0.427692
204	0.350295	0.687915	0.395317	0.725794	0.110759	0.539463	0.105749	0.382168
205	0.355874	0.681758	0.332606	0.709321	0.120862	0.523889	0.0917248	0.338873
206	0.272643	0.562911	0.369049	0.644961	0.0886303	0.404004	0.0837747	0.344551
207	0.282161	0.609139	0.315516	0.583719	0.108978	0.523374	0.0869774	0.323756
208	0.283811	0.670482	0.238034	0.318293	0.156604	0.543978	0.100085	0.45582
209	0.288684	0.709686	0.258768	0.369911	0.130336	0.402052	0.0998867	0.386519
210	0.259375	0.489838	0.269064	0.413535	0.103859	0.296308	0.119333	0.325623
211	0.263892	0.471018	0.279547	0.452355	0.0730526	0.362328	0.106366	0.250909
212	0.293272	0.674043	0.32898	0.513989	0.137011	0.382579	0.0857544	0.328584
213	0.288344	0.763525	0.312122	0.472048	0.143578	0.415011	0.0796234	0.324327
214	0.256625	0.73039	0.281924	0.397483	0.0408917	0.123469	0.0989667	0.365422
215	0.309176	0.743014	0.254317	0.347508	0.135388	0.442772	0.0980141	0.359612
216	0.254201	0.714391	0.302059	0.401382	0.117097	0.499411	0.100247	0.385814
217	0.28151	0.721017	0.336504	0.499797	0.104959	0.517316	0.0810711	0.365692
218	0.337406	0.811304	0.29146	0.423775	0.126538	0.44578	0.0945994	0.34963
219	0.328587	0.839593	0.245847	0.354345	0.107855	0.394821	0.090984	0.306115
220	0.383541	0.815671	0.274318	0.376455	0.142807	0.44766	0.101276	0.391886
221	0.400051	0.779887	0.298354	0.39931	0.108763	0.349576	0.100583	0.357255
222	0.354549	0.695986	0.290172	0.432853	0.0943921	0.285694	0.112776	0.317398
223	0.381249	0.671273	0.315008	0.512939	0.123055	0.385983	0.107955	0.356887
224	0.276439	0.523394	0.329953	0.526155	0.148689	0.526733	0.107409	0.374563
225	0.327208	0.582366	0.307286	0.487003	0.102264	0.429841	0.0949919	0.424146
226	0.330718	0.644373	0.247137	0.304867	0.126905	0.444813	0.11134	0.374424
227	0.271262	0.505628	0.218483	0.227178	0.110751	0.526841	0.113152	0.306978
228	0.201273	0.366158	0.180937	0.191359	0.0945797	0.508402	0.103447	0.380894
229	0.319864	0.67988	0.185126	0.196752	0.0752875	0.461685	0.101822	0.387799
230	0.272331	0.715603	0.207695	0.236576	0.113084	0.468562	0.102861	0.350968
231	0.28299	0.73616	0.189628	0.208123	0.092935	0.460848	0.0978729	0.41651
232	0.32567	0.71498	0.218651	0.263255	0.110405	0.402935	0.110795	0.286051
233	0.286182	0.717013	0.310168	0.43828	0.152246	0.39546	0.102776	0.28223
234	0.341169	0.839288	0.341727	0.468063	0.101099	0.321934	0.081063	0.327986
235	0.415052	0.870311	0.294917	0.33302	0.0939095	0.456892	0.0883957	0.31638
236	0.350189	0.81603	0.215362	0.222625	0.147674	0.505341	0.110863	0.241946
237	0.383897	0.732964	0.184685	0.18044	0.150701	0.397154	0.100835	0.328568
238	0.334072	0.675087	0.309655	0.398925	0.145765	0.475392	0.0986095	0.307757
239	0.322443	0.645442	0.219943	0.254193	0.0546054	0.113567	0.0362442	0.0700398
240	0.354021	0.730356	0.263484	0.336318	0.0854084	0.211671	0.030608	0.0529329
241	0.355141	0.715428	0.392171	0.664086	0.07414	0.289512	0.055657	0.0914545
242	0.309924	0.666389	0.375934	0.654966	0.0947686	0.41727	0.0279841	0.0485903
243	0.348232	0.788056	0.415432	0.727075	0.160595	0.522976	0.0390741	0.055739
244	0.352354	0.735157	0.37456	0.645874	0.123606	0.410779	0.0318705	0.0478482
245	0.303022	0.642761	0.374546	0.592125	0.0606399	0.270202	0.0141039	0.0162009
246	0.289744	0.73777	0.380259	0.549169	0.150287	0.375527	0.0167757	0.0155886
247	0.31213	0.822659	0.387489	0.633082	0.121584	0.374145	0.0414141	0.0705384
248	0.329773	0.826944	0.30765	0.335434	0.161975	0.572741	0.0231489	0.0441597
249	0.335118	0.855299	0.208035	0.206857	0.167174	0.519437	-0.00239531	7.65319e-05
250	0.311072	0.816434	0.264423	0.343958	0.0872903	0.33438	0.0200132	0.0243369
251	0.371329	0.868478	0.313706	0.442166	0.136906	0.361211	0.0257547	0.032917
252	0.388682	0.84922	0.397734	0.677644	0.0938995	0.355936	0.0244607	0.0347741
253	0.368231	0.777785	0.421495	0.80842	0.112929	0.448248	0.00040082	-0.00173082
254	0.381651	0.787364	0.404181	0.769628	0.0967318	0.448886	-0.00181953	-0.00390938
255	0.354853	0.751725	0.404242	0.756867	0.0654252	0.399377	0.0296141	0.0553753
256	0.352716	0.721202	0.399214	0.823542	0.0871232	0.434571	0.0172234	0.0250598
257	0.389221	0.742961	0.395116	0.885997	0.136378	0.393295	0.0142003	0.0175593
258	0.362491	0.723525	0.403329	0.825315	0.112616	0.286227	0.009311	0.0153871
259	0.376732	0.808272	0.376527	0.760817	0.0719022	0.188444	0.0262081	0.0338015
260	0.351654	0.798468	0.399699	0.642322	0.0712725	0.427266	0.0261351	0.0397702
261	0.268109	0.564131	0.359436	0.52404	0.0895959	0.492814	0.0301238	0.0540937
262	0.305508	0.821966	0.396324	0.706277	0.148184	0.376322	0.0230643	0.0469829
263	0.312609	0.81167	0.271438	0.325046	0.179801	0.550912	0.0228152	0.0374218
264	0.302716	0.779072	0.285022	0.372782	0.113649	0.359121	0.0373983	0.0534511
265	0.330906	0.814824	0.349095	0.519017	0.100285	0.398161	0.0480986	0.094846
266	0.341369	0.846514	0.385716	0.604298	0.091825	0.316338	0.0418418	0.0822574
267	0.338152	0.859477	0.365938	0.573613	0.0940363	0.439274	0.0267552	0.0364073
268	0.307466	0.741719	0.421116	0.78018	0.119818	0.584681	0.0216464	0.0249996
269	0.369384	0.74536	0.444367	0.879123	0.144643	0.572329	0.0375459	0.0610899
270	0.379062	0.779903	0.404172	0.8561	0.123374	0.462203	0.0446646	0.0765542
271	0.350268	0.757144	0.433558	0.850601	0.199077	0.490547	0.0582507	0.110307
272	0.388174	0.721884	0.42816	0.884299	0.227307	0.492204	0.0349043	0.0814536
273	0.400193	0.744697	0.421983	0.902883	0.177777	0.516687	0.0333348	0.0799613
274	0.294846	0.47742	0.386098	0.862876	0.164903	0.540558	0.0478324	0.121954
275	0.336471	0.472872	0.385276	0.877566	0.125952	0.527285	0.0406426	0.0785863
276	0.282044	0.754169	0.412785	0.823469	0.107944	0.282989	0.0281221	0.0405265
277	0.255198	0.794585	0.431696	0.813136	0.0792182	0.21901	0.00959968	0.0213079
278	0.295546	0.793864	0.383315	0.603193	0.102062	0.397444	0.0193326	0.0321498
279	0.331482	0.816542	0.382636	0.614147	0.0735587	0.34122	0.0529328	0.084116
280	0.302734	0.79928	0.247857	0.311517	0.107243	0.375726	0.021096	0.0372444
281	0.348944	0.805687	0.33071	0.560481	0.0506768	0.356764	0.0455201	0.0750792
282	0.372523	0.722752	0.33651	0.546486	0.100892	0.333032	0.0541842	0.136605
283	0.351994	0.685696	0.433011	0.820646	0.0825486	0.261143	0.0869862	0.251242
284	0.391144	0.767212	0.435222	0.814408	0.0634339	0.110297	0.109147	0.271459
285	0.390275	0.792888	0.334634	0.497418	0.0896806	0.46351	0.0802368	0.221421
286	0.335719	0.59166	0.452447	0.826586	0.0889958	0.303077	0.0735237	0.206612
287	0.268588	0.365459	0.48228	0.891317	0.0461723	0.161954	0.0736146	0.200348
288	0.238736	0.685329	0.443633	0.921039	0.15416	0.573758	0.0715984	0.174062
289	0.322537	0.72121	0.461641	0.932123	0.116047	0.291292	0.0326157	0.0656032
290	0.311726	0.754202	0.4403	0.915852	0.124958	0.295746	0.0423221	0.0598191
291	0.318344	0.792407	0.42597	0.912901	0.113642	0.30191	0.00178621	0.00719299
292	0.301074	0.578541	0.424038	0.876469	0.130176	0.363103	0.0357035	0.0510777
293	0.255343	0.485633	0.395553	0.852137	0.144415	0.424171	0.0396695	0.0912153
294	0.33571	0.513949	0.412278	0.856939	0.144078	0.471442	0.0268322	0.0554221
295	0.333896	0.556691	0.397421	0.842425	0.122828	0.468541	0.0327599	0.049758
296	0.309278	0.52963	0.419601	0.919017	0.131329	0.594472	0.0530478	0.119084
297	0.30875	0.49566	0.40131	0.849897	0.137762	0.628687	0.0609874	0.180976
298	0.260422	0.355757	0.408788	0.864544	0.105247	0.441875	0.0843841	0.233262
299	0.238688	0.639715	0.327711	0.699309	0.0974294	0.466447	0.102101	0.256953
300	0.303017	0.66263	0.306257	0.676146	0.163685	0.515767	0.0881445	0.240367
301	0.259728	0.463024	0.302692	0.510489	0.119434	0.390634	0.0764582	0.221098
302	0.251821	0.417808	0.359497	0.714822	0.149881	0.382879	0.0945547	0.25075
303	0.25974	0.440269	0.4371	0.868129	0.108723	0.375889	0.0858228	0.244544
304	0.30197	0.425793	0.40175	0.821594	0.0908694	0.314216	0.0651182	0.193075
305	0.291624	0.44862	0.378479	0.549302	0.070822	0.283129	0.078224	0.17304
306	0.266624	0.501767	0.457391	0.82768	0.128878	0.478735	0.0485954	0.0721337
307	0.164482	0.316214	0.443371	0.910767	0.0757492	0.378276	-0.000613675	4.18207e-05
308	0.116372	0.189432	0.453345	0.909789	0.100895	0.300467	0.00940279	0.0172278
309	0.13524	0.316728	0.415748	0.874379	0.0776944	0.321098	0.0743645	0.127862
310	0.130929	0.372648	0.415987	0.909318	0.0516332	0.164399	0.0469537	0.0937232
311	0.10875	0.13539	0.422071	0.898903	0.102778	0.263845	0.0365292	0.0789743
312	0.133275	0.189275	0.399941	0.81512	0.126722	0.344311	0.0428245	0.103779
313	0.155206	0.296884	0.399175	0.872829	0.129012	0.267272	0.0913418	0.218865
314	0.1636	0.368748	0.418521	0.900565	0.0973155	0.334473	0.0990419	0.245866
315	0.13614	0.320725	0.406231	0.915802	0.118054	0.384089	0.105235	0.292667
316	0.106513	0.130943	0.403397	0.903494	0.143559	0.331862	0.104938	0.268758
317	0.124116	0.164485	0.406114	0.877816	0.125649	0.432072	0.105431	0.277356
318	0.157619	0.225335	0.404411	0.847132	0.143497	0.446018	0.11465	0.276619
319	0.171177	0.314532	0.34201	0.782389	0.146925	0.433987	0.107673	0.246118
320	0.163211	0.406466	0.322762	0.667406	0.144017	0.448125	0.0963559	0.252405
321	0.167931	0.421834	0.333263	0.600008	0.132944	0.493243	0.0823944	0.236041
322	0.158002	0.447241	0.385845	0.690284	0.132233	0.406	0.0649246	0.203098
323	0.149808	0.393485	0.412756	0.717915	0.159571	0.444482	0.110953	0.295096
324	0.112253	0.298163	0.46032	0.875678	0.129407	0.349545	0.0365437	0.0615992
325	0.105596	0.135464	0.371418	0.576451	0.151249	0.294961	-0.016582	-0.0236502
326	0.118824	0.149558	0.456529	0.781331	0.125281	0.292778	0.0283617	0.0520953
327	0.157011	0.217968	0.459854	0.894244	0.128676	0.401488	0.0623429	0.110028
328	0.189009	0.382602	0.38078	0.859713	0.0806034	0.322185	0.0226624	0.0458653
329	0.207081	0.588736	0.402959	0.807842	0.0633107	0.243599	0.0454484	0.0855071
330	0.176917	0.589762	0.418275	0.848635	0.0729215	0.249859	0.115452	0.26468
331	0.221342	0.664829	0.40791	0.859236	0.0776817	0.372214	0.131633	0.270775
332	0.184997	0.649735	0.402371	0.859356	0.0575661	0.15566	0.125437	0.285667
333	0.18978	0.594456	0.434251	0.908838	0.0874914	0.210796	0.104922	0.26936
334	0.173175	0.419829	0.399402	0.901354	0.132363	0.268607	0.115168	0.275849
335	0.128793	0.287453	0.407821	0.912501	0.129762	0.275757	0.119654	0.29076
336	0.112432	0.14767	0.413229	0.911912	0.150415	0.386674	0.126031	0.300234
337	0.134569	0.174222	0.376747	0.905225	0.146749	0.477838	0.117457	0.262079
338	0.17399	0.312831	0.404953	0.878428	0.0952173	0.357029	0.115004	0.26782
339	0.196869	0.569216	0.370332	0.821109	0.115292	0.43175	0.125611	0.344256
340	0.196099	0.653078	0.313603	0.797434	0.082075	0.433756	0.111011	0.33737
341	0.213301	0.67086	0.356666	0.730441	0.117104	0.457623	0.107348	0.330895
342	0.209219	0.619871	0.375286	0.724938	0.0810023	0.412191	0.136153	0.310421
343	0.215814	0.588023	0.362202	0.655146	0.11878	0.483276	0.0380533	0.0555346
344	0.213324	0.62606	0.369049	0.514424	0.125296	0.512931	-0.0100354	-0.0198211
345	0.189165	0.549383	0.38111	0.540009	0.153731	0.463164	0.0557326	0.0963805
346	0.172477	0.466834	0.433347	0.715361	0.151235	0.445563	0.00329924	0.00455374
347	0.148815	0.361103	0.397042	0.628321	0.144116	0.445307	0.0648866	0.117137
348	0.108293	0.163497	0.4352	0.719382	0.111106	0.422215	0.118175	0.271978
349	0.14601	0.19514	0.390757	0.667787	0.0935845	0.323766	0.125355	0.333965
350	0.168516	0.381167	0.386173	0.664609	0.135681	0.266775	0.118195	0.292652
351	0.216226	0.684586	0.387272	0.747964	0.123444	0.238284	0.101942	0.272204
352	0.192434	0.588654	0.420559	0.848958	0.123475	0.308279	0.120125	0.285363
353	0.191053	0.72043	0.40579	0.892345	0.0907995	0.400702	0.117907	0.261403
354	0.231345	0.670776	0.386992	0.900827	0.0890458	0.275392	0.105858	0.230042
355	0.204337	0.593004	0.410515	0.889686	0.0698679	0.403434	0.11301	0.245992
356	0.19563	0.483392	0.392701	0.860688	0.0525962	0.369751	0.114493	0.289919
357	0.19502	0.478083	0.40165	0.90195	0.1215	0.526338	0.114707	0.332553
358	0.184781	0.532089	0.398692	0.894732	0.121114	0.473751	0.10551	0.341089
359	0.18802	0.521271	0.376873	0.846042	0.128158	0.455722	0.114049	0.299501
360	0.153148	0.406518	0.359032	0.861982	0.158025	0.532261	0.134801	0.294418
361	0.0901273	0.140444	0.344067	0.82978	0.0809163	0.548088	0.105304	0.197941
362	0.136722	0.170863	0.335021	0.700067	0.14426	0.521247	0.00613322	0.0112623
363	0.197349	0.332632	0.363043	0.777228	0.114313	0.522496	0.0440343	0.0818385
364	0.19332	0.55404	0.426222	0.891398	0.147793	0.506145	0.00965511	0.0105755
365	0.195804	0.687914	0.353732	0.636776	0.146405	0.513232	0.0705076	0.125547
366	0.203683	0.676497	0.312165	0.435568	0.0743152	0.391527	0.143574	0.335815
367	0.194725	0.598303	0.353962	0.458305	0.118567	0.307955	0.0838347	0.202912
368	0.194808	0.648076	0.456916	0.755033	0.130201	0.267928	0.0656333	0.155244
369	0.192018	0.657372	0.42476	0.720624	0.141581	0.305212	0.0786853	0.215931
370	0.169632	0.64025	0.386146	0.611724	0.08353	0.256635	0.0896599	0.218117
371	0.209817	0.622224	0.400439	0.687025	0.0806609	0.33444	0.0947477	0.225835
372	0.206645	0.610793	0.392583	0.666416	0.112192	0.443888	0.0914449	0.205827
373	0.130656	0.476759	0.424588	0.841332	0.127177	0.56038	0.0950425	0.227961
374	0.156732	0.364547	0.431446	0.916608	0.139975	0.528172	0.0939487	0.268417
375	0.123845	0.166278	0.385439	0.879487	0.153145	0.522134	0.108267	0.284719
376	0.191038	0.293083	0.391326	0.88165	0.0735491	0.500793	0.115635	0.316284
377	0.21368	0.532998	0.401641	0.883853	0.113998	0.564078	0.121103	0.284757
378	0.201103	0.588856	0.382711	0.890887	0.09153	0.45447	0.114176	0.278905
379	0.199434	0.612161	0.391332	0.896445	0.0279401	0.315133	0.113098	0.211472
380	0.20903	0.630006	0.365545	0.808969	0.0874386	0.43179	0.0687352	0.155265
381	0.201082	0.646788	0.345333	0.79849	0.052725	0.31004	0.0459825	0.0671622
382	0.187952	0.670015	0.304787	0.576782	0.119639	0.437756	0.0111028	0.0134332
383	0.227351	0.734709	0.36155	0.582906	0.102999	0.420939	0.103955	0.223994
384	0.151752	0.690488	0.372136	0.62554	0.0732141	0.306049	0.121287	0.372847
385	0.216604	0.72705	0.397668	0.821108	0.0596924	0.297215	0.0681713	0.180845
386	0.223771	0.72322	0.412289	0.824684	0.0506694	0.256674	0.0841409	0.236852
387	0.186103	0.453164	0.367434	0.56137	0.115477	0.443361	0.11486	0.260324
388	0.157137	0.31964	0.357719	0.495671	0.0552601	0.39661	0.106763	0.222698
389	0.1731	0.372582	0.379592	0.552366	0.10589	0.547032	0.106716	0.232818
390	0.152901	0.246491	0.384361	0.594208	0.0886728	0.438675	0.0879601	0.190888
391	0.210691	0.541844	0.417351	0.6491	0.103471	0.423775	0.0822043	0.194229
392	0.235307	0.61619	0.446949	0.731859	0.0823265	0.391535	0.0625161	0.195811
393	0.197288	0.584683	0.428273	0.819778	0.0849558	0.36064	0.119042	0.349428
394	0.20421	0.530258	0.412488	0.841448	0.0643511	0.271179	0.103658	0.349667
395	0.195859	0.605124	0.41347	0.846016	0.0815286	0.387127	0.115201	0.307691
396	0.199375	0.666848	0.408474	0.841781	0.0979358	0.404508	0.109283	0.286561
397	0.221007	0.698693	0.384661	0.832505	0.0990015	0.394684	0.0970239	0.232799
398	0.213772	0.727549	0.404059	0.874186	0.125129	0.452938	0.0503023	0.0765878
399	0.193788	0.65802	0.374683	0.856496	0.0295992	0.271454	0.0245293	0.0382427
400	0.164295	0.625778	0.401488	0.794484	0.0582191	0.335538	0.138264	0.279948
401	0.219234	0.668615	0.389096	0.68088	0.0595752	0.308048	0.10561	0.302883
402	0.234445	0.586194	0.371997	0.738584	0.0471847	0.202162	0.0944963	0.265393
403	0.172723	0.29847	0.403711	0.828085	0.0840626	0.274351	0.0991746	0.276786
404	0.169505	0.328956	0.396626	0.823552	0.046443	0.289346	0.112054	0.313079
405	0.184947	0.434427	0.447972	0.856434	0.0586035	0.306447	0.109478	0.239803
406	0.197849	0.552028	0.433331	0.808154	0.095948	0.384183	0.0861055	0.197473
407	0.221576	0.631196	0.454049	0.794441	0.0491786	0.285462	0.0968569	0.224853
408	0.209129	0.661104	0.458877	0.865421	0.04683	0.292621	0.122525	0.271012
409	0.186429	0.655587	0.445209	0.894877	0.079138	0.33264	0.116244	0.29203
410	0.186134	0.633488	0.451266	0.92329	0.101109	0.42802	0.0915283	0.302327
411	0.202448	0.695002	0.416068	0.80918	0.0631854	0.235693	0.114557	0.311902
412	0.2003	0.741948	0.389553	0.738301	0.0606188	0.190439	0.107665	0.274699
413	0.215754	0.752089	0.390168	0.787286	0.0581995	0.251294	0.106626	0.286249
414	0.181599	0.675626	0.370929	0.768867	0.0896706	0.441173	0.114686	0.277196
415	0.179909	0.703488	0.365275	0.713561	0.105694	0.463706	0.0722419	0.129094
416	0.191421	0.669255	0.380353	0.825992	0.140097	0.458024	0.084637	0.154036
417	0.227583	0.66488	0.400823	0.832711	0.114141	0.394264	0.163496	0.254853
418	0.183413	0.379697	0.283522	0.352272	0.0810586	0.292978	0.119664	0.319385
419	0.174684	0.34048	0.302143	0.41426	0.0673718	0.210223	0.0747635	0.21967
420	0.134922	0.247249	0.33642	0.429437	0.100819	0.333497	0.0847794	0.246619
421	0.148678	0.460035	0.339468	0.449151	0.10506	0.377628	0.110391	0.33828
422	0.157568	0.517808	0.355458	0.462263	0.131044	0.444306	0.13762	0.293618
423	0.200227	0.558663	0.347035	0.491176	0.0807994	0.381035	0.102165	0.231751
424	0.184147	0.641589	0.363107	0.572942	0.107607	0.429558	0.0998538	0.240052
425	0.19691	0.703231	0.414899	0.742534	0.066273	0.27244	0.121544	0.272831
426	0.205613	0.664151	0.431359	0.869732	0.03773	0.148818	0.116017	0.311182
427	0.211203	0.674547	0.415759	0.81004	0.056016	0.169351	0.0929587	0.280982
428	0.186182	0.684875	0.39263	0.715586	0.0519933	0.204234	0.0968175	0.28054
429	0.222747	0.731054	0.390324	0.762366	0.112485	0.324126	0.0893276	0.25503
430	0.199861	0.642836	0.384667	0.85275	0.104546	0.390842	0.117957	0.291039
431	0.198495	0.56837	0.395983	0.775186	0.0608204	0.357861	0.059124	0.101642
432	0.186147	0.612822	0.387196	0.769386	0.0739406	0.248604	0.125179	0.25818
433	0.188724	0.683387	0.319109	0.461586	0.104064	0.362953	0.163261	0.257293
434	0.172189	0.395904	0.326168	0.491838	0.112159	0.361515	0.0738455	0.193364
435	0.185752	0.34354	0.338256	0.509273	0.0761592	0.293884	0.040818	0.119882
436	0.116767	0.211628	0.351398	0.5213	0.11846	0.320765	0.0831173	0.225145
437	0.142243	0.382322	0.361501	0.517907	0.140631	0.33201	0.11385	0.299101
438	0.138114	0.479253	0.356982	0.511727	0.127525	0.372531	0.112103	0.266196
439	0.175552	0.590254	0.335067	0.486963	0.128486	0.367176	0.107063	0.265986
440	0.207542	0.62882	0.357822	0.491937	0.150167	0.423476	0.123579	0.265593
441	0.201136	0.702928	0.396921	0.595035	0.146479	0.359155	0.146109	0.28628
442	0.200856	0.722819	0.407895	0.762521	0.147683	0.319432	0.145716	0.328447
443	0.227936	0.709111	0.394745	0.711203	0.173555	0.292775	0.104869	0.253347
444	0.224154	0.7137	0.323766	0.565082	0.161053	0.277741	0.122829	0.260295
445	0.235184	0.735079	0.309161	0.555133	0.169507	0.274965	0.11232	0.270505
446	0.2292	0.68298	0.356232	0.615683	0.144758	0.256426	0.0626896	0.102441
447	0.205853	0.60208	0.366669	0.684679	0.120613	0.279083	0.104347	0.192701
448	0.219542	0.602521	0.375132	0.672344	0.119043	0.35875	0.137545	0.357837
449	0.184514	0.541534	0.329628	0.51151	0.121389	0.355623	0.0433031	0.117767
450	0.205939	0.409927	0.303775	0.428461	0.163358	0.337626	0.0710911	0.184871
451	0.164256	0.324138	0.251735	0.370163	0.165738	0.323622	0.1058	0.245281
452	0.151356	0.221944	0.240588	0.284229	0.164251	0.343138	0.116531	0.247291
453	0.180347	0.417868	0.212669	0.244149	0.179325	0.391124	0.116857	0.258941
454	0.178036	0.512134	0.208052	0.233257	0.192943	0.457769	0.0771085	0.223616
455	0.184888	0.520139	0.20151	0.263965	0.229881	0.542596	0.118809	0.231648
456	0.220088	0.615442	0.217173	0.244028	0.234415	0.488694	0.139564	0.302383
457	0.224756	0.747536	0.225684	0.243588	0.212027	0.407522	0.101883	0.306871
458	0.225918	0.753525	0.251108	0.285705	0.209077	0.32694	0.0914606	0.217049
459	0.202011	0.773275	0.278432	0.308421	0.17816	0.286429	0.129872	0.290878
460	0.238013	0.761268	0.219629	0.231911	0.17371	0.320058	0.0916172	0.178412
461	0.227487	0.775466	0.194187	0.197762	0.129257	0.308681	0.106039	0.202096
462	0.24902	0.792833	0.190845	0.184819	0.143555	0.390247	0.126871	0.32759
463	0.237504	0.776135	0.242251	0.341274	0.15544	0.428492	0.0897679	0.188572
464	0.173097	0.742978	0.192448	0.217176	0.192523	0.485113	0.072869	0.156838
465	0.229637	0.642669	0.225015	0.25457	0.202636	0.489018	0.0871223	0.190461
466	0.212369	0.487201	0.364848	0.46546	0.20191	0.516838	0.102055	0.222788
467	0.150829	0.355699	0.410614	0.654132	0.209727	0.5948	0.10802	0.244676
468	0.186845	0.285983	0.395435	0.627067	0.200701	0.681701	0.110713	0.259127
469	0.157937	0.481929	0.384213	0.556306	0.204239	0.679758	0.11262	0.236219
470	0.189411	0.547698	0.373334	0.512991	0.188391	0.58916	0.0971522	0.293731
471	0.194695	0.584808	0.418978	0.605753	0.181345	0.589317	0.102427	0.306389
472	0.200502	0.653163	0.407987	0.585092	0.221238	0.634905	0.117256	0.284967
473	0.210823	0.707556	0.280819	0.301352	0.201902	0.541832	0.108314	0.226439
474	0.214038	0.728033	0.209127	0.218468	0.214194	0.431318	0.142795	0.382732
475	0.239574	0.74136	0.242566	0.326916	0.187755	0.364933	0.091696	0.233246
476	0.265	0.746511	0.255795	0.317222	0.168014	0.317568	0.0440518	0.0987748
477	0.233694	0.74282	0.323594	0.426153	0.140403	0.338327	0.0895667	0.16985
478	0.242849	0.770695	0.448617	0.725575	0.141774	0.378479	0.0995063	0.158648
479	0.201446	0.709265	0.418016	0.710153	0.151151	0.444852	0.118599	0.182289
480	0.216138	0.719284	0.414247	0.805523	0.184211	0.503397	0.115695	0.268937
481	0.21951	0.736256	0.430467	0.883486	0.185041	0.610632	0.116131	0.273113
482	0.224073	0.549295	0.398964	0.855986	0.193627	0.637382	0.120306	0.310329
483	0.180767	0.313343	0.377096	0.664916	0.183391	0.554442	0.13096	0.29123
484	0.184618	0.457162	0.344786	0.549528	0.184385	0.659316	0.125551	0.265209
485	0.195453	0.412356	0.366508	0.510612	0.201343	0.685861	0.151233	0.338596
486	0.174444	0.525373	0.361158	0.539191	0.188982	0.73289	0.133202	0.338615
487	0.203229	0.685279	0.375639	0.675305	0.196487	0.697698	0.0865879	0.168848
488	0.200871	0.6569	0.239048	0.296404	0.196938	0.659997	0.119248	0.179139
489	0.190643	0.681163	0.183741	0.220423	0.223728	0.721941	0.117987	0.16079
490	0.227417	0.673017	0.259444	0.316411	0.224161	0.697385	0.146745	0.236059
491	0.235685	0.692024	0.388904	0.589692	0.194581	0.707086	0.160845	0.279576
492	0.240316	0.612523	0.430401	0.752846	0.180239	0.59279	0.119088	0.241507
493	0.237935	0.573325	0.416299	0.779364	0.190233	0.523993	0.0971302	0.234874
494	0.252456	0.626847	0.4336	0.877973	0.16908	0.356047	0.119287	0.259831
495	0.234196	0.672428	0.421772	0.848515	0.17144	0.437857	0.163758	0.298472
496	0.194982	0.628834	0.405596	0.822963	0.163006	0.412826	0.147998	0.206221
497	0.187205	0.722036	0.398851	0.87436	0.188446	0.492525	0.161128	0.202752
498	0.230216	0.760692	0.395736	0.881905	0.177973	0.524846	0.135748	0.181965
499	0.235704	0.59515	0.372667	0.859948	0.190112	0.700104	0.115159	0.185553
500	0.161083	0.306954	0.394767	0.8055	0.176695	0.673967	0.0851358	0.147565
501	0.165724	0.370081	0.385138	0.745769	0.171689	0.659508	0.0685951	0.138742
502	0.227638	0.553381	0.424262	0.811072	0.193813	0.676547	0.130677	0.248293
503	0.169675	0.524726	0.3677	0.664675	0.198619	0.719043	0.096339	0.174913
504	0.180894	0.590596	0.34496	0.566961	0.201635	0.688973	0.107424	0.182325
505	0.198572	0.654224	0.255328	0.341147	0.216735	0.705867	0.0580213	0.129215
506	0.203729	0.631428	0.275849	0.459729	0.19139	0.704472	0.0437694	0.0867244
507	0.21044	0.523226	0.270586	0.356372	0.200281	0.703726
508	0.24899	0.611741	0.351684	0.499058	0.202593	0.709653
509	0.278435	0.682847	0.448517	0.714033	0.22641	0.688596
510	0.270453	0.589005	0.40105	0.598274	0.184049	0.64495
511	0.25865	0.51727	0.338579	0.496531	0.180228	0.606404
512	0.210707	0.457652	0.420877	0.787916	0.163644	0.535952
513	0.16679	0.375151	0.454949	0.897411	0.179864	0.545466
514	0.196407	0.465134	0.429432	0.895837	0.176061	0.406931
515	0.216428	0.493131	0.414963	0.850486	0.193838	0.386446
516	0.20767	0.493711	0.41455	0.882876	0.198121	0.517113
517	0.196534	0.370567	0.422357	0.883403	0.199373	0.666274
518	0.162091	0.33846	0.400106	0.882859	0.187701	0.70685
519	0.191587	0.600037	0.4068	0.892922	0.19519	0.732284
520	0.178366	0.628278	0.418262	0.863939	0.169276	0.65765
521	0.187081	0.564852	0.404878	0.889541	0.189355	0.659466
522	0.212403	0.639886	0.411759	0.868471	0.192084	0.716806
523	0.197404	0.60683	0.378405	0.810087	0.188559	0.676215
524	0.245856	0.685659	0.311934	0.66825	0.194069	0.712638
525	0.252231	0.778876	0.295485	0.690491	0.203452	0.735667
526	0.267396	0.776594	0.301455	0.499872	0.17138	0.718492
527	0.289992	0.695213	0.381076	0.607691	0.229511	0.754398
528	0.28523	0.625985	0.448815	0.830515	0.2123	0.711853
529	0.258952	0.582518	0.434744	0.815264	0.210221	0.652787
530	0.217042	0.408586	0.39273	0.535519	0.218334	0.623646
531	0.185302	0.351885	0.436256	0.748189	0.162166	0.639632
532	0.244393	0.459494	0.441058	0.853794	0.183034	0.56816
533	0.260031	0.520289	0.458111	0.903589	0.172914	0.425911
534	0.187218	0.367293	0.434754	0.898803	0.193872	0.462138
535	0.153828	0.299108	0.407109	0.907483	0.203358	0.558092
536	0.209066	0.616478	0.414356	0.915182	0.18139	0.631038
537	0.194681	0.639579	0.401503	0.849865	0.190965	0.716477
538	0.216546	0.590361	0.406133	0.881078	0.175922	0.69412
539	0.196118	0.542747	0.413487	0.879411	0.187845	0.674757
540	0.223623	0.627584	0.4039	0.893659	0.174397	0.639954
541	0.255122	0.748851	0.397854	0.879974	0.193946	0.698774
542	0.275621	0.787625	0.41847	0.900485	0.190595	0.668254
543	0.277853	0.710261	0.405461	0.866487	0.199246	0.720203
544	0.312148	0.638508	0.29401	0.622608	0.213186	0.73201
545	0.264947	0.581263	0.293367	0.640903	0.219193	0.75312
546	0.256116	0.599457	0.304597	0.531906	0.232022	0.746419
547	0.274384	0.64722	0.411308	0.733859	0.221724	0.73821
548	0.233239	0.473444	0.434097	0.783803	0.207495	0.737734
549	0.263998	0.611582	0.469708	0.86005	0.20984	0.723734
550	0.277799	0.745721	0.446502	0.637361	0.196836	0.680518
551	0.275378	0.613328	0.423264	0.709775	0.201007	0.669113
552	0.245879	0.621215	0.445467	0.909219	0.187987	0.539182
553	0.202584	0.663956	0.393047	0.879293	0.174596	0.493631
554	0.232317	0.712512	0.415911	0.906771	0.152023	0.36498
555	0.229035	0.708067	0.441871	0.889568	0.214759	0.492874
556	0.238837	0.753961	0.431845	0.880626	0.20206	0.6015
557	0.255286	0.776964	0.416319	0.867838	0.175833	0.652943
558	0.267853	0.776853	0.431647	0.912972	0.185869	0.681919
559	0.262835	0.712759	0.407095	0.891231	0.191099	0.681173
560	0.305906	0.696417	0.394175	0.892225	0.194085	0.687984
561	0.2955	0.704001	0.402938	0.888229	0.20507	0.655486
562	0.308287	0.688869	0.370725	0.892898	0.201721	0.602129
563	0.283311	0.587796	0.401916	0.853302	0.20421	0.598432
564	0.288043	0.615098	0.364827	0.77232	0.205691	0.649281
565	0.271272	0.632155	0.295385	0.652944	0.197893	0.676051
566	0.277139	0.743059	0.357324	0.681836	0.232418	0.73006
567	0.281523	0.727519	0.395558	0.665273	0.219509	0.758238
568	0.222849	0.54292	0.339022	0.553336	0.183779	0.713366
569	0.221312	0.731009	0.4445	0.699518	0.19274	0.698475
570	0.211237	0.708517	0.448625	0.66409	0.203094	0.683113
571	0.227499	0.689276	0.403781	0.55535	0.222956	0.713067
572	0.253593	0.759665	0.426877	0.708728	0.218207	0.719388
573	0.248929	0.774409	0.433679	0.803159	0.207861	0.70831
574	0.263309	0.762648	0.405477	0.797527	0.216064	0.629968
575	0.272137	0.677699	0.433749	0.825966	0.170486	0.509684
576	0.323871	0.688412	0.400434	0.847578	0.145561	0.33054
577	0.297539	0.69384	0.414492	0.915789	0.194728	0.424073
578	0.2935	0.655094	0.425258	0.927865	0.223046	0.610598
579	0.346261	0.691299	0.379587	0.902184	0.189483	0.639672
580	0.266401	0.46315	0.395427	0.865252	0.154321	0.661783
581	0.201695	0.303968	0.39689	0.80813	0.190925	0.647835
582	0.217349	0.337517	0.394047	0.819964	0.187884	0.666328
583	0.194328	0.676272	0.368494	0.775894	0.182351	0.686899
584	0.204945	0.692597	0.348882	0.796444	0.227502	0.65806
585	0.24915	0.722667	0.355656	0.80612	0.251945	0.501571
586	0.269232	0.770514	0.329811	0.83942	0.233703	0.431809
587	0.257753	0.729158	0.362159	0.814545	0.237431	0.477236
588	0.287577	0.666214	0.393859	0.814499	0.246921	0.536849
589	0.298332	0.602918	0.395417	0.73613	0.220449	0.620074
590	0.310165	0.605612	0.331438	0.470857	0.23612	0.752169
591	0.34343	0.709337	0.352537	0.444565	0.196646	0.717904
592	0.343498	0.710823	0.45943	0.671384	0.194109	0.692769
593	0.253711	0.388382	0.359478	0.458542	0.209706	0.726237
594	0.202391	0.267236	0.432231	0.60863	0.205862	0.715446
595	0.231259	0.619145	0.404614	0.604797	0.205589	0.675546
596	0.236445	0.598233	0.378147	0.579747	0.197327	0.695467
597	0.266519	0.738694	0.368623	0.660084	0.194568	0.689521
598	0.257884	0.594713	0.426877	0.859259	0.169206	0.552951
599	0.206798	0.383543	0.415696	0.906794	0.176751	0.37086
600	0.200995	0.360699	0.378253	0.904032	0.202594	0.493662
601	0.270311	0.422472	0.392417	0.890008	0.210237	0.557829
602	0.27778	0.468837	0.396278	0.895104	0.203384	0.679816
603	0.287689	0.469217	0.389231	0.858707	0.173011	0.599934
604	0.236964	0.3534	0.369755	0.814063	0.193741	0.678703
605	0.149212	0.200979	0.379215	0.847065	0.213542	0.736
606	0.181429	0.503289	0.353011	0.770986	0.21789	0.727232
607	0.191838	0.374943	0.323105	0.584213	0.219283	0.660755
608	0.164942	0.280729	0.367795	0.584176	0.247148	0.519276
609	0.181334	0.278044	0.414377	0.783316	0.277875	0.465252
610	0.141729	0.253831	0.391548	0.773377	0.294261	0.523565
611	0.163146	0.255301	0.315073	0.43464	0.273032	0.600994
612	0.169266	0.26204	0.314026	0.371583	0.28201	0.652363
613	0.165711	0.283489	0.451708	0.655223	0.212691	0.659829
614	0.109689	0.190939	0.456842	0.684011	0.22811	0.718786
615	0.228113	0.40116	0.432695	0.68384	0.229046	0.718159
616	0.211149	0.553371	0.43702	0.740359	0.229256	0.750643
617	0.200874	0.584148	0.418648	0.688073	0.23443	0.718826
618	0.170385	0.244819	0.422288	0.805738	0.224374	0.607803
619	0.19959	0.357806	0.408629	0.859777	0.209755	0.606726
620	0.207816	0.489404	0.396372	0.837478	0.207705	0.608168
621	0.220623	0.515477	0.392444	0.829379	0.220022	0.589578
622	0.200481	0.514641	0.37789	0.856151	0.158467	0.467261
623	0.167254	0.230571	0.397753	0.878171	0.187914	0.419628
624	0.16172	0.296845	0.368789	0.79172	0.233341	0.571404
625	0.209061	0.405137	0.390729	0.790622	0.195961	0.520894
626	0.264374	0.512482	0.391174	0.735228	0.222735	0.676912
627	0.269615	0.641339	0.407093	0.807634	0.187706	0.675267
628	0.239139	0.625423	0.409204	0.851887	0.199378	0.680942
629	0.267914	0.656843	0.37849	0.575806	0.204622	0.633364
630	0.252729	0.622684	0.345109	0.443518	0.21872	0.63895
631	0.212144	0.576638	0.350889	0.455284	0.235371	0.576755
632	0.20211	0.273119	0.369493	0.506382	0.285104	0.490566
633	0.207906	0.267991	0.420563	0.675233	0.30356	0.442789
634	0.216282	0.410884	0.434085	0.813979	0.318175	0.603928
635	0.283075	0.641536	0.425871	0.863207	0.279359	0.668822
636	0.303145	0.7055	0.385518	0.760783	0.259115	0.624168
637	0.262971	0.713268	0.389621	0.710439	0.242095	0.607231
638	0.288775	0.755085	0.38233	0.75758	0.219477	0.750693
639	0.305358	0.756202	0.388571	0.791973	0.209562	0.770208
640	0.283425	0.689727	0.394842	0.754922	0.251527	0.756598
641	0.229336	0.563562	0.362957	0.74505	0.219486	0.734087
642	0.202845	0.505553	0.387905	0.763053	0.22656	0.664071
643	0.192566	0.272643	0.353401	0.514959	0.208368	0.543286
644	0.199084	0.325761	0.368743	0.625381	0.225815	0.571148
645	0.274847	0.553417	0.392737	0.597762	0.220511	0.555133
646	0.316239	0.746837	0.385068	0.584166	0.166498	0.503339
647	0.290351	0.749277	0.395389	0.562413	0.196271	0.440247
648	0.261249	0.714156	0.406715	0.620294	0.251061	0.623465
649	0.270524	0.729639	0.393499	0.72745	0.245119	0.538151
650	0.272641	0.681281	0.448685	0.851035	0.218996	0.648858
651	0.264615	0.692465	0.440802	0.895211	0.183838	0.708341
652	0.28673	0.645985	0.405366	0.802733	0.195709	0.725768
653	0.192157	0.554587	0.400364	0.746295	0.246311	0.640071
654	0.220612	0.578293	0.424606	0.812138	0.231027	0.623995
655	0.176745	0.288308	0.385215	0.827867	0.258805	0.614857
656	0.212308	0.33012	0.397014	0.764967	0.307946	0.6445
657	0.277909	0.651918	0.364461	0.676691	0.326644	0.643596
658	0.237213	0.706117	0.288326	0.373136	0.354613	0.764863
659	0.285218	0.769123	0.30532	0.411895	0.32506	0.758113
660	0.204601	0.68459	0.30752	0.403694	0.308814	0.747825
661	0.267928	0.700468	0.318229	0.425188	0.261686	0.681648
662	0.296334	0.700624	0.336763	0.438535	0.223748	0.770265
663	0.240919	0.595606	0.34956	0.487996	0.225189	0.745491
664	0.282434	0.619866	0.380753	0.564124	0.24041	0.745268
665	0.292096	0.661655	0.420567	0.689154	0.234795	0.75432
666	0.249241	0.656457	0.434854	0.794816	0.244494	0.653939
667	0.232362	0.626727	0.428102	0.842319	0.216489	0.543165
668	0.161697	0.289148	0.423021	0.808159	0.230025	0.609256
669	0.19236	0.267161	0.348795	0.539257	0.193597	0.350869
670	0.306384	0.571841	0.358825	0.608908	0.160919	0.439454
671	0.337867	0.727371	0.363161	0.624528	0.179039	0.436241
672	0.29194	0.768683	0.372212	0.622388	0.212509	0.42611
673	0.322509	0.747065	0.334984	0.49435	0.265347	0.685734
674	0.252731	0.661808	0.294397	0.394057	0.22931	0.437926
675	0.281114	0.736575	0.300206	0.390081	0.266874	0.617901
676	0.257421	0.718454			0.226963	0.688287
677	0.261506	0.709757			0.229261	0.741083
678	0.278341	0.653293			0.249539	0.753011
679	0.304505	0.695843			0.246011	0.646775
680	0.219652	0.618217			0.218243	0.547786
681	0.240859	0.602933			0.201079	0.369046
682	0.223678	0.299081			0.185962	0.286048
683	0.235187	0.48755			0.196615	0.291048
684	0.301802	0.693592			0.222214	0.37846
685	0.285998	0.736437			0.285989	0.700158
686	0.252402	0.691347			0.264664	0.678652
687	0.275303	0.707672			0.22825	0.677941
688	0.28885	0.750575			0.249311	0.748569
689	0.272914	0.737775			0.218395	0.745951
690	0.310719	0.773779			0.203868	0.738592
691	0.270677	0.773185			0.204045	0.655693
692	0.302612	0.757645			0.202381	0.536429
693	0.294722	0.727162			0.238549	0.596989
694	0.231601	0.536491			0.136861	0.195888
695	0.256838	0.557715			0.144111	0.409125
696	0.260954	0.623928			0.165048	0.310968
697	0.223116	0.478727			0.227362	0.367166
698	0.261362	0.63321			0.25232	0.633199
699	0.311113	0.703984			0.146862	0.216728
700	0.300675	0.734183			0.172067	0.272121
701	0.275575	0.681667			0.199496	0.472237
702	0.257596	0.705208			0.184641	0.531418
703	0.278177	0.727769			0.218653	0.578846
704	0.305618	0.748676			0.225045	0.538615
705	0.276371	0.74722			0.228999	0.600057
706	0.286856	0.74409			0.24646	0.66456
707	0.213536	0.687214			0.248749	0.665471
708	0.291998	0.74639			0.22904	0.512029
709	0.287674	0.605343			0.168905	0.284509
710	0.273854	0.523001			0.179775	0.300504
711	0.334045	0.658993			0.254648	0.52743
712	0.203191	0.568068			0.225489	0.56733
713	0.256295	0.623623			0.244988	0.690635
714	0.238058	0.659013			0.228542	0.648511
715	0.295474	0.733729			0.236757	0.642516
716	0.29909	0.742569			0.218368	0.627208
717	0.264803	0.760643			0.218154	0.568098
718	0.228379	0.7436			0.227531	0.521431
719	0.292137	0.755681			0.101133	0.143763
720	0.27038	0.73574			0.156692	0.426775
721	0.249434	0.721344			0.205159	0.367994
722	0.220329	0.723386			0.261944	0.434775
723	0.262268	0.71856			0.213893	0.48054
724	0.244236	0.661088			0.122689	0.186474
725	0.248828	0.511688			0.133832	0.218858
726	0.22397	0.523972			0.138228	0.281153
727	0.220258	0.549049			0.160585	0.355405
728	0.234107	0.614915			0.206075	0.458117
729	0.230569	0.628424			0.215835	0.542008
730	0.289599	0.684011			0.243707	0.647575
731	0.255983	0.737336			0.162166	0.668556
732	0.3016	0.774497			0.297238	0.794577
733	0.320581	0.773354			0.337651	0.767593
734	0.27426	0.752599			0.25368	0.688486
735	0.30019	0.750948			0.209948	0.445946
736	0.315602	0.747289			0.160421	0.304221
737	0.322712	0.742892			0.235699	0.611967
738	0.303091	0.725087			0.266	0.709009
739	0.247381	0.734019			0.235904	0.618308
740	0.288944	0.697524			0.229847	0.65664
741	0.22316	0.488428			0.211895	0.66305
742	0.278296	0.542632			0.166659	0.583985
743	0.211844	0.485355			0.0940152	0.208302
744	0.215053	0.661427			0.133938	0.512261
745	0.232103	0.723206			0.178499	0.410878
746	0.247315	0.711568			0.119453	0.22344
747	0.280696	0.737277			0.0952413	0.138353
748	0.32246	0.746773			0.114602	0.202658
749	0.318074	0.772147			0.158444	0.354656
750	0.287621	0.725125			0.182344	0.52395
751	0.271731	0.732989			0.184412	0.545932
752	0.33152	0.770157			0.175087	0.588842
753	0.340239	0.768524			0.218446	0.608405
754	0.310778	0.731012			0.233131	0.625702
755	0.25265	0.690429			0.25545	0.698855
756	0.303234	0.666544			0.233212	0.668302
757	0.270992	0.529987			0.258701	0.55606
758	0.253184	0.601436			0.231621	0.511811
759	0.247424	0.41443			0.239963	0.524573
760	0.255202	0.656643			0.191233	0.400926
761	0.278195	0.725107			0.181494	0.342816
762	0.260539	0.673349			0.24315	0.534845
763	0.28119	0.738539			0.287473	0.725023
764	0.317085	0.759483			0.25144	0.712484
765	0.286145	0.763259			0.226694	0.627094
766	0.276329	0.788825			0.205061	0.573269
767	0.339867	0.785115			0.0888283	0.202301
768	0.33216	0.808925			0.150215	0.369349
769	0.326325	0.799867			0.0972853	0.195016
770	0.299145	0.746391			0.102598	0.222128
771	0.173129	0.703852			0.112462	0.321568
772	0.294837	0.683839			0.152062	0.396722
773	0.268782	0.5823			0.164818	0.486727
774	0.221803	0.606266			0.171813	0.5124
775	0.312317	0.575564			0.16216	0.551741
776	0.290169	0.714101			0.184919	0.636927
777	0.253601	0.70069			0.195884	0.632719
778	0.286997	0.73651			0.218797	0.633843
779	0.281366	0.727085			0.21581	0.603113
780	0.312241	0.774663			0.212494	0.488093
781	0.305823	0.748451			0.178096	0.476322
782	0.302424	0.743426			0.210894	0.572406
783	0.290256	0.769529			0.211761	0.589803
784	0.32951	0.772014			0.206061	0.544058
785	0.319937	0.758751			0.17166	0.37607
786	0.320678	0.74224			0.147038	0.27638
787	0.321129	0.750313			0.189072	0.379129
788	0.296925	0.759441			0.202124	0.441806
789	0.253099	0.590667			0.153481	0.257198
790	0.302074	0.613699			0.136379	0.427288
791	0.287558	0.659137			0.125609	0.445437
792	0.297848	0.673271			0.157293	0.542441
793	0.258564	0.690185			0.162157	0.625928
794	0.224157	0.694715			0.184571	0.561777
795	0.328489	0.745785			0.221835	0.622097
796	0.295102	0.72357			0.190639	0.647512
797	0.267638	0.704739			0.236611	0.674039
798	0.328398	0.726206			0.208713	0.65849
799	0.308228	0.67995			0.200867	0.632117
800	0.286991	0.659312			0.182243	0.618111
801	0.297873	0.657478			0.164804	0.55765
802	0.319746	0.698045			0.136691	0.397298
803	0.320297	0.709211			0.112477	0.252094
804	0.243891	0.765222			0.121886	0.258655
805	0.3141	0.746827			0.108587	0.324106
806	0.28878	0.595896			0.137057	0.52697
807	0.235194	0.513486			0.155707	0.533635
808	0.25261	0.559555			0.1587	0.624097
809	0.300249	0.711827			0.177709	0.623732
810	0.281209	0.75888			0.208705	0.68669
811	0.255221	0.709414			0.231187	0.708033
812	0.295274	0.749396			0.213243	0.696717
813	0.279215	0.719905			0.196667	0.692441
814	0.28583	0.707617			0.212904	0.667692
815	0.347144	0.758496			0.199823	0.560222
816	0.340517	0.734446			0.182879	0.524733
817	0.36306	0.681355			0.172583	0.500528
818	0.385298	0.647854			0.16059	0.472921
819	0.339894	0.624664			0.145144	0.474436
820	0.292602	0.586847			0.168685	0.582439
821	0.300487	0.634562			0.148088	0.596067
822	0.334071	0.643925			0.175877	0.634948
823	0.273066	0.596326			0.155539	0.6039
824	0.328914	0.617342			0.213313	0.656715
825	0.251502	0.549974			0.206714	0.698683
826	0.298519	0.733193			0.203396	0.613186
827	0.247729	0.756204			0.157996	0.529114
828	0.295877	0.733394			0.1723	0.549032
829	0.297152	0.723358			0.195655	0.631218
830	0.304907	0.733478			0.157703	0.550181
831	0.3623	0.781628			0.174439	0.506942
832	0.405524	0.81778			0.172481	0.485107
833	0.36126	0.753199			0.1961	0.472091
834	0.388433	0.728071			0.167467	0.598895
835	0.401881	0.712581			0.147964	0.587696
836	0.417966	0.758687			0.23113	0.625698
837	0.379628	0.681009			0.209907	0.623246
838	0.315592	0.606848			0.188926	0.604916
839	0.402558	0.679567			0.175091	0.594235
840	0.354456	0.679008			0.167861	0.511399
841	0.325473	0.60056			0.125271	0.366525
842	0.317771	0.633071			0.158234	0.476607
843	0.317508	0.750808			0.158868	0.553375
844	0.301336	0.735602			0.144912	0.48493
845	0.294524	0.736637			0.15747	0.56827
846	0.306877	0.707021			0.154851	0.559435
847	0.307122	0.736995			0.194799	0.46593
848	0.318598	0.775788			0.197468	0.532847
849	0.322727	0.771411			0.192501	0.571885
850	0.279905	0.660646			0.159565	0.48064
851	0.381393	0.706959			0.10047	0.308782
852	0.349076	0.678058			0.103536	0.238931
853	0.365196	0.714659			0.0881418	0.223191
854	0.41165	0.755051			0.18881	0.593057
855	0.360627	0.692538			0.183585	0.460475
856	0.416372	0.779335			0.143095	0.382346
857	0.384252	0.778395			0.186304	0.548434
858	0.358232	0.670925			0.165807	0.639296
859	0.293272	0.717833			0.139354	0.425237
860	0.288541	0.754575			0.154354	0.517649
861	0.257697	0.738833			0.183595	0.488511
862	0.333428	0.784272			0.187503	0.520425
863	0.358269	0.802931			0.160565	0.398502
864	0.316817	0.743033			0.162355	0.417842
865	0.321197	0.73627			0.173722	0.621666
866	0.317675	0.724728			0.141631	0.405504
867	0.383464	0.762642			0.155455	0.366589
868	0.413698	0.761534			0.14213	0.350511
869	0.434542	0.78482			0.145399	0.364161
870	0.384826	0.706032			0.14996	0.445148
871	0.395373	0.74684			0.0762357	0.197536
872	0.385824	0.734688			0.0990737	0.191491
873	0.390665	0.781898			0.0787221	0.17431
874	0.391122	0.767082			0.0749518	0.226979
875	0.247998	0.608805			0.105632	0.316688
876	0.326298	0.788018			0.104042	0.351407
877	0.279612	0.722632			0.120563	0.421613
878	0.347815	0.779004			0.132564	0.442571
879	0.303813	0.741845			0.117747	0.351601
880	0.315455	0.746889			0.114894	0.28262
881	0.329984	0.742808			0.106984	0.2161
882	0.363841	0.713668			0.087922	0.183053
883	0.354057	0.72051			0.0769035	0.172869
884	0.349204	0.722324			0.0922848	0.268632
885	0.388996	0.71782			0.107359	0.307751
886	0.427023	0.755148			0.123043	0.367356
887	0.331181	0.499592			0.111812	0.455474
888	0.286251	0.435783			0.128746	0.496914
889	0.292518	0.509863			0.125878	0.454721
890	0.297135	0.770603			0.121962	0.467771
891	0.308012	0.760637			0.13954	0.574502
892	0.319392	0.757704			0.132029	0.548731
893	0.368968	0.778242			0.149158	0.542454
894	0.351165	0.733198			0.12633	0.347719
895	0.324334	0.67436			0.111084	0.23033
896	0.34429	0.642498			0.0816046	0.15666
897	0.370052	0.680482			0.0983086	0.283318
898	0.416079	0.755588			0.0810729	0.27178
899	0.384286	0.678967			0.104517	0.36475
900	0.375395	0.540894			0.144895	0.567187
901	0.299611	0.462313			0.129902	0.59679
902	0.272417	0.676696			0.152593	0.6183
903	0.328478	0.714609			0.133874	0.619266
904	0.351368	0.73215			0.143027	0.62565
905	0.296062	0.569217			0.143464	0.627069
906	0.260429	0.47153			0.125866	0.570925
907	0.254411	0.476383			0.172709	0.565211
908	0.31113	0.490243			0.135412	0.547548
909	0.331764	0.555551			0.130236	0.512005
910	0.325634	0.59127			0.129374	0.458687
911	0.305587	0.471877			0.128323	0.301592
912	0.23578	0.367406			0.0995704	0.24783
913	0.230664	0.554471			0.0956815	0.302301
914	0.273383	0.450361			0.107991	0.372093
915	0.208851	0.370349			0.131518	0.534269
916	0.259988	0.439851			0.132056	0.577607
917	0.20905	0.43277			0.145813	0.615798
918	0.23999	0.411145			0.135521	0.580265
919	0.183413	0.327741			0.122873	0.514235
920	0.215317	0.398529			0.141863	0.602237
921	0.195732	0.384142			0.112981	0.53759
922	0.180718	0.360686			0.11955	0.581676
923	0.167452	0.481623			0.147847	0.644427
924	0.183381	0.532372			0.162396	0.612431
925	0.173393	0.264291			0.127323	0.558305
926	0.177575	0.343657			0.12875	0.55365
927	0.198986	0.480184			0.129373	0.478215
928	0.181	0.457291			0.126232	0.52782
929	0.18267	0.457705			0.127424	0.436529
930	0.169509	0.22323			0.0845074	0.289361
931	0.192329	0.305764			0.107118	0.366564
932	0.225518	0.432941			0.123544	0.515844
933	0.225268	0.499308			0.133735	0.584647
934	0.185412	0.561806			0.114396	0.538584
935	0.213052	0.5796			0.118851	0.528121
936	0.192945	0.533428			0.114191	0.470247
937	0.185863	0.533345			0.12762	0.526258
938	0.171559	0.502209			0.139689	0.576001
939	0.144818	0.196245			0.126592	0.471125
940	0.187527	0.245897			0.138127	0.56947
941	0.226348	0.428026			0.136174	0.61156
942	0.245706	0.622813			0.158086	0.641616
943	0.232606	0.66244			0.154979	0.644349
944	0.205351	0.670166			0.14974	0.57812
945	0.220746	0.695944			0.125412	0.505003
946	0.187594	0.661244			0.136212	0.518122
947	0.221237	0.639888			0.0940815	0.405658
948	0.18192	0.498508			0.0722697	0.314514
949	0.174279	0.447508			0.1063	0.383646
950	0.167027	0.234881			0.153153	0.55589
951	0.183059	0.297663			0.12868	0.574421
952	0.230101	0.570621			0.119348	0.493412
953	0.228385	0.67692			0.117858	0.531085
954	0.23065	0.720094			0.134586	0.506411
955	0.241669	0.692698			0.125842	0.428333
956	0.232608	0.659333			0.130419	0.461706
957	0.245111	0.656529			0.116058	0.428788
958	0.215452	0.672724			0.136182	0.479746
959	0.218503	0.627784			0.141688	0.560004
960	0.21133	0.560598			0.134763	0.600244
961	0.208209	0.545382			0.139723	0.619862
962	0.151133	0.236685			0.158119	0.599253
963	0.193232	0.32836			0.132239	0.561739
964	0.219357	0.583451			0.141876	0.560545
965	0.248813	0.728735			0.135027	0.5489
966	0.219853	0.72452			0.109651	0.455516
967	0.198263	0.680848			0.130492	0.409938
968	0.255264	0.70568			0.106022	0.349686
969	0.247011	0.681166			0.126925	0.544007
970	0.247024	0.608537			0.115573	0.595225
971	0.235914	0.58804			0.123248	0.499333
972	0.213077	0.601842			0.127779	0.548377
973	0.231584	0.608176			0.125234	0.565479
974	0.199009	0.591499			0.11872	0.548366
975	0.12946	0.21509			0.140013	0.521818
976	0.185138	0.274254			0.128045	0.443948
977	0.246807	0.531614			0.132152	0.406684
978	0.232406	0.692111			0.127923	0.432052
979	0.244618	0.740673			0.145009	0.559434
980	0.242619	0.702431			0.126049	0.57706
981	0.241565	0.68762			0.148227	0.628977
982	0.246031	0.729723			0.137428	0.598704
983	0.261678	0.74777			0.14376	0.570174
984	0.23429	0.727556			0.127362	0.521677
985	0.257584	0.695342			0.142582	0.592719
986	0.236535	0.633656			0.141766	0.545939
987	0.193557	0.535412			0.119944	0.397804
988	0.184796	0.522622			0.0988988	0.310623
989	0.178727	0.260513			0.0903446	0.317045
990	0.256103	0.541446			0.140952	0.428002
991	0.256408	0.664895			0.111395	0.498706
992	0.256676	0.71933			0.113503	0.501137
993	0.229131	0.70019			0.117433	0.470217
994	0.254454	0.700816			0.129251	0.531756
995	0.244915	0.744662			0.139936	0.572774
996	0.24203	0.753412			0.143421	0.517929
997	0.261569	0.775287			0.153035	0.367058
998	0.217907	0.747469			0.134159	0.284451
999	0.252452	0.747329			0.136695	0.269084
1000	0.266027	0.706397			0.127411	0.280416
1001	0.207976	0.480847			0.117622	0.397572
1002	0.207946	0.478225			0.151825	0.590829
1003	0.21131	0.55264			0.140139	0.621564
1004	0.223057	0.478549			0.142765	0.602868
1005	0.246478	0.612606			0.138969	0.593958
1006	0.261581	0.722648			0.160821	0.552987
1007	0.220414	0.684595			0.151825	0.595136
1008	0.217193	0.67284			0.138419	0.523124
1009	0.238843	0.716534			0.130878	0.389494
1010	0.249627	0.754604			0.124089	0.297999
1011	0.265719	0.77643			0.106596	0.341893
1012	0.216296	0.728962			0.104675	0.384455
1013	0.233811	0.719529			0.141866	0.5712
1014	0.214815	0.704276			0.133413	0.564454
1015	0.256211	0.737876			0.101823	0.418373
1016	0.245922	0.550589			0.117463	0.394494
1017	0.203133	0.438375			0.118192	0.441206
1018	0.218893	0.543984			0.107029	0.43194
1019	0.218857	0.622774			0.155032	0.398098
1020	0.228289	0.620673			0.125611	0.224075
1021	0.228293	0.700577			0.146671	0.255534
1022	0.248485	0.737956			0.151588	0.337641
1023	0.228532	0.764965			0.161027	0.395111
1024	0.234806	0.759785			0.153986	0.46103
1025	0.234342	0.769301			0.153925	0.562268
1026	0.237898	0.767278			0.161624	0.614815
1027	0.245671	0.756536			0.155286	0.643445
1028	0.239152	0.753935			0.151996	0.62344
1029	0.210619	0.714227			0.155914	0.637428
1030	0.227955	0.717137			0.14411	0.595289
1031	0.254135	0.677322			0.168446	0.568919
1032	0.200045	0.504453			0.143932	0.467484
1033	0.219497	0.530892			0.115115	0.2427
1034	0.199795	0.468506			0.111555	0.35532
1035	0.207537	0.604144			0.119695	0.407037
1036	0.213085	0.622412			0.148496	0.556299
1037	0.222592	0.651452			0.147877	0.564075
1038	0.207845	0.71361			0.130079	0.522555
1039	0.247724	0.770192			0.119153	0.45811
1040	0.267712	0.786597			0.135821	0.46834
1041	0.261102	0.748381			0.106001	0.348035
1042	0.214775	0.738026			0.141518	0.487509
1043	0.254069	0.742631			0.198977	0.523116
1044	0.241164	0.693095			0.244955	0.490856
1045	0.24281	0.682838			0.217834	0.555345
1046	0.237187	0.712103			0.190497	0.664008
1047	0.202882	0.662149			0.171843	0.481286
1048	0.231842	0.507289			0.161057	0.555123
1049	0.244123	0.540579			0.151834	0.58848
1050	0.173254	0.408156			0.144695	0.589788
1051	0.206171	0.585506			0.158601	0.663001
1052	0.202764	0.632318			0.159052	0.663532
1053	0.209411	0.647436			0.155723	0.630111
1054	0.23845	0.733799			0.151598	0.508692
1055	0.255199	0.770889			0.15019	0.407931
1056	0.243353	0.758586			0.11541	0.247077
1057	0.245178	0.755017			0.12942	0.315192
1058	0.260882	0.760534			0.115086	0.298449
1059	0.258115	0.758119			0.140157	0.358474
1060	0.258649	0.741696			0.143258	0.489356
1061	0.254823	0.715328			0.158161	0.538799
1062	0.248297	0.696995			0.137598	0.55573
1063	0.243822	0.639741			0.131634	0.489977
1064	0.232856	0.4913			0.1537	0.61029
1065	0.234684	0.56062			0.172095	0.636947
1066	0.203635	0.37455			0.171689	0.673166
1067	0.213736	0.604201			0.19392	0.635083
1068	0.214446	0.663765			0.218474	0.563454
1069	0.212828	0.652667			0.212568	0.57403
1070	0.247627	0.713736			0.206306	0.52824
1071	0.265883	0.799044			0.207606	0.622656
1072	0.285279	0.785766			0.188238	0.636726
1073	0.26381	0.806174			0.171684	0.666385
1074	0.274826	0.805563			0.151118	0.654813
1075	0.270696	0.79614			0.153749	0.655302
1076	0.285108	0.799146			0.148416	0.620612
1077	0.248818	0.781155			0.168756	0.609887
1078	0.202066	0.753621			0.154774	0.482348
1079	0.277672	0.68359			0.1412	0.34397
1080	0.240076	0.526292			0.104688	0.22603
1081	0.196712	0.536892			0.0965548	0.219097
1082	0.21636	0.475486			0.154856	0.367304
1083	0.215544	0.66781			0.167765	0.475067
1084	0.232243	0.696094			0.179176	0.644119
1085	0.22606	0.708653			0.147547	0.647074
1086	0.249577	0.744076			0.141855	0.624883
1087	0.255769	0.783412			0.148359	0.586451
1088	0.271295	0.755795			0.165247	0.653837
1089	0.272904	0.740285			0.149479	0.623273
1090	0.303233	0.765529			0.167803	0.681032
1091	0.266362	0.757505			0.168407	0.66952
1092	0.267689	0.746918			0.213782	0.739405
1093	0.236419	0.736564			0.206849	0.719484
1094	0.261689	0.754258			0.214031	0.666074
1095	0.267343	0.76806			0.211582	0.496145
1096	0.254976	0.538806			0.221801	0.635146
1097	0.231491	0.501387			0.194354	0.691931
1098	0.187761	0.468026			0.149065	0.649252
1099	0.200697	0.561406			0.166702	0.669964
1100	0.231267	0.704602			0.134028	0.596378
1101	0.236623	0.72811			0.164952	0.556815
1102	0.248301	0.748809			0.150483	0.421947
1103	0.236493	0.685371			0.141124	0.288358
1104	0.282903	0.737719			0.107237	0.26179
1105	0.276039	0.716135			0.102698	0.192659
1106	0.284503	0.659546			0.139999	0.233888
1107	0.253602	0.586446			0.190732	0.438645
1108	0.273206	0.58448			0.202071	0.416817
1109	0.26866	0.625598			0.145743	0.434779
1110	0.247941	0.661481			0.169077	0.549602
1111	0.244934	0.757041			0.15993	0.60169
1112	0.237969	0.743533			0.155831	0.612826
1113	0.273815	0.569269			0.136948	0.591085
1114	0.234018	0.508237			0.147577	0.572651
1115	0.174368	0.398365			0.146803	0.624763
1116	0.227455	0.621634			0.169453	0.614258
1117	0.229357	0.696364			0.170383	0.502584
1118	0.238432	0.669435			0.197106	0.558183
1119	0.266118	0.776287			0.210378	0.648085
1120	0.245284	0.669804			0.21943	0.733511
1121	0.262389	0.673875			0.230844	0.670006
1122	0.298302	0.711314			0.162922	0.66185
1123	0.297268	0.671026			0.168897	0.612496
1124	0.318814	0.613475			0.148718	0.574239
1125	0.294156	0.542897			0.142743	0.584349
1126	0.281279	0.538995			0.160861	0.610286
1127	0.24906	0.502217			0.138513	0.444512
1128	0.263381	0.569858			0.134383	0.221225
1129	0.258403	0.557498			0.0976088	0.290848
1130	0.242751	0.552604			0.0686037	0.136036
1131	0.233484	0.499524			0.156008	0.363871
1132	0.187772	0.415622			0.217273	0.346389
1133	0.22272	0.707217			0.18671	0.395871
1134	0.220733	0.640733			0.144364	0.47165
1135	0.241042	0.690279			0.128834	0.447079
1136	0.264519	0.726591			0.146299	0.501882
1137	0.233633	0.69665			0.151251	0.56646
1138	0.280374	0.765752			0.175747	0.576106
1139	0.282965	0.776668			0.145731	0.56013
1140	0.264078	0.663802			0.171399	0.622266
1141	0.315595	0.718113			0.182083	0.66825
1142	0.304523	0.611225			0.179948	0.52712
1143	0.313223	0.671355			0.181475	0.46439
1144	0.306319	0.548073			0.215027	0.506512
1145	0.289536	0.533921			0.196048	0.550541
1146	0.308192	0.605457			0.179035	0.634756
1147	0.28685	0.630516			0.179642	0.635672
1148	0.238562	0.453161			0.172718	0.617417
1149	0.186337	0.410727			0.159309	0.512591
1150	0.235528	0.72121			0.153298	0.542962
1151	0.227384	0.609209			0.141537	0.569695
1152	0.262276	0.681584			0.117107	0.31186
1153	0.264503	0.696368			0.138684	0.281425
1154	0.280179	0.761257			0.0679619	0.246931
1155	0.302666	0.79087			0.057955	0.117091
1156	0.310308	0.761117			0.0743671	0.122688
1157	0.284917	0.673289			0.156645	0.254797
1158	0.320026	0.672846			0.138598	0.362613
1159	0.286686	0.672595			0.127258	0.428688
1160	0.287345	0.687075			0.124599	0.440658
1161	0.336787	0.723103			0.111787	0.387174
1162	0.319968	0.634635			0.129893	0.431731
1163	0.316022	0.747999			0.145361	0.440199
1164	0.306317	0.754123			0.170544	0.469557
1165	0.288554	0.541392			0.157285	0.509428
1166	0.255823	0.744797			0.150572	0.573425
1167	0.254789	0.721174			0.21964	0.602921
1168	0.261092	0.747018			0.237611	0.569678
1169	0.265904	0.758396			0.201597	0.569396
1170	0.277223	0.775578			0.223569	0.616517
1171	0.291667	0.786361			0.163329	0.568543
1172	0.292749	0.758034			0.182075	0.697558
1173	0.299132	0.725787			0.179529	0.643864
1174	0.335973	0.767974			0.151778	0.564791
1175	0.323197	0.763577			0.144997	0.472221
1176	0.324125	0.727896			0.125984	0.360616
1177	0.334797	0.667666			0.0917739	0.288761
1178	0.343306	0.661258			0.0801395	0.303537
1179	0.309383	0.702862			0.0630489	0.166873
1180	0.319063	0.72944			0.073956	0.1645
1181	0.298259	0.668473			0.111308	0.277221
1182	0.232874	0.637408			0.0930277	0.319422
1183	0.251918	0.720732			0.110134	0.349187
1184	0.229445	0.705573			0.113542	0.418469
1185	0.285024	0.743269			0.123323	0.464117
1186	0.272783	0.751679			0.129874	0.409749
1187	0.27667	0.728187			0.135325	0.444856
1188	0.289917	0.698528			0.132094	0.413926
1189	0.301663	0.710452			0.146359	0.407217
1190	0.332698	0.750377			0.150833	0.462738
1191	0.335007	0.740727			0.152857	0.483286
1192	0.318188	0.683528			0.188829	0.429556
1193	0.286245	0.548004			0.188282	0.464488
1194	0.215174	0.302458			0.194011	0.504066
1195	0.213743	0.325394			0.161918	0.44164
1196	0.23914	0.422704			0.169737	0.5173
1197	0.221967	0.692636			0.162627	0.506384
1198	0.232869	0.698053			0.174812	0.476274
1199	0.260147	0.723211			0.145332	0.524046
1200	0.285007	0.729277			0.119254	0.345402
1201	0.258468	0.630078			0.111721	0.300133
1202	0.261897	0.546461			0.0828959	0.324857
1203	0.271541	0.548983			0.0532972	0.200209
1204	0.295894	0.568029			0.0640613	0.253443
1205	0.337239	0.663541			0.0599256	0.217591
1206	0.317251	0.506023			0.0916756	0.306983
1207	0.267093	0.373388			0.0972964	0.318914
1208	0.212918	0.331949			0.0800357	0.332702
1209	0.249619	0.615326			0.101945	0.35113
1210	0.249426	0.700434			0.10155	0.381295
1211	0.258091	0.591453			0.105327	0.412691
1212	0.237993	0.433581			0.116269	0.408065
1213	0.211208	0.364872			0.151092	0.542493
1214	0.198646	0.360449			0.177192	0.60794
1215	0.261063	0.397943			0.184998	0.624364
1216	0.245372	0.470656			0.177428	0.61756
1217	0.296356	0.557073			0.198642	0.652904
1218	0.229066	0.319106			0.173573	0.590305
1219	0.165151	0.247336			0.141199	0.425231
1220	0.18557	0.430893			0.12299	0.493422
1221	0.170652	0.310709			0.150895	0.56866
1222	0.188309	0.302801			0.151053	0.528557
1223	0.203236	0.340112			0.159955	0.484238
1224	0.142504	0.294371			0.121501	0.37917
1225	0.159411	0.283664			0.0879516	0.32517
1226	0.163071	0.274915			0.0810709	0.311984
1227	0.158331	0.280676			0.109423	0.424488
1228	0.132256	0.259893			0.106885	0.400152
1229	0.200322	0.486976			0.139196	0.474192
1230	0.151606	0.521629			0.180961	0.604298
1231	0.169786	0.578425			0.165347	0.619475
1232	0.210132	0.376302			0.190881	0.535826
1233	0.195083	0.450615			0.154203	0.460421
1234	0.201824	0.55841			0.147452	0.431383
1235	0.175989	0.505617			0.145253	0.499257
1236	0.168107	0.493878			0.153362	0.591064
1237	0.191351	0.290082			0.15887	0.542948
1238	0.189077	0.373288			0.129895	0.441412
1239	0.221876	0.543486			0.116096	0.437105
1240	0.225881	0.599775			0.0769503	0.314925
1241	0.214056	0.644657			0.0689837	0.291638
1242	0.213455	0.627708			0.0912629	0.366776
1243	0.184484	0.56303			0.113834	0.455226
1244	0.192666	0.588279			0.124837	0.427916
1245	0.157375	0.550196			0.122442	0.375813
1246	0.186785	0.257727			0.157011	0.564252
1247	0.22646	0.374945			0.156153	0.40768
1248	0.255076	0.587395			0.117764	0.264635
1249	0.248317	0.69706			0.122438	0.26149
1250	0.229863	0.699236			0.130782	0.30624
1251	0.225404	0.71042			0.123796	0.310026
1252	0.239822	0.726976			0.133864	0.384838
1253	0.21249	0.705854			0.136929	0.366331
1254	0.205572	0.595802			0.094886	0.295842
1255	0.177967	0.535964			0.0874827	0.273746
1256	0.175337	0.514102			0.0892729	0.387682
1257	0.188027	0.302254			0.117306	0.4654
1258	0.222371	0.444782			0.113825	0.411189
1259	0.223477	0.683109			0.129965	0.380536
1260	0.21293	0.735904			0.128319	0.387866
1261	0.23313	0.747755			0.148844	0.432459
1262	0.218815	0.690032			0.143075	0.359218
1263	0.237328	0.69341			0.111775	0.295847
1264	0.233046	0.672719			0.133288	0.317605
1265	0.197894	0.663096			0.115581	0.272134
1266	0.209605	0.61593			0.124476	0.253809
1267	0.192153	0.571382			0.101173	0.221877
1268	0.194954	0.574958			0.109056	0.246405
1269	0.190445	0.312375			0.105273	0.447958
1270	0.234747	0.498258			0.0967479	0.384498
1271	0.235648	0.727574			0.139592	0.393122
1272	0.232172	0.758697			0.127964	0.344601
1273	0.224774	0.77171			0.133339	0.316659
1274	0.218785	0.729754			0.137264	0.344748
1275	0.248188	0.749077			0.105694	0.344566
1276	0.247742	0.712276			0.0833469	0.349558
1277	0.232493	0.625705			0.0807975	0.328682
1278	0.239434	0.609349			0.0635866	0.270615
1279	0.196618	0.596513			0.0689664	0.22623
1280	0.196164	0.610043			0.0861448	0.373862
1281	0.199358	0.623154			0.124772	0.469674
1282	0.175329	0.276104			0.124334	0.406677
1283	0.229142	0.406165			0.115842	0.354599
1284	0.25171	0.656768			0.135069	0.412265
1285	0.216231	0.724668			0.0879883	0.35524
1286	0.240239	0.748062			0.0937675	0.38329
1287	0.233544	0.717156			0.0707626	0.330622
1288	0.240719	0.723087			0.0564442	0.271853
1289	0.262025	0.781118			0.103748	0.426544
1290	0.246498	0.743383			0.133574	0.422498
1291	0.226854	0.722207			0.155002	0.418036
1292	0.242821	0.666503			0.126958	0.410167
1293	0.24204	0.625339			0.0893007	0.374628
1294	0.207011	0.601557			0.0790452	0.356586
1295	0.223388	0.658161			0.0357447	0.274548
1296	0.205062	0.402745			0.096273	0.425018
1297	0.252067	0.64686			0.104762	0.421242
1298	0.260551	0.725057			0.123909	0.40849
1299	0.239485	0.755983			0.0963664	0.37057
1300	0.221696	0.747385			0.0645173	0.287547
1301	0.244036	0.765603			0.0573422	0.282525
1302	0.240697	0.757671			0.109932	0.36122
1303	0.242843	0.801699			0.103215	0.276344
1304	0.260044	0.801523			0.116028	0.264195
1305	0.225972	0.762337			0.120428	0.263776
1306	0.243999	0.784453			0.119331	0.323405
1307	0.232648	0.652687			0.130704	0.290491
1308	0.208771	0.53503			0.111901	0.285306
1309	0.220425	0.601182			0.113623	0.344504
1310	0.201739	0.660587			0.122332	0.384906
1311	0.238058	0.619741			0.141381	0.465853
1312	0.250695	0.698987			0.131611	0.472854
1313	0.251182	0.743884			0.141517	0.51028
1314	0.254028	0.76895			0.149415	0.508625
1315	0.248737	0.764066			0.169126	0.491915
1316	0.244955	0.779266			0.152269	0.384468
1317	0.236658	0.784344			0.117723	0.277735
1318	0.255524	0.815348			0.0722307	0.161582
1319	0.246384	0.792929			0.133302	0.435344
1320	0.225386	0.770768			0.127253	0.406926
1321	0.214003	0.762189			0.16533	0.48981
1322	0.258085	0.766708			0.149172	0.589813
1323	0.218757	0.541207			0.156301	0.590477
1324	0.205578	0.570643			0.145646	0.580677
1325	0.226908	0.652239			0.147021	0.575148
1326	0.204394	0.571634			0.14584	0.574697
1327	0.228487	0.678132			0.167034	0.59553
1328	0.199141	0.700892			0.169148	0.60068
1329	0.260516	0.775428			0.200234	0.584872
1330	0.220244	0.783888			0.150146	0.399603
1331	0.24043	0.787166			0.10611	0.227609
1332	0.247164	0.77427			0.114127	0.37063
1333	0.21772	0.780611			0.132503	0.401593
1334	0.251082	0.799359			0.15633	0.522024
1335	0.244022	0.796123			0.1457	0.57993
1336	0.209942	0.739411			0.151344	0.64847
1337	0.237851	0.768392			0.158202	0.627275
1338	0.227027	0.626215			0.162295	0.650456
1339	0.20922	0.577004			0.149323	0.64681
1340	0.226011	0.630595			0.137769	0.622585
1341	0.209262	0.63783			0.12226	0.583193
1342	0.2113	0.731722			0.160829	0.544592
1343	0.206351	0.704524			0.158772	0.608497
1344	0.23039	0.712326			0.157707	0.63527
1345	0.228892	0.761864			0.148716	0.601742
1346	0.237131	0.782252			0.155234	0.460017
1347	0.257912	0.802948			0.0887472	0.239298
1348	0.243094	0.763408			0.12671	0.452556
1349	0.232689	0.769048			0.110166	0.459864
1350	0.255571	0.762241			0.131951	0.528673
1351	0.251803	0.744943			0.131152	0.53696
1352	0.256268	0.73749			0.141608	0.58227
1353	0.237274	0.726318			0.137785	0.586736
1354	0.244801	0.666397			0.119912	0.484173
1355	0.2276	0.554458			0.119645	0.520056
1356	0.236945	0.631602			0.118924	0.580828
1357	0.20707	0.548244			0.133757	0.590328
1358	0.205747	0.694565			0.142391	0.61109
1359	0.213386	0.720176			0.118819	0.483428
1360	0.236203	0.71258			0.142919	0.519077
1361	0.24241	0.778515			0.14311	0.562565
1362	0.257932	0.802194			0.1295	0.478142
1363	0.248468	0.794216			0.150815	0.629834
1364	0.250071	0.784433			0.122788	0.503731
1365	0.26536	0.778142			0.122455	0.44401
1366	0.248695	0.780923			0.148762	0.481777
1367	0.273758	0.791643			0.134696	0.578121
1368	0.258803	0.77181			0.151471	0.636218
1369	0.278487	0.718234			0.117654	0.544625
1370	0.248863	0.622395			0.133283	0.580952
1371	0.235304	0.564685			0.124601	0.559291
1372	0.236613	0.673346			0.140847	0.591179
1373	0.232638	0.515892			0.137475	0.599945
1374	0.235257	0.670538			0.135164	0.5827
1375	0.211317	0.713758			0.146023	0.626886
1376	0.237258	0.730785			0.133329	0.63919
1377	0.245079	0.75111			0.15311	0.648968
1378	0.237523	0.790433			0.143716	0.623307
1379	0.266245	0.794399			0.132358	0.595773
1380	0.264269	0.81545			0.138458	0.572609
1381	0.278782	0.820275			0.139114	0.48394
1382	0.260837	0.813573			0.151054	0.558425
1383	0.26826	0.813998			0.123747	0.43951
1384	0.24441	0.802416			0.138911	0.470542
1385	0.211603	0.774904			0.142406	0.561661
1386	0.280147	0.675469			0.131863	0.612348
1387	0.259507	0.623749			0.159432	0.667548
1388	0.215988	0.670154			0.130167	0.609378
1389	0.226246	0.630141			0.139412	0.588048
1390	0.214344	0.699718			0.159369	0.574309
1391	0.23267	0.734244			0.140297	0.506218
1392	0.226379	0.746173			0.148667	0.550955
1393	0.253622	0.751047			0.153515	0.580694
1394	0.257774	0.776827			0.1521	0.629426
1395	0.266806	0.751672			0.163096	0.673676
1396	0.292982	0.775832			0.141866	0.645447
1397	0.273224	0.76202			0.154806	0.647326
1398	0.259224	0.763232			0.149342	0.634654
1399	0.253653	0.760584			0.160076	0.662756
1400	0.221027	0.753406			0.13248	0.550892
1401	0.245691	0.76767			0.108106	0.400727
1402	0.265111	0.734815			0.151489	0.551438
1403	0.256432	0.583214			0.151037	0.42154
1404	0.243911	0.647232			0.142513	0.570086
1405	0.195509	0.507917			0.130765	0.59644
1406	0.223857	0.676255			0.143521	0.56865
1407	0.223438	0.747672			0.140366	0.603554
1408	0.246091	0.755923			0.14753	0.634077
1409	0.248667	0.7478			0.128366	0.549669
1410	0.254867	0.709635			0.133314	0.510693
1411	0.290247	0.756279			0.131237	0.421507
1412	0.285071	0.738116			0.15026	0.422877
1413	0.281555	0.65765			0.166702	0.503847
1414	0.268113	0.61101			0.170423	0.587681
1415	0.284036	0.603478			0.156564	0.654115
1416	0.269091	0.630974			0.160216	0.660556
1417	0.255158	0.724496			0.146747	0.599865
1418	0.241942	0.743932			0.1821	0.656905
1419	0.251271	0.696528			0.162303	0.626024
1420	0.25306	0.547388			0.134667	0.58297
1421	0.26733	0.626724			0.128683	0.445584
1422	0.171476	0.468289			0.12812	0.429523
1423	0.246408	0.708797			0.052031	0.138492
1424	0.237617	0.753654			0.152312	0.543946
1425	0.241945	0.750982			0.157343	0.421877
1426	0.265002	0.788738			0.138243	0.545685
1427	0.259586	0.726619			0.134042	0.530041
1428	0.274904	0.754481			0.133861	0.542682
1429	0.27978	0.726004			0.165674	0.623663
1430	0.311744	0.697064			0.153971	0.648752
1431	0.342392	0.685955			0.17457	0.566132
1432	0.327726	0.630665			0.172305	0.39095
1433	0.306076	0.583477			0.147352	0.281541
1434	0.274449	0.56852			0.164639	0.325973
1435	0.263932	0.575595			0.163054	0.385867
1436	0.28422	0.578031			0.152671	0.437875
1437	0.259149	0.577116			0.161236	0.585712
1438	0.274645	0.594508			0.147879	0.620859
1439	0.201567	0.512637			0.157343	0.620745
1440	0.225285	0.766145			0.161893	0.673142
1441	0.217194	0.690955			0.190317	0.667717
1442	0.254993	0.723689			0.172389	0.659037
1443	0.261395	0.747756			0.146142	0.497254
1444	0.247708	0.753072			0.159127	0.431279
1445	0.260376	0.810866			0.0685108	0.159679
1446	0.300945	0.795457			0.121433	0.405213
1447	0.283852	0.745627			0.121271	0.439338
1448	0.340728	0.739334			0.145114	0.533928
1449	0.324023	0.707156			0.138358	0.59752
1450	0.330753	0.757707			0.131054	0.519236
1451	0.320505	0.611723			0.13002	0.523517
1452	0.298914	0.610621			0.125446	0.50445
1453	0.334906	0.706157			0.127691	0.511045
1454	0.323892	0.665279			0.18178	0.533825
1455	0.24436	0.516654			0.208249	0.536013
1456	0.192209	0.549135			0.207157	0.550196
1457	0.226309	0.769785			0.195183	0.638665
1458	0.238232	0.674962			0.197593	0.636243
1459	0.289042	0.759827			0.159272	0.510501
1460	0.278076	0.767194			0.158909	0.579602
1461	0.269004	0.797035			0.162869	0.595449
1462	0.294809	0.798561			0.155599	0.634521
1463	0.308783	0.803896			0.161564	0.691527
1464	0.282398	0.707774			0.182543	0.727241
1465	0.367022	0.781083			0.164575	0.645316
1466	0.299996	0.767124			0.170361	0.600482
1467	0.307651	0.78835			0.148371	0.424237
1468	0.350194	0.770904			0.0655616	0.137216
1469	0.328548	0.762222			0.143179	0.488092
1470	0.313229	0.812552			0.141987	0.469932
1471	0.293382	0.770702			0.161069	0.574763
1472	0.263397	0.515393			0.148456	0.581584
1473	0.249055	0.795323			0.155092	0.600584
1474	0.263364	0.766452			0.142175	0.568555
1475	0.283371	0.805917			0.19119	0.637413
1476	0.282806	0.814308			0.168399	0.548563
1477	0.300169	0.825366			0.198076	0.651809
1478	0.301497	0.782179			0.221168	0.604282
1479	0.302283	0.777744			0.230876	0.570133
1480	0.31415	0.749918			0.229108	0.595219
1481	0.337813	0.803592			0.196159	0.65454
1482	0.34763	0.806005			0.197553	0.639174
1483	0.349092	0.734973			0.156845	0.560188
1484	0.355808	0.773388			0.164013	0.604318
1485	0.325161	0.724886			0.148136	0.559068
1486	0.298612	0.710153			0.148271	0.628211
1487	0.294834	0.730922			0.168105	0.70906
1488	0.293754	0.650219			0.175879	0.670089
1489	0.245398	0.772751			0.18879	0.613088
1490	0.239043	0.776859			0.166779	0.361629
1491	0.255493	0.757069			0.0501892	0.0956824
1492	0.285004	0.805836			0.13932	0.378967
1493	0.294269	0.79814			0.184484	0.445571
1494	0.307727	0.778412			0.162743	0.422047
1495	0.303764	0.775968			0.165724	0.555443
1496	0.328142	0.766251			0.184346	0.630109
1497	0.358899	0.770441			0.155695	0.61532
1498	0.341026	0.802558			0.197734	0.650788
1499	0.318097	0.796293			0.194893	0.636781
1500	0.277878	0.459343			0.202877	0.604257
1501	0.219644	0.325809			0.197868	0.635861
1502	0.214674	0.365541			0.222192	0.695316
1503	0.258772	0.488112			0.210324	0.711534
1504	0.231009	0.744684			0.220946	0.763886
1505	0.252434	0.765969			0.197942	0.694087
1506	0.283985	0.793037			0.221496	0.710821
1507	0.279358	0.7416			0.199034	0.658403
1508	0.242282	0.553801			0.138594	0.604014
1509	0.271651	0.602516			0.164234	0.642453
1510	0.284221	0.612553			0.171488	0.657889
1511	0.318137	0.599505			0.168814	0.674296
1512	0.32507	0.607891			0.198532	0.680754
1513	0.304718	0.475448			0.14198	0.508667
1514	0.256758	0.366806			0.176301	0.402845
1515	0.20576	0.350066			0.0761234	0.136094
1516	0.258655	0.694264			0.136028	0.337959
1517	0.244758	0.617348			0.174186	0.422151
1518	0.224361	0.473316			0.171139	0.490524
1519	0.229195	0.407666			0.184414	0.653078
1520	0.191448	0.36528			0.162524	0.660302
1521	0.17652	0.331946			0.161792	0.654749
1522	0.245512	0.41132			0.189202	0.655344
1523	0.262644	0.494873			0.201408	0.687504
1524	0.259311	0.461011			0.173752	0.638564
1525	0.1758	0.274538			0.179284	0.696679
1526	0.174746	0.295009			0.212694	0.71517
1527	0.148867	0.332776			0.195357	0.686635
1528	0.179521	0.311727			0.205197	0.725905
1529	0.172526	0.293733			0.220628	0.735598
1530	0.164752	0.321229			0.218214	0.68434
1531	0.139595	0.321982			0.214272	0.754867
1532	0.174039	0.312174			0.154263	0.593413
1533	0.150703	0.287272			0.148373	0.583007
1534	0.121059	0.235116			0.170449	0.667624
1535	0.129623	0.276341			0.165429	0.663439
1536	0.164496	0.506027			0.159506	0.544664
1537	0.1491	0.549067			0.155377	0.43805
1538	0.141341	0.534384			0.151125	0.398052
1539	0.163592	0.373442			0.05668	0.12023
1540	0.15345	0.43226			0.136718	0.27632
1541	0.176702	0.513012			0.15618	0.30788
1542	0.160283	0.45997			0.186695	0.542563
1543	0.151087	0.505992			0.163601	0.49059
1544	0.173651	0.28415			0.167901	0.529072
1545	0.203541	0.459659			0.174631	0.599681
1546	0.214966	0.582321			0.175903	0.66678
1547	0.217588	0.585654			0.168399	0.676129
1548	0.195148	0.605424			0.194018	0.718306
1549	0.203277	0.588246			0.184122	0.658772
1550	0.145189	0.507537			0.182806	0.703923
1551	0.151658	0.540345			0.21387	0.718342
1552	0.158393	0.553048			0.210378	0.634137
1553	0.169635	0.26672			0.203369	0.551112
1554	0.208031	0.438792			0.2077	0.566548
1555	0.225842	0.614004			0.202823	0.710038
1556	0.241739	0.679957			0.188532	0.744176
1557	0.227439	0.669966			0.164441	0.711689
1558	0.200708	0.655324			0.194924	0.706009
1559	0.224743	0.68065			0.16359	0.664364
1560	0.19412	0.645333			0.150635	0.570176
1561	0.202681	0.591084			0.146371	0.553358
1562	0.173865	0.565136			0.164652	0.541993
1563	0.14917	0.517052			0.118628	0.212312
1564	0.18106	0.321628			0.079959	0.193447
1565	0.209058	0.503831			0.147061	0.382837
1566	0.224977	0.696807			0.193463	0.42258
1567	0.216234	0.717735			0.189575	0.365148
1568	0.205076	0.704547			0.181336	0.470282
1569	0.221972	0.665746			0.147113	0.531321
1570	0.230603	0.671178			0.175681	0.586237
1571	0.227515	0.662562			0.156456	0.514377
1572	0.219345	0.66845			0.14242	0.49193
1573	0.173793	0.540135			0.173739	0.609302
1574	0.181387	0.574008			0.19695	0.732473
1575	0.188986	0.596806			0.194512	0.734184
1576	0.159043	0.311754			0.222229	0.757553
1577	0.188731	0.496176			0.249381	0.67139
1578	0.234903	0.708354			0.224852	0.66205
1579	0.248514	0.748101			0.233114	0.606853
1580	0.219176	0.692515			0.225556	0.608819
1581	0.207539	0.712854			0.198407	0.61631
1582	0.240165	0.706535			0.165043	0.590013
1583	0.219323	0.64518			0.173012	0.597414
1584	0.22342	0.583625			0.186295	0.553582
1585	0.216355	0.586769			0.200879	0.55349
1586	0.186235	0.573152			0.161752	0.611512
1587	0.202057	0.637881			0.145664	0.426872
1588	0.175638	0.627433			0.0707919	0.174355
1589	0.14139	0.291027			0.0743385	0.248862
1590	0.205236	0.459598			0.117127	0.216402
1591	0.241112	0.662681			0.105847	0.168926
1592	0.226068	0.724058			0.139708	0.268835
1593	0.252552	0.744145			0.140445	0.400995
1594	0.219421	0.684738			0.136399	0.486925
1595	0.230406	0.713893			0.134978	0.509857
1596	0.227197	0.721019			0.147276	0.461576
1597	0.244749	0.695047			0.134985	0.436183
1598	0.201725	0.646608			0.157934	0.494114
1599	0.228569	0.605137			0.189583	0.538027
1600	0.198576	0.570307			0.185324	0.585859
1601	0.189625	0.610618			0.181696	0.622262
1602	0.186742	0.622615			0.215881	0.614592
1603	0.20969	0.494568			0.24293	0.627128
1604	0.235299	0.632538			0.195112	0.632352
1605	0.244409	0.6998			0.228549	0.639201
1606	0.249556	0.745161			0.192577	0.644324
1607	0.225033	0.725035			0.185991	0.685092
1608	0.239013	0.725447			0.1739	0.598328
1609	0.253702	0.764949			0.183729	0.622773
1610	0.238101	0.75666			0.192224	0.584037
1611	0.248361	0.777095			0.160625	0.553757
1612	0.238268	0.735572			0.108836	0.288282
1613	0.235184	0.734521			0.0584516	0.205855
1614	0.235382	0.608819			0.0795668	0.247169
1615	0.188097	0.565748			0.11154	0.260774
1616	0.18954	0.576764			0.104684	0.31081
1617	0.201049	0.67013			0.117713	0.402992
1618	0.254394	0.659106			0.142916	0.454205
1619	0.240493	0.694149			0.13217	0.464856
1620	0.244404	0.734274			0.123318	0.463218
1621	0.222891	0.712417			0.131152	0.446984
1622	0.234999	0.717402			0.134593	0.501468
1623	0.238807	0.725865			0.16581	0.508033
1624	0.224335	0.732153			0.192865	0.526024
1625	0.25284	0.77677			0.197697	0.555588
1626	0.229909	0.757176			0.179616	0.526874
1627	0.231853	0.729548			0.210902	0.469839
1628	0.200272	0.715392			0.208295	0.469116
1629	0.247771	0.68714			0.176957	0.432058
1630	0.210465	0.584938			0.195675	0.492828
1631	0.197083	0.597438			0.176205	0.48476
1632	0.202993	0.661286			0.177517	0.45644
1633	0.233531	0.680708			0.178423	0.392778
1634	0.228535	0.693187			0.189908	0.486193
1635	0.226372	0.724656			0.169125	0.516399
1636	0.224765	0.7359			0.0818478	0.206303
1637	0.210915	0.726955			0.0572699	0.185671
1638	0.244504	0.762395			0.0738397	0.296164
1639	0.213902	0.729761			0.0797777	0.346552
1640	0.223565	0.735728			0.0858987	0.367054
1641	0.241293	0.741969			0.098192	0.377125
1642	0.226007	0.715004			0.116325	0.405624
1643	0.215074	0.721625			0.10378	0.387436
1644	0.232594	0.721075			0.116768	0.427564
1645	0.208953	0.617548			0.116112	0.462322
1646	0.203057	0.631874			0.138358	0.508135
1647	0.215399	0.633996			0.151913	0.535788
1648	0.18295	0.531626			0.176876	0.593315
1649	0.206536	0.676449			0.204554	0.679703
1650	0.207437	0.683321			0.204537	0.646028
1651	0.224535	0.672035			0.188616	0.577077
1652	0.226091	0.732414			0.188103	0.563669
1653	0.23537	0.738825			0.157077	0.513539
1654	0.251949	0.749213			0.163725	0.590936
1655	0.259253	0.734408			0.162743	0.63066
1656	0.230894	0.726793			0.163897	0.596179
1657	0.249346	0.716387			0.151192	0.581887
1658	0.234636	0.700484			0.146285	0.501997
1659	0.249041	0.721269			0.0748815	0.225333
1660	0.212045	0.669264			0.0898138	0.38483
1661	0.193131	0.586194			0.0902965	0.406546
1662	0.196358	0.598561			0.132585	0.502871
1663	0.207306	0.632419			0.139564	0.540835
1664	0.190073	0.560739			0.151109	0.564084
1665	0.205684	0.638223			0.197027	0.640251
1666	0.219911	0.657625			0.160199	0.636018
1667	0.205538	0.644259			0.164959	0.533986
1668	0.255063	0.742486			0.138028	0.424993
1669	0.247495	0.759947			0.152296	0.405154
1670	0.256572	0.755771			0.128162	0.419424
1671	0.253067	0.746179			0.134609	0.514991
1672	0.263062	0.762604			0.154979	0.550155
1673	0.263765	0.777316			0.13009	0.485841
1674	0.255596	0.761053			0.126782	0.496
1675	0.242094	0.735728			0.076391	0.254262
1676	0.250824	0.644126			0.108622	0.48705
1677	0.210966	0.558455			0.10057	0.438894
1678	0.216256	0.593988			0.11767	0.50463
1679	0.219293	0.677293			0.156979	0.505498
1680	0.21796	0.590902			0.183085	0.524945
1681	0.206635	0.650007			0.142739	0.521037
1682	0.194938	0.645948			0.132301	0.443528
1683	0.249775	0.705203			0.111251	0.336169
1684	0.251395	0.725032			0.133138	0.386065
1685	0.250181	0.748296			0.13448	0.349325
1686	0.286779	0.772451			0.131332	0.339074
1687	0.26456	0.795144			0.146533	0.372634
1688	0.263497	0.776379			0.154549	0.428536
1689	0.257138	0.771625			0.158597	0.592913
1690	0.253836	0.76333			0.125148	0.369713
1691	0.245717	0.772526			0.0927901	0.420884
1692	0.19656	0.685512			0.114809	0.463181
1693	0.241436	0.604066			0.132037	0.4384
1694	0.216087	0.626913			0.146579	0.408427
1695	0.196223	0.670387			0.13797	0.400021
1696	0.205805	0.673785			0.109013	0.342736
1697	0.207623	0.677267			0.099526	0.383253
1698	0.239687	0.715211			0.118813	0.403926
1699	0.235037	0.712766			0.0954543	0.314336
1700	0.249334	0.70157			0.0925573	0.284177
1701	0.251348	0.717199			0.0983836	0.271537
1702	0.285346	0.702713			0.0990987	0.23856
1703	0.265446	0.691784			0.113758	0.25525
1704	0.291386	0.716787			0.0948439	0.404017
1705	0.251934	0.702856			0.115684	0.427082
1706	0.249494	0.731695			0.161994	0.491114
1707	0.245312	0.776911			0.11666	0.407154
1708	0.251882	0.748154			0.0998857	0.368749
1709	0.228011	0.642787			0.0785659	0.357202
1710	0.2327	0.600269			0.077361	0.348585
1711	0.242583	0.658902			0.0820946	0.339913
1712	0.197506	0.534737			0.0746149	0.294577
1713	0.205381	0.688611			0.0750783	0.31688
1714	0.210533	0.701959			0.0914827	0.302528
1715	0.211496	0.693837			0.0951257	0.440331
1716	0.247504	0.698474			0.112544	0.518001
1717	0.253294	0.673396			0.0964499	0.450567
1718	0.265027	0.687626			0.0854515	0.389761
1719	0.280341	0.654348			0.0772122	0.351516
1720	0.273523	0.575872			0.0892206	0.360533
1721	0.253587	0.525473			0.0838033	0.361626
1722	0.280098	0.530443			0.0546029	0.314178
1723	0.256822	0.540242			0.057396	0.301019
1724	0.241208	0.675462			0.110019	0.535551
1725	0.243044	0.665524			0.122436	0.554054
1726	0.226006	0.604832			0.107201	0.507083
1727	0.237685	0.578387			0.0807948	0.40606
1728	0.232852	0.562343			0.0637839	0.401483
1729	0.177173	0.480521			0.0986547	0.484169
1730	0.215106	0.731838			0.094938	0.483742
1731	0.225131	0.637923			0.114802	0.496498
1732	0.24901	0.700076			0.105371	0.450974
1733	0.252023	0.694264			0.11867	0.497912
1734	0.261578	0.716957			0.103699	0.483662
1735	0.265739	0.713276			0.0904243	0.448636
1736	0.297028	0.576124			0.0979943	0.455784
1737	0.299666	0.647691			0.112515	0.428698
1738	0.334339	0.685162			0.106145	0.418004
1739	0.323035	0.606622			0.0934047	0.382835
1740	0.246709	0.459644			0.0977454	0.413343
1741	0.249579	0.532219			0.103015	0.264911
1742	0.262893	0.548733			0.126715	0.280464
1743	0.253021	0.517809			0.12064	0.254904
1744	0.229043	0.548196			0.133192	0.311682
1745	0.210872	0.526798			0.127177	0.32848
1746	0.210885	0.54569			0.144038	0.371292
1747	0.216967	0.716908			0.143184	0.423804
1748	0.231263	0.618947			0.150069	0.469087
1749	0.241776	0.68693			0.142976	0.435984
1750	0.273359	0.718075			0.150162	0.407474
1751	0.27869	0.754769			0.153476	0.349115
1752	0.291466	0.775252			0.146207	0.321652
1753	0.305431	0.636058			0.137144	0.283273
1754	0.323648	0.753265			0.12595	0.310767
1755	0.338473	0.722379			0.14242	0.335313
1756	0.334324	0.704815			0.14225	0.347701
1757	0.315788	0.701034			0.134097	0.407904
1758	0.288124	0.564362			0.143478	0.407448
1759	0.306292	0.645551			0.136253	0.462693
1760	0.318671	0.678457			0.141827	0.48646
1761	0.286892	0.551246			0.170443	0.502142
1762	0.225255	0.530149			0.156808	0.440392
1763	0.193038	0.551258			0.153636	0.418165
1764	0.253303	0.70101			0.167849	0.405899
1765	0.259482	0.679711			0.126507	0.338316
1766	0.270848	0.749051			0.141039	0.275161
1767	0.273605	0.75598			0.139523	0.29669
1768	0.305015	0.773777			0.13943	0.302971
1769	0.295458	0.747415			0.139126	0.32092
1770	0.310797	0.725412			0.131664	0.38255
1771	0.326927	0.730008			0.117745	0.422468
1772	0.35057	0.765291			0.158649	0.535837
1773	0.315076	0.727415			0.135073	0.544722
1774	0.350961	0.788286			0.138779	0.539543
1775	0.322571	0.669457			0.152849	0.564291
1776	0.354596	0.739214			0.119878	0.469383
1777	0.309724	0.729772			0.166065	0.577945
1778	0.288036	0.617945			0.170697	0.542378
1779	0.24745	0.497302			0.161334	0.44167
1780	0.235972	0.697843			0.153416	0.438084
1781	0.268403	0.732183			0.140631	0.375332
1782	0.260373	0.741929			0.116685	0.28767
1783	0.281915	0.784987			0.132199	0.318404
1784	0.293922	0.800717			0.132571	0.368564
1785	0.298073	0.681153			0.147563	0.454688
1786	0.305355	0.668533			0.13857	0.436872
1787	0.332014	0.69641			0.150923	0.471069
1788	0.342135	0.768103			0.137189	0.516604
1789	0.321481	0.694406			0.140468	0.547889
1790	0.33319	0.72051			0.145352	0.535842
1791	0.340191	0.683021			0.158422	0.544889
1792	0.317576	0.614016			0.153294	0.541722
1793	0.298508	0.627958			0.145686	0.509815
1794	0.287762	0.677344			0.160047	0.558286
1795	0.263609	0.575845			0.15996	0.539042
1796	0.239205	0.700162			0.136988	0.473779
1797	0.24461	0.723358			0.145853	0.442676
1798	0.265643	0.764752			0.140281	0.476766
1799	0.285417	0.737084			0.127245	0.395347
1800	0.283834	0.689293			0.134299	0.339071
1801	0.305084	0.72125			0.131316	0.394723
1802	0.325279	0.77452			0.15723	0.48685
1803	0.322095	0.74137			0.154176	0.496382
1804	0.359431	0.802541			0.150306	0.493416
1805	0.330589	0.695828			0.150357	0.491493
1806	0.311195	0.713311			0.142088	0.410421
1807	0.264029	0.371319			0.148927	0.424674
1808	0.222031	0.342456			0.168312	0.500315
1809	0.232223	0.425723			0.15587	0.472643
1810	0.247705	0.466773			0.155634	0.486218
1811	0.214555	0.705706			0.152605	0.550118
1812	0.2375	0.75778			0.170561	0.598279
1813	0.268547	0.741421			0.14869	0.57553
1814	0.276633	0.628893			0.144868	0.509698
1815	0.267766	0.523898			0.140391	0.4287
1816	0.292105	0.548877			0.158805	0.444057
1817	0.304404	0.564218			0.122574	0.398557
1818	0.337385	0.574482			0.130909	0.396338
1819	0.304015	0.492807			0.124492	0.353916
1820	0.251783	0.345655			0.130732	0.425312
1821	0.21498	0.314621			0.141106	0.430621
1822	0.21571	0.396079			0.151468	0.488849
1823	0.236555	0.557143			0.132826	0.488983
1824	0.22522	0.538046			0.151946	0.445596
1825	0.226222	0.458683			0.136891	0.339667
1826	0.240154	0.423155			0.152551	0.359781
1827	0.217542	0.41037			0.171742	0.414219
1828	0.204042	0.369748			0.159466	0.405783
1829	0.239735	0.398368			0.152327	0.433909
1830	0.265834	0.450141			0.144081	0.459322
1831	0.197681	0.299814			0.148301	0.517531
1832	0.183409	0.300286			0.15072	0.483899
1833	0.183818	0.397646			0.152214	0.459642
1834	0.176816	0.380761			0.138359	0.457186
1835	0.204854	0.385327			0.1642	0.448066
1836	0.17256	0.336081			0.149481	0.476024
1837	0.174467	0.367683			0.13876	0.389549
1838	0.143691	0.395896			0.118818	0.299126
1839	0.179486	0.445625			0.141772	0.380926
1840	0.194083	0.418597			0.121064	0.400065
1841	0.141676	0.312578			0.136754	0.42353
1842	0.103847	0.284099			0.139553	0.415462
1843					0.149388	0.434081
1844					0.124289	0.354584
1845					0.162275	0.319023
1846					0.17541	0.315874
1847					0.162963	0.323373
1848					0.159231	0.360772
1849					0.164883	0.455989
1850					0.160435	0.439599
1851					0.163609	0.502035
1852					0.16336	0.468566
1853					0.173056	0.452613
1854					0.167647	0.505484
1855					0.14664	0.427013
1856					0.163247	0.450553
1857					0.128718	0.383376
1858					0.0732204	0.247959
1859					0.147656	0.342273
1860					0.132067	0.341197
1861					0.16019	0.446086
1862					0.129755	0.39288
1863					0.122792	0.349458
1864					0.141487	0.331802
1865					0.146623	0.33593
1866					0.173973	0.336563
1867					0.177725	0.341523
1868					0.20308	0.453195
1869					0.208906	0.445462
1870					0.175933	0.449888
1871					0.166745	0.500853
1872					0.17615	0.517607
1873					0.152685	0.545212
1874					0.134934	0.528087
1875					0.155193	0.450211
1876					0.168939	0.540566
1877					0.157688	0.494943
1878					0.166219	0.476633
1879					0.163649	0.44625
1880					0.086	0.245617
1881					0.148445	0.345117
1882					0.129053	0.365618
1883					0.130474	0.416534
1884					0.136714	0.461639
1885					0.150835	0.458479
1886					0.14622	0.38908
1887					0.145327	0.351812
1888					0.135875	0.342827
1889					0.190518	0.530298
1890					0.222616	0.694342
1891					0.223786	0.648939
1892					0.182935	0.664703
1893					0.21013	0.733898
1894					0.164336	0.537506
1895					0.182266	0.60408
1896					0.173617	0.589138
1897					0.185156	0.596058
1898					0.178041	0.567181
1899					0.166829	0.580851
1900					0.144782	0.50341
1901					0.152442	0.42335
1902					0.176562	0.49075
1903					0.079056	0.22567
1904					0.12892	0.315623
1905					0.132464	0.363897
1906					0.133392	0.41827
1907					0.157635	0.495965
1908					0.146714	0.452667
1909					0.13743	0.432008
1910					0.162885	0.44185
1911					0.169307	0.48331
1912					0.18034	0.548935
1913					0.191638	0.660874
1914					0.202476	0.742193
1915					0.215526	0.762821
1916					0.207273	0.75025
1917					0.183068	0.704742
1918					0.1871	0.604281
1919					0.163186	0.61619
1920					0.175841	0.603194
1921					0.173948	0.534664
1922					0.153861	0.576513
1923					0.141695	0.496548
1924					0.188613	0.442615
1925					0.173249	0.463002
1926					0.100043	0.24227
1927					0.127108	0.233648
1928					0.152907	0.303692
1929					0.163338	0.349932
1930					0.14834	0.434332
1931					0.182838	0.542321
1932					0.153125	0.460347
1933					0.172681	0.478883
1934					0.147928	0.443433
1935					0.190151	0.499356
1936					0.174879	0.474635
1937					0.187364	0.473209
1938					0.196847	0.571124
1939					0.20071	0.697134
1940					0.178724	0.762855
1941					0.184553	0.724482
1942					0.179412	0.615953
1943					0.184724	0.59603
1944					0.154757	0.53871
1945					0.148834	0.502879
1946					0.160601	0.501926
1947					0.173856	0.459015
1948					0.178239	0.339713
1949					0.16995	0.364032
1950					0.0722914	0.206311
1951					0.156022	0.367543
1952					0.160495	0.404152
1953					0.174272	0.422898
1954					0.15587	0.501636
1955					0.164362	0.62297
1956					0.154352	0.460155
1957					0.165572	0.441251
1958					0.164492	0.437163
1959					0.156001	0.451799
1960					0.148924	0.458717
1961					0.18402	0.428754
1962					0.217584	0.551141
1963					0.196127	0.617764
1964					0.192201	0.650375
1965					0.190988	0.667121
1966					0.192648	0.697116
1967					0.171187	0.54813
1968					0.166153	0.521663
1969					0.170848	0.529205
1970					0.170333	0.480479
1971					0.17683	0.458559
1972					0.190646	0.367958
1973					0.106943	0.190164
1974					0.0964883	0.299166
1975					0.175531	0.358424
1976					0.203823	0.513666
1977					0.159245	0.4461
1978					0.15912	0.374743
1979					0.136874	0.423959
1980					0.160251	0.538358
1981					0.179009	0.549747
1982					0.169794	0.507714
1983					0.167642	0.442343
1984					0.184564	0.450278
1985					0.175465	0.49613
1986					0.194688	0.463801
1987					0.209582	0.559062
1988					0.220176	0.559494
1989					0.21442	0.550582
1990					0.179519	0.603544
1991					0.190483	0.675771
1992					0.161809	0.578696
1993					0.175179	0.525135
1994					0.148907	0.456319
1995					0.154408	0.489561
1996					0.162083	0.508411
1997					0.148639	0.362364
1998					0.108062	0.190158
[truncated: 612 more rows]

## Sheet: 4g
	Cell 1		Cell 2		Cell 3		Cell 4		Cell 5		Cell 6		Cell 7		Cell 8		Average
	Raw	SUPPORT	Raw	SUPPORT	Raw	SUPPORT	Raw	SUPPORT	Raw	SUPPORT	Raw	SUPPORT	Raw	SUPPORT	Raw	SUPPORT	Raw	SUPPORT
1	0.12365	0.811272	0.236445	0.824908	0.277104	0.731942	0.0384334	0.337875	0.204722	0.828706	0.13454	0.703991	0.0264493	0.167996	0.0482587	0.181572	0.260573	0.904608
2	0.131796	0.808388	0.232586	0.853933	0.203313	0.623025	0.0386553	0.349319	0.205707	0.790645	0.175571	0.828485	0.0250857	0.165171	0.0530267	0.260334	0.285532	0.869992
3	0.173672	0.846977	0.234615	0.874287	0.312388	0.75984	0.0385718	0.314863	0.18391	0.734395	0.16389	0.770444	0.0149203	0.126606	0.0334053	0.268352	0.25807	0.731066			Cell 1		Cell 2		Cell 3		Cell 4		Cell 5		Cell 6		Cell 7		Cell 8		Average
4	0.183532	0.861679	0.238724	0.890667	0.227383	0.631446	0.0371885	0.402562	0.200856	0.808587	0.141431	0.703849	0.0204344	0.0983206	0.0371284	0.253637	0.0889615	0.585916			Raw	SUPPORT	Raw	SUPPORT	Raw	SUPPORT	Raw	SUPPORT	Raw	SUPPORT	Raw	SUPPORT	Raw	SUPPORT	Raw	SUPPORT	Raw	SUPPORT
5	0.17411	0.889796	0.238353	0.880473	0.100701	0.428356	0.0262679	0.398252	0.158159	0.786816	0.135723	0.722398	0.0220581	0.132569	0.0116964	0.110252	0.31523	0.801778		Min	0.103174	0.695825	0.132918	0.631417	0.0633292	0.233229	-0.0139569	0.0357448	0.0911552	0.268453	0.00737474	0.224444	-0.00693984	-0.012009	-0.00112963	0.00235611	0.0450899	0.258436
6	0.171837	0.830557	0.25319	0.865265	0.311571	0.75988	0.0853548	0.540759	0.216174	0.788919	0.114324	0.659365	0.0236466	0.102864	0.0459522	0.210341	0.0811836	0.561065		Max	0.4092	0.962313	0.460862	0.94021	0.46563	0.907202	0.296206	0.861934	0.548907	0.957015	0.204029	0.828485	0.0955868	0.621868	0.226457	0.776105	0.31523	0.904608
7	0.156617	0.855331	0.2509	0.850502	0.213939	0.630654	0.0504067	0.409123	0.247738	0.812527	0.0974191	0.726959	0.0281033	0.137088	0.0141483	0.161065	0.0450899	0.258436		median	0.261678	0.914019	0.283957	0.883162	0.251153	0.760213	0.0828987	0.593485	0.336821	0.850157	0.0802619	0.568016	0.0452162	0.250732	0.101585	0.518458	0.183073	0.658491
8	0.166615	0.85769	0.237422	0.849389	0.138918	0.476694	0.0538861	0.490648	0.22357	0.816067	0.136816	0.72276	0.0393622	0.177131	0.0230165	0.16467	0.108076	0.482797		Q1	0.228926	0.889008	0.259166	0.848849	0.217612	0.678952	0.0594054	0.505376	0.255209	0.74896	0.0635643	0.48784	0.0346434	0.171584	0.0598243	0.307597	0.087017	0.541498
9	0.151444	0.814245	0.245581	0.854492	0.0926182	0.522864	0.0498904	0.386563	0.242366	0.812503	0.167455	0.785839	0.0587156	0.214587	0.0449738	0.264451				Q3	0.293895	0.930981	0.311562	0.901256	0.291329	0.814382	0.112331	0.681728	0.374504	0.897333	0.0977562	0.62859	0.0560136	0.333496	0.154387	0.662582	0.266813	0.818831
10	0.174383	0.835544	0.213793	0.862733	0.26698	0.759673	0.0578857	0.491867	0.255359	0.810771	0.182012	0.804068	0.0360683	0.189984	0.0160624	0.19179				Mean	0.260573	0.904608	0.285532	0.869992	0.25807	0.731066	0.0889615	0.585916	0.31523	0.801778	0.0811836	0.561065	0.0450899	0.258436	0.108076	0.482797	0.18034	0.649457
11	0.150655	0.830193	0.17506	0.798358	0.193403	0.665834	0.071287	0.53153	0.243635	0.773911	0.175623	0.804762	0.0270356	0.206552	-0.000490955	0.00235611				STD	0.0490094	0.038673	0.0447853	0.0434622	0.0609856	0.115588	0.0411201	0.125981	0.0850639	0.134324	0.0275581	0.104018	0.0163456	0.112784	0.0571139	0.197498	0.109177	0.219129
12	0.185766	0.863872	0.220608	0.837531	0.163016	0.598033	0.0368712	0.347983	0.225843	0.780385	0.13281	0.740044	0.0437225	0.228713	0.0137548	0.0683646
13	0.181029	0.876858	0.213261	0.843997	0.128441	0.482758	0.0417604	0.324352	0.249514	0.876784	0.113518	0.643561	0.00909368	0.0878473	0.0206243	0.0955594				p-value		0		0		0		0		0		0		0		4.0665e-188		1.9294e-05
14	0.159006	0.81339	0.223893	0.869532	0.123123	0.392157	0.0726822	0.569684	0.250751	0.901397	0.112989	0.70233	0.0299013	0.0748642	0.0177013	0.0814152				(Comparing to Raw)
15	0.129403	0.835363	0.225022	0.856379	0.193826	0.682901	0.0632908	0.442652	0.210102	0.893984	0.0869317	0.620393	0.00505709	0.0760361	0.00811159	0.103238				(0 if smaller than 4.9407e-324, the minimal positive number in IEEE 754 Binary-64 format)
16	0.169569	0.8865	0.231183	0.85757	0.236217	0.746268	0.0496305	0.346108	0.197114	0.864769	0.0686284	0.546551	0.0359035	0.111392	0.0411485	0.275671
17	0.187679	0.873316	0.258222	0.876146	0.246535	0.748947	0.0527453	0.481333	0.23213	0.85208	0.0370555	0.360937	0.0344223	0.0967368	0.0363688	0.267849
18	0.175975	0.854671	0.246972	0.847371	0.20061	0.642449	0.0268825	0.285994	0.248582	0.872953	0.0727253	0.62702	0.0442795	0.12819	0.0544644	0.329608
19	0.17185	0.877566	0.252984	0.836134	0.157303	0.569639	0.0221128	0.230608	0.245765	0.86512	0.122879	0.678352	0.0516417	0.135718	0.0103855	0.0619645
20	0.146817	0.818486	0.249441	0.848093	0.123946	0.479136	0.0475687	0.356004	0.263946	0.857012	0.127972	0.698258	0.0588488	0.154982	0.0159264	0.0913004
21	0.185398	0.857867	0.259166	0.856155	0.0633292	0.299938	0.00676617	0.221582	0.250594	0.858254	0.204029	0.788318	0.0538362	0.131544	0.030825	0.107
22	0.194195	0.860326	0.281301	0.876362	0.152422	0.726503	0.0251234	0.273789	0.25257	0.854942	0.141184	0.737232	0.0398478	0.163756	0.0109951	0.0816557
23	0.165989	0.869972	0.272061	0.849472	0.219062	0.768471	0.0613701	0.457047	0.271298	0.868856	0.188626	0.810227	0.0394552	0.16212	0.0157905	0.111579
24	0.11387	0.835962	0.231823	0.828376	0.270412	0.791908	0.0497178	0.470328	0.278248	0.873944	0.129308	0.751608	0.0215689	0.1356	0.0403172	0.248509
25	0.174632	0.850895	0.234913	0.82938	0.253274	0.754437	0.0530621	0.416693	0.289863	0.865931	0.0774463	0.641913	0.0363119	0.15003	0.0630161	0.349506
26	0.151537	0.839994	0.242353	0.865231	0.142549	0.601802	0.0337433	0.397848	0.26038	0.830795	0.0915292	0.635653	0.0229042	0.0886686	0.0576888	0.353288
27	0.134211	0.815629	0.245799	0.851912	0.137233	0.518941	0.0516206	0.403927	0.236955	0.801567	0.08402	0.616023	0.0352942	0.133322	0.0819877	0.339601
28	0.179491	0.864499	0.240792	0.853808	0.113938	0.514211	0.0452786	0.431297	0.247949	0.791792	0.0806413	0.535699	0.041082	0.114246	-0.00112963	0.0691561
29	0.150745	0.880206	0.245806	0.848089	0.128661	0.524525	0.0446876	0.503288	0.185347	0.669549	0.048896	0.426425	0.0475938	0.111603	0.0262033	0.181324
30	0.165131	0.867222	0.261133	0.855974	0.204989	0.75063	0.0267887	0.333989	0.216546	0.772877	0.0585834	0.491992	0.0592476	0.139807	0.0273762	0.179287
31	0.191047	0.884456	0.233543	0.858996	0.259212	0.731366	0.0526386	0.460644	0.267607	0.874811	0.11155	0.607152	0.0475574	0.109614	0.0273079	0.123648
32	0.196023	0.880751	0.281724	0.877058	0.270318	0.734917	0.0797353	0.570406	0.259553	0.911209	0.0772683	0.494367	0.0509205	0.112977	0.0333461	0.100144
33	0.191847	0.878347	0.276108	0.858729	0.217686	0.726863	0.0934657	0.64902	0.280378	0.920981	0.0758631	0.589934	0.0483055	0.120926	0.0243334	0.122213
34	0.153431	0.875968	0.260194	0.825207	0.22107	0.661656	0.0752942	0.552278	0.277176	0.917835	0.116502	0.724036	0.0407042	0.0905434	0.0470936	0.275578
35	0.179415	0.886045	0.282451	0.842121	0.133034	0.574108	0.0221448	0.246164	0.263079	0.894317	0.137046	0.748535	0.0452982	0.12209	0.0455936	0.290484
36	0.129244	0.756107	0.307737	0.863352	0.132784	0.514904	0.0760512	0.545158	0.243006	0.906897	0.16949	0.800159	0.00865644	0.126481	0.0696348	0.313799
37	0.143579	0.87234	0.299215	0.848849	0.0958802	0.439702	0.0481613	0.411445	0.271544	0.931264	0.138684	0.713792	0.0182106	0.121256	0.0785233	0.305394
38	0.163497	0.87737	0.295477	0.846763	0.098568	0.424986	0.0668845	0.446371	0.270655	0.917216	0.176731	0.775119	0.0306549	0.149602	0.0742205	0.250647
39	0.166094	0.848876	0.278675	0.830377	0.225682	0.761632	0.0446543	0.417337	0.265256	0.927574	0.126976	0.666517	0.0327931	0.155176	0.0361036	0.166256
40	0.170226	0.882135	0.272837	0.836796	0.224702	0.680235	0.043423	0.435143	0.295007	0.900052	0.104795	0.578431	0.0449691	0.19646	0.0518816	0.285303
41	0.152677	0.838995	0.211295	0.812798	0.267984	0.684763	0.02554	0.22055	0.301498	0.903634	0.12185	0.620418	0.0424308	0.204051	0.0559007	0.350581
42	0.181445	0.857389	0.231178	0.840225	0.229639	0.673987	0.0607282	0.402781	0.26904	0.885847	0.093927	0.6818	0.0313409	0.234875	0.0637026	0.354039
43	0.161844	0.838306	0.233036	0.863017	0.225576	0.671735	0.0166047	0.243146	0.293476	0.904455	0.0960008	0.591799	0.0507698	0.196868	0.0428126	0.257155
44	0.1498	0.869332	0.234346	0.849556	0.17128	0.602408	0.0398678	0.385477	0.289038	0.883016	0.0646988	0.455148	0.0353548	0.102204	0.0239968	0.160248
45	0.179245	0.868791	0.252191	0.848217	0.131006	0.554456	0.0630705	0.359532	0.279782	0.857372	0.0537472	0.543131	0.0548117	0.129008	0.028205	0.155868
46	0.161226	0.866164	0.251936	0.862879	0.0754645	0.465156	0.0224199	0.287636	0.28153	0.85515	0.0783003	0.588125	0.0559301	0.123087	0.0412627	0.233466
47	0.221876	0.876588	0.255439	0.858803	0.0971189	0.473138	0.0428641	0.311207	0.263707	0.852755	0.037414	0.416984	0.0498459	0.0966912	0.0411969	0.291256
48	0.19211	0.880045	0.289269	0.88421	0.0967004	0.393992	0.0440739	0.289555	0.234691	0.808845	0.0741381	0.499375	0.0605921	0.117051	0.0595492	0.320033
49	0.173161	0.882049	0.266827	0.884769	0.254762	0.774634	0.0653425	0.407862	0.25859	0.760241	0.0963774	0.561578	0.0570724	0.107836	0.0786608	0.313594
50	0.190782	0.898277	0.27884	0.87745	0.247519	0.697522	0.0553759	0.505231	0.180878	0.593054	0.0457744	0.365682	0.0382435	0.0809509	0.0749967	0.274754
51	0.213645	0.882519	0.301218	0.834713	0.251501	0.67181	0.0201404	0.362425	0.1966	0.686309	0.066879	0.4796	0.0496545	0.115702	0.080285	0.276914
52	0.188435	0.885775	0.29724	0.826948	0.263057	0.670432	0.0352034	0.40292	0.237983	0.817193	0.0814902	0.522591	0.0366044	0.173802	0.0485044	0.232242
53	0.200178	0.904292	0.307949	0.85125	0.196575	0.622599	0.108266	0.640045	0.260458	0.895141	0.0702455	0.532803	0.0202256	0.161823	0.0387562	0.255305
54	0.154452	0.87711	0.316608	0.823212	0.187948	0.606036	0.0682193	0.481233	0.325297	0.928692	0.054526	0.490929	0.026064	0.167975	0.0695034	0.352453
55	0.181897	0.851979	0.321931	0.804006	0.168883	0.569948	0.073945	0.500283	0.278632	0.922133	0.0506153	0.451476	0.023713	0.150265	0.0649305	0.360094
56	0.18575	0.844113	0.305739	0.81049	0.10826	0.536394	0.0560257	0.516316	0.304537	0.922358	0.00737474	0.235831	0.0238774	0.144515	0.0623109	0.370061
57	0.19596	0.869112	0.262557	0.820412	0.128249	0.562484	0.0800434	0.524012	0.302937	0.920852	0.0614999	0.448377	0.0350514	0.183434	0.0551607	0.307881
58	0.145449	0.83922	0.26952	0.826588	0.0894296	0.42814	0.0740818	0.529832	0.294581	0.927518	0.153734	0.752539	0.0243936	0.181304	0.0163408	0.22357
59	0.160319	0.832568	0.215906	0.831462	0.212772	0.753664	0.0864442	0.59303	0.281985	0.927411	0.13247	0.77842	0.0378492	0.27112	0.0421976	0.26556
60	0.159567	0.837161	0.216525	0.819039	0.248161	0.748709	0.04442	0.486843	0.282059	0.928735	0.130207	0.778926	0.0632129	0.328727	0.0460026	0.273606
61	0.166971	0.855289	0.228169	0.836416	0.27677	0.751658	0.0544687	0.450235	0.277209	0.929441	0.140315	0.699169	0.0471691	0.171372	0.0571835	0.322178
62	0.172164	0.881501	0.244472	0.865992	0.256417	0.703046	0.0458606	0.378844	0.294138	0.914432	0.116004	0.711018	0.0652014	0.163056	0.0655512	0.311102
63	0.192736	0.874366	0.234079	0.841536	0.235779	0.660738	0.0745409	0.510243	0.286595	0.904179	0.106552	0.665309	0.067822	0.222688	0.084273	0.301856
64	0.190727	0.833702	0.251888	0.863468	0.200531	0.663787	0.0617552	0.412859	0.306138	0.887018	0.100551	0.514668	0.065236	0.148441	0.0851597	0.3425
65	0.171017	0.859618	0.255294	0.858167	0.18736	0.613146	0.0869152	0.537767	0.334222	0.914206	0.103915	0.577989	0.0473678	0.112778	0.0662052	0.244812
66	0.199052	0.867335	0.270659	0.857932	0.150396	0.617676	0.0438999	0.440626	0.328302	0.895793	0.0886163	0.604793	0.0404764	0.0863979	0.0911598	0.371577
67	0.203646	0.863837	0.265308	0.872708	0.120877	0.559177	0.0131967	0.247224	0.325346	0.895366	0.0795652	0.582378	0.0461558	0.0736617	0.0681095	0.322343
68	0.18736	0.869037	0.282499	0.884584	0.110037	0.48758	0.0291546	0.220636	0.290184	0.876916	0.077401	0.58365	0.0331363	0.0755999	0.0551876	0.238147
69	0.213872	0.895421	0.290711	0.882088	0.107873	0.498864	0.0227965	0.261357	0.299687	0.873303	0.0788746	0.588552	0.04149	0.108511	0.0725747	0.375728
70	0.198992	0.891769	0.290349	0.862225	0.195518	0.754184	0.0264757	0.338466	0.27776	0.826795	0.0719078	0.558411	0.0212194	0.1494	0.0978496	0.480333
71	0.184629	0.886866	0.314469	0.843494	0.296005	0.773483	0.0684736	0.543661	0.254534	0.788313	0.0994189	0.638929	0.0207956	0.121273	0.082114	0.443953
72	0.192036	0.879029	0.3389	0.846263	0.302701	0.807357	0.0670483	0.509534	0.265338	0.777913	0.0797571	0.583646	0.0364667	0.191601	0.0556683	0.355428
73	0.176869	0.87074	0.347504	0.832454	0.344219	0.77822	0.0611776	0.403646	0.178839	0.713204	0.097235	0.602199	0.0262953	0.202863	0.0452614	0.305282
74	0.193687	0.892842	0.312304	0.785353	0.31906	0.741135	0.0477879	0.471372	0.129451	0.535557	0.0695251	0.613827	0.0324417	0.238261	0.0610069	0.379062
75	0.183112	0.875614	0.345186	0.802617	0.283633	0.755119	0.0535441	0.419893	0.146227	0.551047	0.0798305	0.609422	0.0404592	0.260064	0.0716697	0.432917
76	0.124317	0.825466	0.293979	0.838688	0.261838	0.781842	0.019983	0.312345	0.206137	0.67356	0.0367853	0.411389	0.0328466	0.219061	0.100097	0.443484
77	0.203273	0.865909	0.267761	0.827294	0.213999	0.740533	0.0487425	0.53341	0.201692	0.726284	0.0625652	0.508133	0.0332812	0.204252	0.10356	0.377495
78	0.162117	0.838411	0.219199	0.802023	0.176452	0.702283	0.0507503	0.309762	0.245071	0.810603	0.0652921	0.518016	0.0569703	0.265359	0.1042	0.433424
79	0.162099	0.812997	0.224121	0.844802	0.151896	0.644729	0.0709491	0.548034	0.309345	0.897009	0.0380774	0.503917	0.0374558	0.224944	0.11078	0.509454
80	0.153591	0.782555	0.234182	0.815475	0.151246	0.593015	0.0619506	0.486651	0.309308	0.907169	0.0233519	0.334277	0.0600667	0.225798	0.0707153	0.285276
81	0.182392	0.842728	0.246968	0.857642	0.174301	0.722625	0.0480058	0.44807	0.33	0.927008	0.0243161	0.224444	0.0808833	0.235414	0.0910644	0.389399
82	0.176747	0.855841	0.259206	0.867426	0.242928	0.751913	0.0620665	0.53418	0.30409	0.920471	0.0345079	0.413088	0.0636256	0.195792	0.0904726	0.375592
83	0.184559	0.86714	0.244372	0.861973	0.348328	0.775191	0.0370308	0.418056	0.30042	0.917197	0.0526608	0.447747	0.085684	0.149425	0.0787908	0.302119
84	0.225184	0.902891	0.250798	0.866182	0.351632	0.832727	0.053671	0.380587	0.308378	0.919825	0.0569985	0.419177	0.0450963	0.0944008	0.0514872	0.322347
85	0.210023	0.872838	0.258457	0.852448	0.355016	0.794114	0.0716911	0.442723	0.356846	0.937375	0.104024	0.616007	0.056074	0.090986	0.0878763	0.442785
86	0.166641	0.845519	0.265424	0.867701	0.28867	0.797502	0.0509926	0.534901	0.331722	0.933419	0.107369	0.640352	0.043461	0.08027	0.059864	0.407954
87	0.207716	0.866615	0.266544	0.880356	0.293103	0.818806	0.0788662	0.619234	0.34777	0.945161	0.0871451	0.628442	0.0305166	0.0723027	0.0765902	0.44431
88	0.189842	0.85852	0.29787	0.895342	0.295015	0.807038	0.0771799	0.551718	0.28426	0.922111	0.089143	0.686232	0.0346248	0.115929	0.046966	0.363257
89	0.196906	0.88098	0.312058	0.897869	0.220407	0.745408	0.0775979	0.590665	0.341512	0.915535	0.138762	0.760935	0.027469	0.148875	0.0766178	0.461774
90	0.113086	0.829209	0.326851	0.889619	0.162188	0.728965	0.0615058	0.508891	0.322976	0.905589	0.1011	0.673462	0.0335334	0.182663	0.0828742	0.461401
91	0.186517	0.895109	0.291051	0.863326	0.133754	0.671497	0.0747696	0.630298	0.346712	0.902987	0.0697848	0.532186	0.0393316	0.206136	0.0796867	0.480054
92	0.203759	0.903149	0.344818	0.868573	0.171707	0.636591	0.0577967	0.416672	0.351928	0.904243	0.109521	0.626642	0.0301304	0.201698	0.099932	0.482338
93	0.210392	0.909664	0.351805	0.850548	0.226453	0.682936	0.0735519	0.531144	0.318763	0.889363	0.0843104	0.594808	0.0553835	0.34952	0.122874	0.476238
94	0.22363	0.901986	0.342941	0.813918	0.329917	0.694185	0.0254572	0.363051	0.336957	0.889131	0.0756416	0.583045	0.0412208	0.214678	0.104556	0.536806
95	0.19682	0.911608	0.310636	0.776582	0.385911	0.780466	0.0829514	0.57206	0.313216	0.881663	0.0934479	0.630919	0.0384944	0.218357	0.0570652	0.216636
96	0.178062	0.88209	0.270559	0.789393	0.290512	0.736504	0.0945039	0.663593	0.297317	0.848413	0.0536574	0.473433	0.0281701	0.179353	0.0782842	0.307313
97	0.211345	0.882374	0.288059	0.823081	0.28488	0.780248	0.0845083	0.573549	0.28797	0.813011	0.0585349	0.46585	0.0246041	0.193033	0.090961	0.380913
98	0.187124	0.880155	0.227623	0.801642	0.275142	0.8189	0.0388583	0.350091	0.260374	0.780041	0.0484766	0.422036	0.0658171	0.298598	0.0875652	0.38793
99	0.190627	0.878679	0.22981	0.820131	0.245163	0.810347	0.0666636	0.381035	0.246709	0.748601	0.0499807	0.330608	0.0500756	0.296544	0.0738812	0.300012
100	0.158804	0.833467	0.186462	0.815398	0.231786	0.800884	0.0353288	0.344536	0.24561	0.73106	0.0291789	0.301689	0.0491816	0.243456	0.0616852	0.280509
101	0.147211	0.818372	0.198771	0.820504	0.181428	0.745251	0.0427451	0.350373	0.157606	0.626867	0.0682354	0.459045	0.0576769	0.201384	0.0688349	0.350565
102	0.193488	0.872877	0.222806	0.828464	0.187492	0.7294	0.0237356	0.227703	0.159519	0.632514	0.0371581	0.426761	0.0691511	0.15252	0.073438	0.382452
103	0.15821	0.869125	0.210378	0.83214	0.177221	0.728215	0.0454937	0.435021	0.183816	0.680933	0.0602885	0.447799	0.0655845	0.110673	0.0581154	0.376052
104	0.188248	0.880821	0.246201	0.840983	0.212797	0.684271	0.0288453	0.345618	0.212747	0.737349	0.0429388	0.384621	0.0376517	0.104284	0.0542589	0.408712
105	0.172988	0.878954	0.257272	0.859212	0.276481	0.669834	0.0533587	0.527826	0.236817	0.787904	0.0415624	0.326179	0.0389994	0.110699	0.0753089	0.497956
106	0.21049	0.862625	0.222725	0.848497	0.342302	0.702283	0.0812741	0.522212	0.261227	0.840362	0.0739106	0.432509	0.0544108	0.12616	0.0796355	0.511796
107	0.198259	0.844582	0.268777	0.867536	0.346283	0.697551	0.0441617	0.439983	0.289718	0.886829	0.075137	0.480354	0.0307136	0.109051	0.119185	0.560259
108	0.19987	0.859878	0.263201	0.872706	0.28772	0.720989	0.03594	0.423486	0.34522	0.901403	0.0528477	0.429032	0.0158544	0.191185	0.0958016	0.568594
109	0.191654	0.84784	0.303742	0.882849	0.231743	0.768056	0.0702201	0.54044	0.355009	0.925441	0.0451722	0.424199	0.0379292	0.213754	0.130952	0.600223
110	0.218007	0.873065	0.291412	0.893423	0.230632	0.817277	0.0603223	0.566706	0.352082	0.919036	0.0857027	0.480576	0.0278061	0.202445	0.116553	0.626663
111	0.220274	0.891362	0.274364	0.878776	0.226785	0.832026	0.0756992	0.544563	0.350656	0.929074	0.0969385	0.597988	0.018682	0.174291	0.120986	0.609018
112	0.223687	0.892326	0.301537	0.888648	0.222931	0.827135	0.0940296	0.645142	0.365055	0.944238	0.0736693	0.57865	0.0480857	0.298145	0.0435888	0.179599
113	0.17345	0.885784	0.331104	0.888358	0.202889	0.801781	0.0946065	0.615596	0.364313	0.935618	0.0891397	0.547917	0.0373343	0.236539	0.062496	0.239157
114	0.204934	0.887163	0.360727	0.90168	0.214105	0.761331	0.0803815	0.614989	0.380486	0.94356	0.0968459	0.675772	0.0349982	0.155824	0.0656946	0.269243
115	0.216273	0.876196	0.372148	0.896477	0.175974	0.693616	0.094209	0.601868	0.354503	0.94425	0.118576	0.729272	0.0485328	0.163275	0.0727951	0.321595
116	0.203238	0.903499	0.381042	0.850273	0.246305	0.725148	0.0815932	0.558893	0.338305	0.912713	0.0412193	0.496097	0.0377849	0.20042	0.0694181	0.338054
117	0.202966	0.882512	0.338366	0.793809	0.277309	0.680713	0.0636077	0.54529	0.345087	0.904821	0.0883592	0.646491	0.0225824	0.213308	0.0588242	0.297905
118	0.194812	0.870653	0.307418	0.779154	0.295177	0.664324	0.0759714	0.556191	0.361515	0.901306	0.0712347	0.56928	0.0544143	0.313731	0.0423806	0.272964
119	0.159591	0.812319	0.280936	0.776856	0.252766	0.697033	0.0798016	0.635373	0.347034	0.926592	0.0773152	0.559265	0.0455558	0.293296	0.0687872	0.380296
120	0.205557	0.856961	0.237855	0.800041	0.229184	0.771039	0.0752997	0.571106	0.355542	0.91324	0.0716138	0.517923	0.0450579	0.188524	0.0780641	0.412989
121	0.198619	0.851145	0.230115	0.812917	0.213311	0.768354	0.0657424	0.552243	0.302112	0.889892	0.0696205	0.546899	0.0705558	0.200696	0.0670243	0.460529
122	0.185713	0.855904	0.209775	0.849037	0.220905	0.841188	0.0775182	0.590402	0.319138	0.891967	0.0829103	0.596427	0.0624366	0.161314	0.0755575	0.481264
123	0.172558	0.840078	0.191712	0.837311	0.255909	0.860674	0.043707	0.361736	0.347096	0.905719	0.0921383	0.616885	0.0648194	0.138954	0.101585	0.584318
124	0.176983	0.840604	0.190572	0.837071	0.249326	0.828928	0.0431477	0.331125	0.316649	0.880743	0.0445384	0.439772	0.0473028	0.132248	0.0968303	0.576385
125	0.200527	0.862601	0.225547	0.831821	0.221652	0.818658	0.0714791	0.57246	0.329552	0.869966	0.0807749	0.470053	0.0541587	0.170613	0.100004	0.602185
126	0.187872	0.859669	0.224458	0.834298	0.215314	0.832115	0.0601747	0.529172	0.286433	0.82745	0.0572034	0.342939	0.0418093	0.1402	0.144071	0.688481
127	0.225318	0.887224	0.281049	0.85523	0.15216	0.645248	0.0482641	0.492355	0.26565	0.822639	0.0511366	0.266081	0.0336514	0.106372	0.135475	0.665239
128	0.193533	0.865423	0.24489	0.836471	0.203898	0.692933	0.073438	0.507189	0.25804	0.813345	0.0504052	0.425607	0.0267592	0.124861	0.138762	0.640357
129	0.187878	0.842938	0.246978	0.83961	0.253416	0.717805	0.0691135	0.536864	0.235257	0.73915	0.0467098	0.476955	0.0206016	0.220184	0.120142	0.596935
130	0.195187	0.848261	0.255607	0.853207	0.244328	0.685503	0.070566	0.502141	0.142357	0.585348	0.0796649	0.552302	0.0438651	0.301713	0.0460923	0.217106
131	0.185239	0.846939	0.256238	0.858048	0.276657	0.720421	0.0822802	0.561462	0.152063	0.609318	0.0425463	0.426407	0.0151698	0.175491	0.0452143	0.192232
132	0.210135	0.85609	0.269088	0.87528	0.261067	0.749006	0.00109089	0.156118	0.187083	0.677586	0.0325253	0.399259	0.0284817	0.246872	0.0351385	0.150868
133	0.239966	0.880835	0.283546	0.884766	0.230029	0.805612	0.0352827	0.209508	0.179924	0.722566	0.0699641	0.546226	0.0377864	0.320259	0.0531015	0.206735
134	0.204271	0.854907	0.28395	0.86928	0.213933	0.820617	0.00531678	0.156635	0.189687	0.793246	0.0638364	0.57187	0.0418283	0.225093	0.0706879	0.283893
135	0.192763	0.844778	0.313542	0.883201	0.274606	0.888288	0.0500987	0.25566	0.264938	0.854985	0.0256953	0.358381	0.0538378	0.123105	0.052869	0.29059
136	0.215454	0.888606	0.347075	0.8989	0.259649	0.854413	0.0076373	0.158121	0.26512	0.8518	0.0811349	0.538678	0.0457597	0.126603	0.0735671	0.352604
137	0.223105	0.907255	0.35291	0.920387	0.263791	0.855227	0.0466047	0.348568	0.314594	0.888448	0.0630997	0.444828	0.0389628	0.163552	0.0617279	0.351104
138	0.233519	0.887488	0.378717	0.915373	0.223519	0.822685	0.0529649	0.475436	0.347425	0.89277	0.086801	0.579111	0.0548601	0.23334	0.0569917	0.432431
139	0.233307	0.891345	0.38139	0.888638	0.206651	0.793644	0.021385	0.285917	0.397918	0.914225	0.0777968	0.573365	0.047533	0.294818	0.0811649	0.504023
140	0.22426	0.890213	0.297612	0.835435	0.249739	0.824666	0.0542433	0.373807	0.358177	0.9022	0.104682	0.65669	0.0450736	0.27698	0.0858143	0.500804
141	0.21824	0.873896	0.310055	0.821688	0.285868	0.804373	0.0444601	0.415374	0.372808	0.914506	0.0988886	0.646822	0.0428238	0.277333	0.109076	0.597969
142	0.206812	0.838918	0.277423	0.804801	0.281448	0.795281	0.0403217	0.424609	0.390228	0.930758	0.0938836	0.66013	0.041462	0.175485	0.110894	0.616187
143	0.235874	0.863945	0.247655	0.809439	0.258573	0.772774	0.053487	0.398458	0.377624	0.938202	0.0638327	0.421935	0.0621948	0.151421	0.130381	0.656877
144	0.211216	0.861153	0.252494	0.849876	0.268025	0.80097	0.059721	0.495536	0.390441	0.942011	0.101578	0.579127	0.0431293	0.141411	0.136496	0.674854
145	0.204167	0.851114	0.237973	0.864057	0.261486	0.829248	0.0609016	0.491419	0.370411	0.943882	0.0979098	0.630857	0.04008	0.1595	0.147065	0.687397
146	0.16747	0.817839	0.207694	0.848853	0.274106	0.879362	0.0557226	0.588526	0.379796	0.933297	0.0428427	0.411301	0.0456143	0.199319	0.143096	0.683534
147	0.166583	0.836797	0.195808	0.821146	0.279758	0.872619	0.0662144	0.544933	0.373559	0.92522	0.0956596	0.566041	0.0258979	0.139053	0.134078	0.679288
148	0.212936	0.860442	0.236567	0.849446	0.256777	0.85571	0.0535733	0.492227	0.358155	0.927214	0.0857907	0.562618	0.0149677	0.115997	0.151757	0.569576
149	0.201112	0.879963	0.267652	0.864005	0.25158	0.832492	0.0732883	0.5667	0.382758	0.934724	0.0844831	0.597902	0.0348761	0.173589	0.135781	0.559085
150	0.198855	0.854631	0.24976	0.843914	0.218335	0.829529	0.0802925	0.61856	0.356814	0.924831	0.0742274	0.518224	0.0341601	0.178132	0.0181349	0.184218
151	0.165335	0.834552	0.247993	0.821036	0.255232	0.864431	0.0768152	0.60395	0.31126	0.908615	0.0624932	0.504336	0.0403821	0.239511	0.0372314	0.245527
152	0.209665	0.880803	0.260418	0.846224	0.304721	0.867062	0.0954407	0.659434	0.333304	0.9037	0.100308	0.527686	0.0317975	0.274334	0.0392585	0.2112
153	0.184743	0.851682	0.265251	0.864104	0.326119	0.809794	0.102361	0.630205	0.282542	0.883009	0.0264771	0.352614	0.0370866	0.274593	0.0380095	0.177133
154	0.188218	0.796012	0.276738	0.883315	0.296692	0.747544	0.0557692	0.541733	0.333828	0.892383	0.0848035	0.529126	0.026518	0.25268	0.036575	0.180569
155	0.211768	0.80659	0.28315	0.889637	0.295382	0.759119	0.0577473	0.454438	0.308044	0.867027	0.0852779	0.574967	0.0417082	0.28103	0.0695355	0.279754
156	0.23763	0.817738	0.27948	0.898736	0.305782	0.828837	0.0874016	0.647283	0.323344	0.869985	0.0467317	0.504405	0.0439238	0.312135	0.054422	0.295137
157	0.218034	0.835932	0.296341	0.885893	0.296057	0.863835	0.0373977	0.544793	0.344501	0.8676	0.0361959	0.469243	0.0416462	0.17709	0.0611236	0.346241
158	0.195289	0.835455	0.310382	0.876796	0.292537	0.862161	0.0527809	0.553548	0.273786	0.825842	0.0708893	0.579515	0.0422928	0.123544	0.0557294	0.383283
159	0.243861	0.887774	0.349387	0.893049	0.22349	0.821173	0.0697345	0.530926	0.233829	0.764649	0.073719	0.533953	0.0598534	0.181711	0.0744047	0.471119
160	0.249559	0.902712	0.338424	0.900005	0.228172	0.835298	0.079775	0.578612	0.212727	0.670685	0.0778349	0.559715	0.0302419	0.158098	0.0835038	0.518458
161	0.246757	0.908638	0.35599	0.899976	0.220051	0.835332	0.0372274	0.508187	0.168492	0.671635	0.0598465	0.595959	0.060451	0.215725	0.10961	0.566344
162	0.253025	0.881339	0.384159	0.904704	0.238627	0.869304	0.079836	0.492919	0.199161	0.704835	0.0628011	0.489061	0.0434104	0.226167	0.110183	0.602838
163	0.232537	0.898268	0.323913	0.860894	0.320059	0.906186	0.0556584	0.475443	0.179545	0.697442	0.106002	0.481887	0.0506723	0.285656	0.127882	0.625485
164	0.243724	0.898759	0.295053	0.85147	0.362319	0.838672	0.078668	0.515355	0.215886	0.76601	0.082757	0.46224	0.0518127	0.186826	0.128652	0.66256
165	0.205601	0.880684	0.287905	0.863011	0.327404	0.761483	0.0427748	0.438483	0.196872	0.816457	0.108691	0.584456	0.0523517	0.149811	0.14756	0.698678
166	0.207875	0.850054	0.263038	0.870253	0.310423	0.78449	0.0742719	0.447256	0.242663	0.854459	0.0858347	0.631473	0.0408943	0.144723	0.148745	0.692996
167	0.1836	0.843626	0.24154	0.877306	0.309654	0.815059	0.0477249	0.501314	0.225695	0.86667	0.107611	0.686752	0.0609144	0.215483	0.150704	0.709162
168	0.155569	0.793358	0.218462	0.877955	0.285513	0.830101	0.0394273	0.293809	0.260181	0.87504	0.0827629	0.603781	0.0507986	0.265977	0.177501	0.735484
169	0.154798	0.784608	0.23234	0.877119	0.303776	0.851439	0.0445053	0.341175	0.301821	0.879917	0.100556	0.678947	0.0414599	0.184039	0.161344	0.626581
170	0.159393	0.871015	0.190772	0.863323	0.244044	0.843565	0.0530029	0.487945	0.316694	0.885679	0.0759574	0.491999	0.0528148	0.205631	0.145726	0.541524
171	0.187789	0.824194	0.216399	0.866669	0.232835	0.828589	0.040128	0.262213	0.358758	0.88454	0.0976288	0.537549	0.028249	0.13671	0.0626202	0.213328
172	0.212423	0.896587	0.241204	0.880676	0.228398	0.845376	0.00654207	0.188309	0.337898	0.873263	0.107665	0.61649	0.0245567	0.203153	0.0559197	0.287819
173	0.174616	0.843663	0.241777	0.86984	0.202484	0.789203	0.0600531	0.433103	0.380028	0.89123	0.0140141	0.380786	0.0313212	0.26145	0.0453492	0.286782
174	0.208001	0.838509	0.275379	0.860651	0.223666	0.828691	0.0596298	0.422366	0.352998	0.903339	0.0547607	0.389268	0.031669	0.306871	0.0412861	0.249525
175	0.210628	0.879343	0.269574	0.842616	0.27028	0.870241	0.0296209	0.334403	0.35558	0.918312	0.0548015	0.411825	0.0262299	0.287454	0.0522002	0.314294
176	0.204377	0.873855	0.257309	0.865756	0.312666	0.814884	0.00560921	0.195059	0.35684	0.922651	0.0875338	0.647412	0.0565253	0.356578	0.0530895	0.320972
177	0.223906	0.86724	0.26307	0.874186	0.287557	0.764286	0.0753549	0.520729	0.369473	0.935387	0.0569632	0.617604	0.0346143	0.295807	0.048886	0.305896
178	0.193641	0.796772	0.266198	0.871054	0.278415	0.811876	0.0462321	0.398514	0.350048	0.9368	0.0757367	0.625189	0.0422927	0.381447	0.0561411	0.351187
179	0.214109	0.807839	0.265669	0.873785	0.30689	0.867792	0.0628099	0.509434	0.397754	0.93538	0.0805581	0.584499	0.0499149	0.275243	0.080073	0.445109
180	0.24337	0.843138	0.288858	0.890802	0.305512	0.864717	0.0808014	0.631695	0.391501	0.93811	0.0952685	0.650491	0.0456978	0.222716	0.0849181	0.505461
181	0.218432	0.837909	0.296004	0.890324	0.288255	0.837752	0.0778379	0.590094	0.367294	0.940613	0.0723511	0.504667	0.0426477	0.185011	0.099732	0.545255
182	0.223321	0.879569	0.320445	0.878153	0.269766	0.854128	0.060869	0.56088	0.350696	0.933325	0.0537485	0.427331	0.0162755	0.0706943	0.11585	0.609025
183	0.180605	0.87097	0.32302	0.864386	0.257678	0.847875	0.0847248	0.576361	0.352094	0.927598	0.0654151	0.61395	0.0515129	0.147803	0.122262	0.632948
184	0.23703	0.917012	0.342781	0.88119	0.195866	0.839883	0.06018	0.498385	0.312245	0.905186	0.0635717	0.607045	0.0376116	0.179918	0.124755	0.61529
185	0.257392	0.911263	0.359114	0.883587	0.20842	0.778465	0.0569431	0.57805	0.337391	0.900191	0.0543548	0.409556	0.0491023	0.273332	0.144749	0.673719
186	0.253298	0.916079	0.348578	0.895133	0.229519	0.815654	0.0777466	0.517283	0.340725	0.888576	0.100302	0.626907	0.0436458	0.181221	0.159398	0.712843
187	0.272051	0.897664	0.35447	0.896668	0.270779	0.870591	0.0921095	0.654635	0.325843	0.875824	0.0349862	0.488776	0.0500492	0.160269	0.15159	0.688867
188	0.223025	0.825036	0.343499	0.892085	0.24044	0.840955	0.100405	0.671875	0.340873	0.875501	0.0984545	0.628737	0.0484853	0.149504	0.150464	0.702344
189	0.241138	0.844767	0.301358	0.89221	0.293146	0.831187	0.0560362	0.451586	0.300608	0.875331	0.0804541	0.582834	0.0423263	0.16816	0.16999	0.732067
190	0.219984	0.823797	0.264251	0.892741	0.231384	0.825653	0.0646026	0.583524	0.276769	0.861999	0.100882	0.401988	0.0513208	0.225813	0.145514	0.682268
191	0.190373	0.819653	0.260633	0.889967	0.268093	0.885331	0.0346168	0.457933	0.255385	0.803879	0.107889	0.378589	0.0385009	0.174273	0.152693	0.628915
192	0.185473	0.803693	0.223023	0.891227	0.283697	0.881654	0.0869786	0.618029	0.252446	0.753232	0.0949055	0.459124	0.0351216	0.124092	0.146406	0.677007
193	0.162549	0.742456	0.199413	0.875607	0.304277	0.858427	0.0954758	0.566091	0.20112	0.642187	0.10379	0.583205	0.0276169	0.129312	0.0646484	0.203026
194	0.162654	0.832231	0.227384	0.878097	0.32829	0.873718	0.0712014	0.59602	0.168766	0.645245	0.105543	0.641827	0.0480668	0.275236	0.0825357	0.249888
195	0.18486	0.867448	0.214315	0.862003	0.282608	0.871711	0.0600476	0.496471	0.16298	0.641949	0.0923097	0.610082	0.049499	0.351704	0.076021	0.270848
196	0.182539	0.8575	0.241163	0.891412	0.215918	0.845947	0.0764748	0.531646	0.190811	0.692878	0.0864283	0.514228	0.0520939	0.277957	0.0510361	0.277248
197	0.14431	0.811028	0.255912	0.888124	0.22395	0.774556	0.0651913	0.555205	0.177084	0.685764	0.064558	0.416579	0.0379967	0.31164	0.0597847	0.334396
198	0.200684	0.833046	0.246815	0.874691	0.268694	0.846834	0.0800752	0.44889	0.222432	0.780227	0.0816725	0.411033	0.0422512	0.339173	0.0612157	0.380616
199	0.212411	0.871945	0.282452	0.879978	0.241483	0.889368	0.0743634	0.510754	0.246908	0.840161	0.0766266	0.465839	0.0585928	0.360552	0.056056	0.369704
200	0.191644	0.845846	0.264671	0.869348	0.267426	0.893817	0.0535006	0.414027	0.254198	0.842232	0.043422	0.407195	0.0579505	0.402896	0.0548431	0.400185
201	0.233895	0.845013	0.229261	0.828876	0.289641	0.877647	0.0576135	0.500838	0.261025	0.869758	0.0516836	0.371012	0.0589352	0.324342	0.0815374	0.495447
202	0.200689	0.795929	0.272209	0.851629	0.282585	0.880531	0.0561967	0.428621	0.284831	0.882825	0.0638361	0.450951	0.0291207	0.301129	0.0858512	0.534029
203	0.212117	0.727248	0.25988	0.842345	0.266895	0.901953	0.0513544	0.408538	0.297555	0.880267	0.0531409	0.509599	0.0478259	0.260612	0.0996022	0.59013
204	0.228203	0.742323	0.263622	0.870955	0.26061	0.881041	0.106753	0.590412	0.337971	0.882921	0.0900536	0.696575	0.0441797	0.133422	0.121394	0.614951
205	0.252046	0.791765	0.291228	0.899305	0.291675	0.889297	-0.00968093	0.149264	0.34743	0.875333	0.0712169	0.58225	0.0568684	0.166653	0.130637	0.632903
206	0.236623	0.823726	0.271306	0.891971	0.299509	0.898476	0.0423336	0.284514	0.363248	0.872368	0.0603453	0.556118	0.0450008	0.19835	0.11898	0.607187
207	0.254525	0.900031	0.331865	0.886348	0.286669	0.878083	0.040806	0.365334	0.360837	0.900873	0.0727157	0.603442	0.0562042	0.29648	0.130116	0.625655
208	0.238497	0.909986	0.347033	0.880988	0.23769	0.853256	0.0241824	0.213109	0.370295	0.900835	0.0588358	0.531815	0.0479926	0.212658	0.148191	0.657331
209	0.258787	0.906613	0.333187	0.875282	0.249253	0.74285	0.0501175	0.438369	0.369005	0.89861	0.0216166	0.402133	0.0387166	0.166301	0.151215	0.702357
210	0.217204	0.853033	0.366558	0.888935	0.276888	0.77002	0.0332682	0.331577	0.361779	0.890921	0.0901784	0.573325	0.0567014	0.156375	0.168026	0.728504
211	0.274359	0.854696	0.346191	0.898785	0.264101	0.81518	0.0734783	0.467676	0.377498	0.909683	0.0471646	0.534678	0.0446724	0.166814	0.174406	0.722789
212	0.272382	0.831711	0.33526	0.907977	0.268358	0.867463	0.0788014	0.503936	0.36632	0.933294	0.0806527	0.561223	0.0379346	0.23079	0.189317	0.722268
213	0.221459	0.805667	0.327899	0.902715	0.260517	0.883789	0.0410033	0.417156	0.401959	0.940299	0.08563	0.583252	0.0495385	0.186806	0.186875	0.72823
214	0.20816	0.801695	0.28051	0.897434	0.305345	0.892706	0.0942905	0.594327	0.378656	0.941452	0.0597112	0.504808	0.0497454	0.137544	0.180168	0.713749
215	0.196999	0.819925	0.26435	0.902552	0.333716	0.881009	0.0635444	0.546739	0.403935	0.948103	0.0649173	0.521012	0.0594812	0.137361	0.157979	0.688248
216	0.173101	0.753914	0.258415	0.903335	0.306539	0.867432	0.0447944	0.373093	0.377116	0.940634	0.06857	0.542549	0.0541427	0.215554	0.0375745	0.211702
217	0.146624	0.707353	0.234299	0.901238	0.283286	0.859027	0.0560863	0.568873	0.368873	0.935371	0.0762365	0.424759	0.0487133	0.36971	0.0374625	0.191283
218	0.188408	0.842529	0.240149	0.887736	0.25574	0.858802	0.0730789	0.542418	0.355798	0.93273	0.118252	0.429334	0.047935	0.351293	0.0546167	0.224946
219	0.15408	0.881058	0.241863	0.882876	0.287879	0.892352	0.0959312	0.622948	0.358167	0.920308	0.106277	0.54744	0.042092	0.39421	0.0505392	0.254734
220	0.221029	0.89791	0.229256	0.887792	0.269079	0.884827	0.0599925	0.565177	0.324579	0.907139	0.126454	0.605745	0.0681589	0.38393	0.0628439	0.274841
221	0.199808	0.884758	0.239652	0.891545	0.221231	0.835911	0.06852	0.564003	0.363363	0.885102	0.0704538	0.571769	0.0557526	0.33797	0.0615498	0.309113
222	0.237438	0.886695	0.272636	0.898877	0.210846	0.825581	0.0802996	0.580915	0.34767	0.885891	0.0953777	0.580958	0.059271	0.363458	0.0547573	0.337505
223	0.240207	0.906046	0.285127	0.895213	0.28267	0.761988	0.081082	0.630853	0.335713	0.87097	0.0661356	0.48313	0.0689497	0.416169	0.0789828	0.440316
224	0.206469	0.870022	0.254611	0.876507	0.315926	0.765763	0.092501	0.64811	0.323147	0.852909	0.0868783	0.448804	0.0546662	0.39353	0.0654968	0.431036
225	0.216637	0.860473	0.272173	0.865355	0.287212	0.751389	0.0667172	0.59423	0.298966	0.813934	0.0780483	0.443281	0.0466054	0.309358	0.0803152	0.486044
226	0.238534	0.832607	0.275902	0.861901	0.309506	0.803804	0.0773239	0.558047	0.238113	0.707582	0.0598712	0.432787	0.0401144	0.207531	0.100885	0.547512
227	0.233073	0.756642	0.265111	0.860722	0.310146	0.852811	0.0717837	0.667472	0.19002	0.607114	0.101362	0.604772	0.0449834	0.183684	0.103005	0.612899
228	0.240055	0.695825	0.266832	0.877719	0.31733	0.902714	0.0752199	0.599592	0.160914	0.513299	0.0493768	0.506158	0.0400056	0.228719	0.11652	0.624465
229	0.263443	0.782775	0.28115	0.894476	0.331141	0.871879	0.0724359	0.581805	0.203611	0.740062	0.0522547	0.441484	0.0556459	0.297424	0.135407	0.644151
230	0.221992	0.856672	0.292425	0.910067	0.333322	0.827859	0.0504349	0.572424	0.175106	0.775223	0.04561	0.423735	0.0287494	0.229215	0.146185	0.647568
231	0.276375	0.915454	0.292104	0.909166	0.310827	0.822824	0.0799064	0.580251	0.184787	0.755117	0.0741565	0.537134	0.048344	0.304571	0.121381	0.607476
232	0.292815	0.912368	0.305453	0.90561	0.306609	0.825586	0.0839142	0.535866	0.193385	0.747966	0.0706124	0.513624	0.0530768	0.269675	0.10963	0.592935
233	0.273862	0.91796	0.302298	0.90043	0.321497	0.813607	0.0844138	0.56001	0.233784	0.800891	0.0740517	0.53322	0.0415069	0.234418	0.132738	0.639141
234	0.297307	0.899137	0.347287	0.905095	0.285288	0.841718	0.0808366	0.564612	0.218017	0.815836	0.0709815	0.485293	0.0546645	0.294223	0.166757	0.702269
235	0.293645	0.879411	0.349439	0.909402	0.267442	0.827699	0.0821386	0.619962	0.265192	0.853515	0.0764935	0.560803	0.0574995	0.244629	0.176597	0.684358
236	0.259059	0.859316	0.371152	0.917533	0.236478	0.85455	0.0597331	0.519035	0.292539	0.871733	0.0611587	0.52884	0.0449109	0.121521	0.182047	0.680435
237	0.141791	0.773935	0.34414	0.915832	0.239096	0.834337	0.0731246	0.581428	0.27103	0.87095	0.0841556	0.576776	0.0325319	0.0971315	0.225356	0.742056
238	0.227318	0.832398	0.3192	0.912402	0.266797	0.791482	0.0669648	0.470565	0.290018	0.879389	0.0431578	0.444206	0.0443019	0.105692	0.195059	0.71828
239	0.203515	0.838794	0.283547	0.906991	0.340794	0.803638	0.0884538	0.528691	0.294743	0.886383	0.054147	0.46773	0.0413212	0.283811	0.163324	0.695886
240	0.203944	0.834458	0.263839	0.910511	0.366104	0.811964	0.0757349	0.559725	0.339469	0.901485	0.0851586	0.573465	0.0576656	0.271408	0.191267	0.703616
241	0.167097	0.753878	0.267606	0.914583	0.389557	0.839555	0.0821507	0.562969	0.312791	0.885967	0.0745211	0.506947	0.0645672	0.403842	0.042901	0.236839
242	0.179177	0.866362	0.255755	0.907102	0.377556	0.876392	0.0726517	0.499333	0.355286	0.88234	0.110977	0.680287	0.0614592	0.381829	0.0554973	0.215384
243	0.169809	0.845814	0.2567	0.906554	0.368458	0.907202	0.0529218	0.495554	0.360447	0.888589	0.105375	0.660647	0.0536488	0.357882	0.043508	0.192713
244	0.203902	0.832678	0.22648	0.878075	0.365703	0.845094	0.065039	0.538009	0.360446	0.896471	0.0384688	0.380607	0.071217	0.342199	0.0482581	0.222291
245	0.234329	0.888705	0.222962	0.869068	0.374049	0.771257	0.0662514	0.430572	0.359007	0.87266	0.0931811	0.491992	0.0518881	0.340106	0.0781806	0.302658
246	0.181523	0.859567	0.241509	0.860209	0.329046	0.755319	-0.00064809	0.0700737	0.367899	0.878365	0.098909	0.477378	0.0596203	0.389031	0.0871406	0.36338
247	0.186984	0.899913	0.246012	0.891022	0.33243	0.801268	0.0227114	0.20769	0.363862	0.878455	0.105792	0.532052	0.0520169	0.411625	0.0839733	0.436059
248	0.239648	0.903084	0.26471	0.894181	0.330227	0.77245	0.0208565	0.393174	0.360974	0.916104	0.11819	0.549525	0.0535682	0.422481	0.0678897	0.406378
249	0.220283	0.85802	0.257493	0.890939	0.282482	0.7697	0.047508	0.404932	0.366451	0.932142	0.0842527	0.613269	0.0385268	0.35946	0.0707446	0.410979
250	0.217087	0.837067	0.283702	0.876258	0.30636	0.789396	0.083735	0.531323	0.355695	0.941755	0.0809566	0.564498	0.047514	0.284477	0.107083	0.51704
251	0.222725	0.833225	0.2701	0.866795	0.241101	0.764751	0.0430824	0.311463	0.371456	0.942348	0.06003	0.465225	0.0529165	0.276415	0.105688	0.589742
252	0.224707	0.805684	0.29081	0.861894	0.248904	0.835903	0.0629243	0.416432	0.35299	0.927329	0.0307807	0.364388	0.0434395	0.205881	0.127527	0.644978
253	0.236046	0.755673	0.267311	0.879241	0.259034	0.771286	0.0264868	0.370911	0.348067	0.921974	0.0212503	0.312893	0.0445016	0.248573	0.139385	0.670498
254	0.234183	0.833036	0.273401	0.894283	0.258102	0.789395	0.069631	0.473436	0.372965	0.921125	0.0646081	0.469373	0.0618568	0.311012	0.120145	0.644752
255	0.255843	0.883784	0.28308	0.904541	0.301784	0.79578	0.0706663	0.469665	0.373649	0.930418	0.0442215	0.454023	0.0525785	0.350521	0.148439	0.646241
256	0.257237	0.923134	0.280552	0.904061	0.356479	0.833039	0.0370824	0.487518	0.374035	0.919471	0.0567648	0.456225	0.0503933	0.383405	0.13656	0.598721
257	0.252358	0.925546	0.307785	0.914494	0.371437	0.853274	0.0621509	0.56968	0.387209	0.913088	0.0634883	0.448816	0.0408658	0.317791	0.133811	0.617193
258	0.296268	0.93136	0.322547	0.914235	0.363693	0.874813	0.0722536	0.545973	0.389416	0.902619	0.0524564	0.441032	0.0585823	0.33978	0.141197	0.613587
259	0.292994	0.916069	0.325971	0.915506	0.372995	0.879718	0.0417938	0.539096	0.366549	0.879916	0.0540485	0.436664	0.0691613	0.300363	0.165653	0.63201
260	0.319471	0.913399	0.364427	0.920006	0.391276	0.830591	0.0535321	0.561444	0.344543	0.859034	0.0457245	0.453999	0.0460852	0.155152	0.157601	0.545349
261	0.281748	0.888462	0.377144	0.919361	0.396463	0.797616	0.0960242	0.627561	0.263166	0.801247	0.0499535	0.512052	0.030917	0.144869	0.192153	0.586521
262	0.228346	0.880888	0.341553	0.918262	0.3598	0.7982	0.0860974	0.591472	0.257486	0.7946	0.0662059	0.599345	0.0397131	0.133332	0.216084	0.621689
263	0.207813	0.876684	0.330738	0.914314	0.30616	0.766186	0.0686383	0.585342	0.248371	0.702137	0.060609	0.588938	0.0428033	0.284611	0.190653	0.664337
264	0.227972	0.887103	0.307087	0.91744	0.303792	0.686455	0.104351	0.697269	0.187621	0.569372	0.0666085	0.598725	0.0296779	0.261318	0.210068	0.683644
265	0.212844	0.828183	0.287702	0.914836	0.301403	0.6406	0.100249	0.696475	0.184741	0.751041	0.0464508	0.352594	0.0393704	0.335134	0.180918	0.735799
266	0.179798	0.797846	0.279999	0.923266	0.28474	0.633529	0.100903	0.644884	0.195518	0.801511	0.0677196	0.474446	0.055287	0.397636	0.0155113	0.138288
267	0.156065	0.830186	0.289075	0.920707	0.238614	0.711764	0.0627278	0.550851	0.216357	0.801202	0.0516632	0.408503	0.0704938	0.475264	0.043212	0.170698
268	0.188455	0.852747	0.270935	0.911423	0.224446	0.778384	0.0636759	0.579273	0.20265	0.826726	0.0838087	0.542993	0.0495951	0.420496	0.0602574	0.222162
269	0.221025	0.881765	0.23325	0.902872	0.173065	0.775737	0.075221	0.57197	0.269654	0.858866	0.114537	0.660169	0.0524739	0.365692	0.0724897	0.29616
270	0.220992	0.903717	0.234497	0.899446	0.244377	0.846732	0.139109	0.777166	0.262112	0.853447	0.112726	0.674996	0.0429526	0.333192	0.0651513	0.32175
271	0.188254	0.858927	0.246837	0.888857	0.279323	0.839672	0.10927	0.722921	0.284052	0.879581	0.0874129	0.487459	0.0598433	0.480161	0.0470212	0.338535
272	0.230414	0.877602	0.231191	0.862292	0.306123	0.851596	0.0543921	0.567748	0.300693	0.870729	0.0788163	0.55728	0.0544869	0.436786	0.0670616	0.443714
273	0.209459	0.8502	0.247152	0.876133	0.327713	0.858278	0.0677234	0.569137	0.301786	0.88173	0.0815531	0.473916	0.0353346	0.317852	0.0647094	0.444705
274	0.206159	0.871364	0.260952	0.888053	0.33816	0.875494	0.0807706	0.612333	0.284644	0.878554	0.147586	0.575007	0.0512864	0.287939	0.102036	0.515816
275	0.223601	0.815585	0.270188	0.896405	0.349773	0.888488	0.11362	0.658725	0.29983	0.902837	0.105263	0.565639	0.0477883	0.319938	0.119245	0.608836
276	0.243313	0.805859	0.290888	0.906115	0.340009	0.844663	0.0910251	0.546077	0.343357	0.906257	0.0998593	0.5522	0.0391954	0.334819	0.128681	0.650388
277	0.22117	0.79593	0.224101	0.879116	0.390344	0.826678	0.0739752	0.523963	0.340422	0.908738	0.0788213	0.498287	0.0537078	0.393828	0.12907	0.660775
278	0.241305	0.829847	0.286227	0.88418	0.396894	0.839876	0.0566477	0.329764	0.348477	0.904065	0.0446577	0.473917	0.0669507	0.373734	0.139996	0.67681
279	0.251307	0.893791	0.24071	0.872707	0.377614	0.83717	0.0590566	0.529182	0.339472	0.902235	0.0649812	0.514376	0.0591891	0.32771	0.154389	0.681325
280	0.273657	0.936722	0.270495	0.89734	0.298163	0.703419	0.0636172	0.486902	0.357645	0.90222	0.0381844	0.393771	0.0431841	0.350022	0.131048	0.571386
281	0.278765	0.936401	0.270214	0.898007	0.293334	0.617931	0.0828223	0.574563	0.338225	0.88771	0.0168565	0.314185	0.0633372	0.405498	0.17281	0.635337
282	0.277765	0.936052	0.284583	0.915357	0.248807	0.537925	0.0950194	0.562665	0.378595	0.884836	0.0726773	0.566567	0.0390724	0.400532	0.141374	0.531468
283	0.302657	0.925095	0.307622	0.91038	0.252342	0.557391	0.0861074	0.535156	0.358571	0.88956	0.0883034	0.605488	0.0514187	0.41161	0.149784	0.573899
284	0.334337	0.929592	0.319147	0.915275	0.241189	0.663182	0.0783224	0.545176	0.356278	0.910313	0.0655209	0.476771	0.0420309	0.343944	0.157217	0.430639
285	0.309227	0.910024	0.328418	0.914417	0.244796	0.769868	0.070791	0.556631	0.358644	0.932157	0.0512103	0.460752	0.0442332	0.255014	0.184398	0.485634
286	0.295931	0.889685	0.332848	0.917714	0.217249	0.784657	0.0644928	0.51157	0.37555	0.939473	0.0676734	0.542408	0.0381303	0.206655	0.188238	0.473914
287	0.279975	0.914094	0.355322	0.919947	0.227998	0.838859	0.0223893	0.223738	0.33925	0.928114	0.0430776	0.516855	0.0470319	0.209229	0.210197	0.612901
288	0.248422	0.897852	0.343091	0.922347	0.247321	0.849001	0.0455492	0.320516	0.361808	0.921929	0.078587	0.562204	0.0298097	0.223533	0.202704	0.639243
289	0.235443	0.897847	0.329246	0.918992	0.277131	0.843044	-0.0139569	0.0357448	0.350517	0.913931	0.0737205	0.617418	0.0389387	0.262967	0.205706	0.750405
290	0.199613	0.852012	0.302089	0.921556	0.312749	0.850044	0.0373586	0.350125	0.359514	0.917753	0.110601	0.610355	0.0384207	0.365636	0.0245484	0.166532
291	0.207249	0.849961	0.296934	0.911706	0.33991	0.887201	0.0464691	0.376342	0.352012	0.921533	0.114977	0.627715	0.0526307	0.436159	0.028035	0.172352
292	0.141855	0.839737	0.285707	0.918095	0.346757	0.889478	0.0488859	0.412295	0.394634	0.923603	0.0824755	0.623251	0.0343044	0.393565	0.012696	0.160536
293	0.181862	0.865061	0.295679	0.91847	0.350205	0.836074	0.0363018	0.290306	0.390644	0.912018	0.0913909	0.631525	0.0611278	0.457586	0.0471765	0.275829
294	0.198125	0.851729	0.270918	0.906588	0.387108	0.841811	0.0198473	0.301899	0.416133	0.902402	0.111958	0.591056	0.070578	0.484001	0.0656006	0.311751
295	0.201504	0.890955	0.230402	0.898464	0.359942	0.834522	0.0706005	0.454384	0.370255	0.86827	0.10353	0.55961	0.0705325	0.495517	0.0789964	0.378912
296	0.216046	0.861361	0.245333	0.889173	0.345754	0.80807	0.0355556	0.417519	0.329428	0.852184	0.0639929	0.449655	0.0376076	0.444077	0.0644087	0.397236
297	0.227402	0.849945	0.236222	0.872605	0.291062	0.657203	0.0499601	0.512152	0.29846	0.81481	0.0990924	0.486388	0.0526066	0.446368	0.0790435	0.44701
298	0.224897	0.874336	0.223377	0.862974	0.256759	0.542484	0.0715872	0.478722	0.256326	0.765915	0.0928972	0.491492	0.0638891	0.451121	0.0974394	0.538591
299	0.239849	0.899011	0.216902	0.848295	0.23003	0.489168	0.0579381	0.552571	0.223141	0.697724	0.0967618	0.563004	0.0478915	0.31424	0.11953	0.612828
300	0.217947	0.827509	0.232042	0.875989	0.210924	0.54736	0.0586366	0.497633	0.197525	0.593836	0.120834	0.605751	0.0371387	0.296469	0.134211	0.628741
301	0.202916	0.791909	0.241579	0.887538	0.197988	0.679848	0.080916	0.611698	0.209507	0.781639	0.119741	0.533821	0.0660147	0.462727	0.151742	0.714432
302	0.230631	0.799711	0.281444	0.889878	0.189234	0.715934	0.066569	0.55795	0.17632	0.778522	0.140656	0.527071	0.0536105	0.418168	0.16611	0.718657
303	0.244842	0.846496	0.277696	0.900731	0.16333	0.798514	0.068672	0.591961	0.204481	0.804937	0.0961773	0.470411	0.074088	0.401331	0.156355	0.709301
304	0.261718	0.897605	0.278933	0.899512	0.161966	0.811515	0.0772092	0.529978	0.198542	0.836723	0.0649716	0.41672	0.0486664	0.355531	0.165786	0.664119
305	0.252775	0.930881	0.264955	0.889058	0.211105	0.780542	0.0852511	0.584548	0.232391	0.861793	0.0635568	0.468663	0.0702801	0.342034	0.156264	0.641291
306	0.264754	0.91281	0.270808	0.90209	0.244915	0.80203	0.0825937	0.621104	0.270109	0.868878	0.0502889	0.478463	0.0627366	0.296902	0.154061	0.551929
307	0.321649	0.910857	0.284595	0.909577	0.262011	0.814386	0.113575	0.717003	0.278915	0.880204	0.073359	0.516699	0.0501337	0.309931	0.175121	0.622063
308	0.321324	0.930629	0.281288	0.902193	0.31621	0.834521	0.0742855	0.679925	0.321208	0.900199	0.062066	0.490013	0.0576573	0.409306	0.185006	0.479857
309	0.331177	0.924377	0.282758	0.904594	0.302693	0.858574	0.0940168	0.687827	0.309611	0.885797	0.0743583	0.626546	0.0495118	0.36202	0.178539	0.436719
310	0.337603	0.918033	0.291554	0.919519	0.327585	0.88486	0.110804	0.684977	0.325077	0.905819	0.0985268	0.631405	0.0299741	0.207185	0.177034	0.410201
311	0.302018	0.898107	0.294496	0.915205	0.337605	0.874866	0.0902743	0.638561	0.347988	0.915464	0.070388	0.494635	0.0410685	0.216926	0.201008	0.563984
312	0.308613	0.900018	0.345265	0.926582	0.359894	0.862578	0.11374	0.742644	0.342615	0.933034	0.0722467	0.572479	0.0353888	0.222608	0.19459	0.602856
313	0.229928	0.900396	0.330336	0.924409	0.342557	0.82319	0.0665821	0.585418	0.336961	0.931713	0.0805309	0.601203	0.0505083	0.234859	0.213996	0.769746
314	0.21368	0.893151	0.348282	0.925089	0.290148	0.772604	0.066809	0.554413	0.338422	0.931202	0.0617099	0.501883	0.0255152	0.163048	0.022053	0.118535
315	0.222775	0.856017	0.355867	0.9259	0.260404	0.653605	0.085309	0.565233	0.346128	0.924398	0.064605	0.605104	0.0333598	0.220726	0.0210841	0.119467
316	0.174902	0.87386	0.320635	0.925763	0.241614	0.574102	0.0607102	0.523132	0.34238	0.917009	0.0687007	0.631422	0.0270536	0.352956	0.0292144	0.1793
317	0.201488	0.874678	0.302778	0.923226	0.196411	0.511652	0.0977675	0.554875	0.355486	0.923985	0.0764921	0.572693	0.0419313	0.390171	0.0243029	0.185601
318	0.225063	0.86584	0.295921	0.906908	0.189029	0.589554	0.0697741	0.497531	0.354121	0.907125	0.0706921	0.647734	0.0468149	0.437968	0.0182011	0.213592
319	0.208574	0.89183	0.257503	0.902084	0.196451	0.678897	0.038505	0.321908	0.337119	0.910052	0.0854858	0.629376	0.0542403	0.502092	0.0638324	0.374161
320	0.209564	0.893269	0.268373	0.909698	0.187409	0.737604	0.0554025	0.474377	0.357372	0.907674	0.124289	0.668415	0.0551004	0.50055	0.0597048	0.393327
321	0.189979	0.879506	0.277785	0.918523	0.203693	0.828644	0.117783	0.599662	0.352462	0.918125	0.102216	0.611185	0.0590043	0.48823	0.0621188	0.436293
322	0.254463	0.889056	0.26615	0.914843	0.197369	0.819696	0.0280638	0.370994	0.360529	0.931381	0.101198	0.606586	0.0697634	0.49919	0.0942059	0.523907
323	0.236164	0.894806	0.242178	0.892918	0.187489	0.754775	0.0834252	0.497911	0.356975	0.92078	0.0857185	0.444535	0.0635764	0.496182	0.114934	0.590487
324	0.223298	0.881723	0.273133	0.900309	0.236335	0.803694	0.0663305	0.557933	0.322042	0.918858	0.0857809	0.43379	0.0781373	0.546186	0.135557	0.636928
325	0.234385	0.870094	0.270425	0.886969	0.246786	0.805027	0.0865444	0.589268	0.344741	0.91215	0.0949325	0.589044	0.047506	0.417498	0.148397	0.676474
326	0.189342	0.806984	0.232007	0.87357	0.280187	0.794375	0.081871	0.574408	0.351224	0.907924	0.0818059	0.591183	0.0747085	0.452055	0.146974	0.699565
327	0.236617	0.846408	0.251568	0.868232	0.3189	0.850631	0.0486379	0.406289	0.367655	0.907014	0.0770491	0.532249	0.0582266	0.459443	0.178151	0.741833
328	0.259347	0.877692	0.261866	0.882998	0.307207	0.856217	0.0612259	0.529211	0.364601	0.908796	0.0943398	0.596238	0.039969	0.411808	0.178431	0.712318
329	0.234415	0.917788	0.249926	0.885213	0.292001	0.867918	0.0934557	0.618639	0.384553	0.90909	0.0859152	0.520871	0.0658055	0.404279	0.178361	0.678214
330	0.31045	0.937594	0.281187	0.902101	0.302621	0.874998	0.0331193	0.351371	0.396042	0.905457	0.0862321	0.474819	0.0370157	0.28786	0.158181	0.647376
331	0.299344	0.937069	0.264659	0.891269	0.299431	0.849315	0.0567839	0.419808	0.394986	0.899281	0.0802612	0.503738	0.0579746	0.36039	0.205211	0.73374
332	0.310343	0.924786	0.286116	0.903793	0.265239	0.790382	0.0346206	0.347199	0.385909	0.86466	0.0813483	0.549501	0.05754	0.350195	0.214812	0.665169
333	0.323196	0.916545	0.265988	0.904695	0.21125	0.724207	0.0259391	0.253156	0.355327	0.858292	0.0718078	0.507865	0.0399939	0.305519	0.177372	0.50902
334	0.339804	0.911241	0.265401	0.906585	0.218251	0.667521	0.0500233	0.468868	0.315455	0.812409	0.0354307	0.494976	0.0499592	0.297042	0.169632	0.480227
335	0.339344	0.907447	0.279784	0.91347	0.200214	0.617383	0.0602951	0.474929	0.242427	0.753186	0.0750784	0.529949	0.0497437	0.263129	0.204589	0.603929
336	0.293776	0.900234	0.300977	0.902356	0.182781	0.642487	0.0421316	0.399535	0.281112	0.745049	0.0591303	0.411447	0.0295053	0.183132	0.179813	0.653189
337	0.29468	0.916788	0.287904	0.904482	0.204581	0.709991	0.0446273	0.433281	0.198611	0.61618	0.0591779	0.549157	0.0415609	0.212771	0.19478	0.776105
338	0.248371	0.894607	0.289717	0.90667	0.182263	0.756691	0.0501296	0.448495	0.236153	0.815495	0.0858525	0.575135	0.0446863	0.220085	0.202124	0.726471
339	0.236559	0.89708	0.31164	0.924942	0.185193	0.795513	0.0488068	0.440305	0.219978	0.814999	0.0551499	0.524659	0.0310153	0.17807	0.0611498	0.36151
340	0.241043	0.895537	0.299426	0.921849	0.18266	0.814664	0.057891	0.524907	0.212465	0.781617	0.103547	0.666275	0.0459309	0.262188	0.0570995	0.36828
341	0.17915	0.880404	0.335142	0.926	0.213991	0.793042	0.049446	0.444334	0.225332	0.81783	0.0725525	0.60769	0.0470289	0.237937	0.0833726	0.453719
342	0.199715	0.889041	0.341574	0.926414	0.201944	0.775365	0.0613997	0.447612	0.240046	0.81503	0.0821411	0.574905	0.0415097	0.224975	0.0960171	0.539177
343	0.204751	0.874418	0.335469	0.928732	0.270782	0.819659	0.0479932	0.517995	0.243617	0.848053	0.0671234	0.493542	0.0526412	0.370321	0.101405	0.560642
344	0.188664	0.883821	0.264599	0.907935	0.28521	0.83536	0.0645202	0.499917	0.278191	0.873867	0.120067	0.751868	0.0324464	0.39486	0.135842	0.629091
345	0.180728	0.879022	0.306843	0.921163	0.285189	0.844727	0.0641647	0.595544	0.29322	0.89869	0.101859	0.697464	0.0613235	0.531723	0.132655	0.663233
346	0.211186	0.876466	0.287661	0.915084	0.288037	0.865547	0.0831501	0.643564	0.31032	0.905651	0.104035	0.689858	0.0625393	0.525736	0.171998	0.712423
347	0.23702	0.899889	0.29179	0.912343	0.291319	0.85943	0.0719943	0.622129	0.351506	0.911006	0.114542	0.700219	0.0674337	0.566619	0.159704	0.731029
348	0.22446	0.877153	0.287276	0.907557	0.286093	0.828679	0.0791622	0.627489	0.363415	0.925049	0.108261	0.658637	0.077686	0.576253	0.182872	0.749531
349	0.254884	0.914992	0.283415	0.904933	0.25187	0.790586	0.110628	0.741835	0.358642	0.9219	0.0843815	0.582321	0.0770456	0.567691	0.172426	0.665288
350	0.241189	0.914529	0.272413	0.898983	0.238195	0.768703	0.118363	0.751046	0.366773	0.933714	0.0916535	0.552998	0.0693488	0.468726	0.180119	0.718029
351	0.253392	0.900651	0.271248	0.908207	0.233696	0.761808	0.116418	0.742854	0.353944	0.935339	0.0710556	0.36572	0.0644328	0.451512	0.214728	0.763501
352	0.248359	0.894224	0.289037	0.914257	0.217777	0.733802	0.110862	0.726599	0.336053	0.931622	0.0700236	0.518577	0.0741353	0.509708	0.181148	0.732421
353	0.216286	0.860266	0.267579	0.892761	0.206933	0.730324	0.0715483	0.636736	0.342015	0.93699	0.08955	0.599584	0.0914597	0.533355	0.18675	0.640149
354	0.227309	0.867201	0.266683	0.890346	0.19583	0.712309	0.125306	0.743075	0.343937	0.936252	0.0560325	0.482313	0.0653665	0.504441	0.18324	0.625012
355	0.241743	0.877677	0.234884	0.872391	0.147273	0.72445	0.0681385	0.634734	0.328718	0.920737	0.0773963	0.444193	0.0556891	0.419402	0.22251	0.697245
356	0.271568	0.919509	0.26515	0.884715	0.198768	0.800942	0.0848858	0.636251	0.30602	0.906689	0.0728918	0.534706	0.0590478	0.364855	0.192382	0.732464
357	0.287508	0.939183	0.274854	0.886035	0.18247	0.818307	0.0930562	0.679764	0.35402	0.929105	0.0715209	0.481269	0.0643349	0.39851	0.210763	0.748444
358	0.301916	0.935478	0.288135	0.883462	0.165368	0.772883	0.0577749	0.454491	0.350919	0.918318	0.0744062	0.526277	0.071142	0.414217	0.215756	0.674523
359	0.31988	0.911352	0.286755	0.895487	0.221129	0.782281	0.0706289	0.569188	0.347494	0.913282	0.0986812	0.611441	0.0688038	0.411637	0.0986768	0.556356
360	0.35002	0.911974	0.27858	0.893301	0.238146	0.790589	0.0707414	0.601539	0.379458	0.927281	0.0575157	0.488668	0.0522094	0.360905	0.106283	0.584232
361	0.337647	0.912078	0.295405	0.908279	0.259609	0.800975	0.0816591	0.571166	0.335484	0.925084	0.0838517	0.616193	0.0546231	0.369019	0.150546	0.677609
362	0.277329	0.90979	0.265294	0.913081	0.24299	0.840975	0.10309	0.574009	0.347814	0.921205	0.054912	0.502795	0.0558974	0.319055	0.164289	0.709041
363	0.291496	0.902783	0.256106	0.913812	0.274961	0.868578	0.0889608	0.604865	0.380413	0.928614	0.0320612	0.358117	0.0384753	0.26623	0.161487	0.729883
364	0.28414	0.928601	0.282803	0.916283	0.279243	0.885217	0.0641298	0.471733	0.346814	0.911498	0.0506174	0.503558	0.062354	0.305315	0.160485	0.729234
365	0.234936	0.916643	0.255114	0.91074	0.246042	0.824682	0.0711134	0.584702	0.371062	0.907509	0.0517838	0.43096	0.036519	0.26436	0.13769	0.677441
366	0.248315	0.928785	0.28377	0.908595	0.25255	0.785992	0.0885129	0.605533	0.397842	0.897838	0.08905	0.622444	0.0543897	0.214514	0.191368	0.733178
367	0.230677	0.90693	0.275971	0.902852	0.240584	0.789982	0.0923741	0.631938	0.378411	0.907537	0.0322276	0.430971	0.0309397	0.137937	0.195027	0.760201
368	0.212455	0.880386	0.31786	0.911635	0.192368	0.797654	0.101151	0.656998	0.413329	0.912194	0.0664004	0.534676	0.0382052	0.252948	0.199012	0.765982
369	0.190996	0.896084	0.334612	0.922983	0.19784	0.786918	0.104823	0.662046	0.432931	0.905328	0.062423	0.604371	0.0385864	0.264334	0.208104	0.761398
370	0.196011	0.887546	0.349227	0.917922	0.215248	0.769103	0.0547624	0.5205	0.411122	0.887119	0.0522591	0.516894	0.0675498	0.302339	0.198379	0.744747
371	0.194718	0.85338	0.32951	0.904885	0.213283	0.773108	0.0943187	0.542469	0.367488	0.880966	0.0667956	0.578239	0.0291149	0.222829	0.194497	0.735556
372	0.203646	0.886306	0.341059	0.913675	0.20763	0.757199	0.0848676	0.587901	0.319678	0.813117	0.102765	0.672462	0.0513657	0.344233	0.188795	0.77356
373	0.223135	0.860154	0.309889	0.908893	0.201133	0.783912	0.0486307	0.458741	0.237098	0.743741	0.0937873	0.682818	0.0489235	0.425552	0.226457	0.721939
374	0.203019	0.880554	0.327339	0.928205	0.19193	0.806356	0.0369849	0.318656	0.272723	0.750937	0.11349	0.705346	0.0561947	0.445396	0.206528	0.623549
375	0.233642	0.906056	0.318883	0.928015	0.169004	0.765184	0.0410008	0.410451	0.225949	0.668482	0.116864	0.666188	0.0641611	0.548549	0.110676	0.617779
376	0.244875	0.92277	0.297427	0.914007	0.188134	0.753736	0.00973414	0.14392	0.235503	0.800746	0.106164	0.633851	0.0830211	0.621868	0.145056	0.656178
377	0.285299	0.935716	0.287954	0.911643	0.232055	0.755425	0.0510247	0.481378	0.260983	0.8297	0.0940504	0.622031	0.0701598	0.559138	0.156803	0.686668
378	0.238317	0.901646	0.262677	0.897887	0.238247	0.78831	0.0508895	0.416617	0.220828	0.847035	0.110983	0.528834	0.0594277	0.497478	0.154385	0.704901
379	0.242821	0.881691	0.2733	0.902296	0.223045	0.8169	0.0467701	0.555846	0.210985	0.826908	0.0612461	0.457796	0.0679446	0.489276	0.173941	0.714506
380	0.259987	0.892688	0.295687	0.909892	0.266212	0.859513	0.0518595	0.432059	0.242157	0.84038	0.0752232	0.555816	0.0605504	0.395409	0.18462	0.733114
381	0.251615	0.906148	0.280779	0.912048	0.290126	0.864799	0.0317879	0.417048	0.220925	0.82568	0.122094	0.715241	0.0506637	0.468601	0.184222	0.754632
382	0.262432	0.918527	0.298977	0.908602	0.277598	0.854989	0.0452857	0.380296	0.219316	0.842093	0.0687883	0.534378	0.0526017	0.446547	0.186041	0.758124
383	0.274901	0.925234	0.251537	0.906784	0.227226	0.801489	0.0785142	0.538517	0.260693	0.854744	0.0871507	0.640513	0.0572602	0.500827	0.186863	0.761674
384	0.283658	0.934302	0.258946	0.889831	0.253133	0.76548	0.0851199	0.497293	0.272597	0.867416	0.0867038	0.564509	0.0581986	0.480449	0.176203	0.731182
385	0.314031	0.925722	0.229467	0.843306	0.194212	0.747138	0.0630573	0.500999	0.282114	0.887873	0.0841409	0.568064	0.066784	0.398346	0.17513	0.727748
386	0.331759	0.928457	0.26955	0.876246	0.169131	0.761197	0.034056	0.440218	0.318487	0.891762	0.0816341	0.532781	0.0783167	0.434896	0.204268	0.766707
387	0.316815	0.925895	0.298257	0.881173	0.205528	0.824366	0.0661066	0.515788	0.320152	0.899379	0.0751659	0.66788	0.0767275	0.492925	0.203359	0.693804
388	0.322819	0.924973	0.298167	0.867146	0.216818	0.823359	0.0754159	0.574271	0.347773	0.921442	0.0537719	0.522598	0.06588	0.448328	0.188872	0.622897
389	0.322063	0.917531	0.27816	0.868102	0.20413	0.772601	0.0616952	0.543723	0.324376	0.927476	0.030503	0.415218	0.0600893	0.416122	0.121609	0.609541
390	0.311841	0.933074	0.279142	0.888193	0.181322	0.77006	0.0985395	0.606517	0.361312	0.937689	0.0343733	0.298409	0.0427944	0.367597	0.132273	0.630976
391	0.309454	0.938235	0.288074	0.906641	0.185282	0.807134	0.0693424	0.526625	0.356026	0.942545	0.0584425	0.43709	0.048407	0.31786	0.146291	0.695315
392	0.254559	0.925539	0.283977	0.914777	0.161324	0.777961	0.0972963	0.646741	0.331553	0.948187	0.0494219	0.451339	0.0345364	0.302719	0.149647	0.707387
393	0.259816	0.925344	0.271308	0.910868	0.145049	0.736041	0.12971	0.780272	0.324576	0.945441	0.0546065	0.465887	0.0431406	0.294274	0.155475	0.722246
394	0.221975	0.910251	0.263755	0.910184	0.180885	0.741953	0.0952786	0.712515	0.360291	0.932943	0.0802265	0.605578	0.0579061	0.330223	0.154381	0.719331
395	0.220741	0.912851	0.270972	0.896092	0.186721	0.725385	0.124391	0.773921	0.331586	0.919978	0.0668452	0.584856	0.0464853	0.300915	0.17518	0.736245
396	0.194228	0.882847	0.276253	0.901876	0.223617	0.774315	0.122149	0.682064	0.351738	0.911594	0.0664221	0.522591	0.0427778	0.202899	0.195328	0.757007
397	0.165821	0.841203	0.270018	0.891456	0.219096	0.81311	0.0969065	0.665647	0.341823	0.911228	0.0788523	0.601144	0.0667605	0.198711	0.185289	0.724497
398	0.192935	0.838015	0.293245	0.899955	0.239369	0.834216	0.0943849	0.641001	0.328881	0.917063	0.103288	0.672605	0.0320074	0.230927	0.199105	0.727545
399	0.17895	0.865541	0.326816	0.909733	0.259069	0.854007	0.102996	0.655503	0.377144	0.919781	0.102496	0.673142	0.0399955	0.271415	0.213863	0.727127
400	0.237938	0.874109	0.342258	0.903723	0.278981	0.836167	0.0681027	0.67677	0.324483	0.92765	0.0943862	0.624918	0.0561768	0.31503	0.207401	0.662604
401	0.221566	0.896565	0.345253	0.902806	0.251073	0.782356	0.0835636	0.649806	0.354695	0.93638	0.0692092	0.554347	0.0536538	0.2674	0.112261	0.583851
402	0.238532	0.876202	0.324283	0.898686	0.240014	0.696259	0.104171	0.69492	0.360976	0.936405	0.103145	0.642275	0.0642968	0.38886	0.131148	0.6025
403	0.251782	0.884213	0.315451	0.902076	0.204452	0.670913	0.0964088	0.618402	0.381739	0.924828	0.11259	0.633137	0.0695956	0.431828	0.149087	0.689983
404	0.256018	0.917396	0.274879	0.914831	0.213062	0.779782	0.0954037	0.595873	0.361607	0.920332	0.0997047	0.7238	0.0610374	0.474604	0.117841	0.628791
405	0.259409	0.916262	0.31062	0.931512	0.20877	0.828344	0.107563	0.563989	0.362689	0.894837	0.088982	0.600517	0.0885539	0.498016	0.141181	0.679127
406	0.240347	0.896367	0.298509	0.919704	0.242076	0.844003	0.138459	0.648807	0.4076	0.899823	0.114182	0.561091	0.0807312	0.539011	0.153818	0.682435
407	0.239351	0.903363	0.28149	0.908394	0.19942	0.782144	0.11956	0.657854	0.387149	0.909949	0.105753	0.702357	0.0759436	0.546375	0.157374	0.693073
408	0.265752	0.916603	0.262462	0.897241	0.177551	0.761178	0.0939968	0.636674	0.428058	0.904337	0.0871402	0.689392	0.0730912	0.522129	0.168574	0.700874
409	0.264041	0.920424	0.288236	0.899546	0.163507	0.747055	0.0858203	0.620668	0.422546	0.900035	0.120395	0.754501	0.0737482	0.49245	0.18399	0.682339
410	0.279127	0.920918	0.287869	0.910545	0.161148	0.765547	0.105954	0.691521	0.407372	0.892165	0.0654617	0.563981	0.0757569	0.447948	0.209227	0.670471
411	0.270773	0.909724	0.294752	0.91895	0.181129	0.700822	0.106901	0.591652	0.351734	0.873622	0.0823974	0.675444	0.0568529	0.502745	0.186822	0.617608
412	0.331701	0.925441	0.269978	0.903698	0.143374	0.71494	0.0928636	0.573687	0.310864	0.818008	0.0872754	0.621694	0.059976	0.429879	0.107932	0.580613
413	0.31287	0.914287	0.284644	0.918708	0.186454	0.745801	0.0724136	0.620562	0.28797	0.775757	0.0713289	0.614256	0.0849359	0.422266	0.120506	0.614639
414	0.343044	0.917067	0.232628	0.899036	0.206037	0.778135	0.0859444	0.53325	0.251655	0.720485	0.0687045	0.592334	0.0457144	0.359167	0.116555	0.612628
415	0.347174	0.934278	0.269032	0.896782	0.263827	0.859504	0.0513353	0.468406	0.229352	0.661815	0.104212	0.568016	0.0645308	0.443297	0.132222	0.605313
416	0.339937	0.922727	0.224378	0.838675	0.276325	0.85086	0.0497739	0.485999	0.260674	0.842644	0.0899496	0.578186	0.0707211	0.477946	0.137778	0.616019
417	0.311108	0.932271	0.293441	0.869014	0.236214	0.7991	0.091766	0.508743	0.273024	0.840449	0.0456654	0.391583	0.0839062	0.489613	0.142189	0.637803
418	0.268016	0.936775	0.281052	0.869108	0.246043	0.727842	0.0523737	0.500989	0.263365	0.853328	0.0512323	0.444286	0.0752495	0.538573	0.172033	0.671345
419	0.249053	0.916136	0.307729	0.855216	0.238104	0.661154	0.0147647	0.32586	0.258838	0.870712	0.0443362	0.403755	0.0433056	0.450986	0.18605	0.670154
420	0.23075	0.911667	0.294967	0.845744	0.212992	0.710827	0.0369841	0.331605	0.189464	0.82958	0.0672385	0.420862	0.0494214	0.449893	0.171013	0.627677
421	0.200234	0.903797	0.292242	0.855901	0.197187	0.793747	0.0478612	0.379665	0.230062	0.849379	0.0884707	0.606254	0.044844	0.363602	0.107877	0.534728
422	0.181152	0.895833	0.283941	0.863299	0.178229	0.800811	0.0568413	0.407949	0.250117	0.840919	0.0755069	0.64879	0.0493853	0.307698	0.100155	0.53373
423	0.217682	0.886544	0.273195	0.890885	0.221324	0.794602	0.0224525	0.345184	0.270026	0.852165	0.0859749	0.719548	0.0383505	0.318669	0.0996958	0.526925
424	0.179314	0.829569	0.263964	0.899324	0.152853	0.737495	0.0503863	0.481376	0.271189	0.856059	0.0322364	0.564414	0.0525073	0.290551	0.114407	0.518407
425	0.18312	0.826059	0.27394	0.907686	0.209836	0.762265	0.0595396	0.419079	0.263604	0.829285	0.10112	0.688883	0.0446155	0.33375	0.124339	0.532945
426	0.225685	0.886372	0.252772	0.898151	0.226657	0.759572	0.032288	0.429691	0.280818	0.834701	0.0769852	0.611898	0.0334184	0.285866	0.146285	0.591638
427	0.217388	0.894076	0.26539	0.89948	0.177607	0.67128	0.0763218	0.593135	0.32389	0.853834	0.0962315	0.639329	0.063923	0.253504	0.165217	0.605749
428	0.21278	0.891563	0.263959	0.897519	0.1875	0.721401	0.0876741	0.58869	0.327743	0.892889	0.0973019	0.672725	0.0444261	0.239554
429	0.222248	0.891141	0.21616	0.881547	0.137067	0.728141	0.0633014	0.594903	0.329906	0.91722	0.127401	0.696389	0.0359087	0.268768
430	0.263134	0.913756	0.336947	0.904494	0.160961	0.716258	0.0740878	0.541012	0.333572	0.934233	0.139858	0.763586	0.043476	0.339215
431	0.266129	0.924902	0.315477	0.89267	0.201783	0.769556	0.069914	0.529117	0.33884	0.945542	0.081231	0.470929	0.0612321	0.375949
432	0.19953	0.889542	0.325912	0.894254	0.249598	0.841962	0.106102	0.605125	0.34779	0.946268	0.0805558	0.620439	0.0616581	0.393267
433	0.269704	0.909126	0.304612	0.893582	0.267974	0.840236	0.0935058	0.666899	0.341892	0.948363	0.10304	0.704297	0.0628946	0.454248
434	0.239879	0.919733	0.287002	0.89737	0.26852	0.772248	0.0581211	0.441837	0.336369	0.940338	0.0622086	0.561581	0.0753791	0.480133
435	0.236542	0.918495	0.292645	0.9234	0.24162	0.718671	0.112458	0.676001	0.334244	0.926505	0.10029	0.732965	0.0709695	0.450135
436	0.2659	0.934444	0.30699	0.922878	0.250234	0.726863	0.0697681	0.592164	0.32554	0.91674	0.082827	0.629672	0.0647768	0.476325
437	0.230496	0.917658	0.318929	0.921398	0.236649	0.818374	0.0709906	0.550291	0.323676	0.897923	0.0823458	0.571978	0.0572946	0.437104
438	0.291023	0.929367	0.308147	0.905029	0.226537	0.829317	0.105954	0.688349	0.357659	0.906344	0.0710667	0.58101	0.0866618	0.436247
439	0.29997	0.918013	0.28768	0.895508	0.228486	0.774042	0.12084	0.712047	0.341656	0.913152	0.0537937	0.511984	0.0730839	0.479328
440	0.288826	0.915254	0.27546	0.895151	0.226263	0.774854	0.136445	0.750997	0.355773	0.92801	0.0674122	0.476708	0.0706528	0.516644
441	0.330008	0.909096	0.27477	0.898565	0.199807	0.764772	0.104299	0.710663	0.355375	0.936046	0.0801152	0.518079	0.0734611	0.524637
442	0.361298	0.939111	0.266903	0.9022	0.237024	0.777333	0.108707	0.721514	0.3836	0.941571	0.055306	0.461272	0.0647912	0.531894
443	0.322627	0.918981	0.293387	0.904324	0.198652	0.719959	0.0970102	0.644942	0.376432	0.944238	0.0440132	0.347628	0.0779882	0.443457
444	0.304728	0.931215	0.288964	0.896635	0.182849	0.664246	0.0998531	0.662442	0.36502	0.934371	0.0365342	0.319889	0.0651443	0.351213
445	0.247678	0.911274	0.27055	0.892771	0.163373	0.651352	0.0498933	0.59975	0.379158	0.917308	0.0814007	0.516957	0.0655769	0.370295
446	0.265124	0.926475	0.257859	0.882345	0.141578	0.702059	0.10929	0.654081	0.397003	0.903565	0.0963003	0.553618	0.0498065	0.390174
447	0.236382	0.913059	0.269189	0.876751	0.159899	0.730497	0.129643	0.727883	0.412659	0.915198	0.103965	0.712951	0.0724312	0.501323
448	0.247568	0.916557	0.239771	0.818684	0.144365	0.700991	0.136853	0.73154	0.386618	0.915371	0.0862302	0.603032	0.0483096	0.462816
449	0.245502	0.905985	0.260457	0.852194	0.170348	0.724492	0.081131	0.643955	0.390754	0.887707	0.0688568	0.672696	0.0829236	0.508127
450	0.238076	0.911837	0.282332	0.848856	0.212756	0.821729	0.103585	0.683182	0.409341	0.898987	0.0934476	0.714462	0.0497043	0.359675
451	0.180296	0.799295	0.314927	0.827934	0.264132	0.846049	0.0795627	0.611645	0.40579	0.870568	0.116953	0.764199	0.0361502	0.341756
452	0.169231	0.805133	0.320455	0.817035	0.284893	0.808979	0.0931465	0.571996	0.381439	0.876944	0.106611	0.617602	0.0438982	0.335914
453	0.202568	0.853961	0.312375	0.795051	0.281168	0.773787	0.109423	0.733975	0.360292	0.853024	0.143382	0.689404	0.0450398	0.291854
454	0.19769	0.872313	0.314511	0.809173	0.212813	0.78871	0.0914836	0.694665	0.27756	0.766149	0.128993	0.680572	0.0424634	0.257579
455	0.216208	0.882598	0.307222	0.865985	0.266356	0.840338	0.0992848	0.69688	0.226951	0.698917	0.101025	0.612005	0.0573864	0.325367
456	0.245617	0.904219	0.286875	0.898511	0.241635	0.773552	0.110018	0.657374	0.301325	0.847573	0.111686	0.698183	0.0333488	0.28784
457	0.225511	0.920622	0.273344	0.890193	0.213363	0.699081	0.0724362	0.566687	0.273596	0.854307	0.110936	0.649076	0.0204626	0.203932
458	0.253009	0.92138	0.267217	0.886333	0.218219	0.720105	0.063618	0.484756	0.268336	0.877317	0.0995765	0.611201	0.0540942	0.276086
459	0.249411	0.919093	0.258416	0.900913	0.232448	0.730643	0.0835077	0.521258	0.274227	0.876984	0.0718575	0.656379	0.0423842	0.276297
460	0.239945	0.91466	0.253087	0.906347	0.233961	0.694836	0.0879126	0.602318	0.256713	0.842805	0.0744629	0.579653	0.0472218	0.379424
461	0.239688	0.919332	0.300141	0.911811	0.18242	0.608531	0.0755041	0.574162	0.23264	0.810338	0.0845446	0.572528	0.0522835	0.392529
462	0.260281	0.920118	0.301371	0.904036	0.215841	0.616091	0.0915208	0.602058	0.235677	0.8369	0.0888854	0.520447	0.0646143	0.434464
463	0.269642	0.931474	0.228738	0.893632	0.196631	0.634831	0.0720564	0.538272	0.254669	0.855337	0.0676864	0.559151	0.0518515	0.375005
464	0.258035	0.926656	0.315861	0.905591	0.152371	0.743648	0.0879142	0.506992	0.280674	0.853829	0.0978836	0.621904	0.0509874	0.418829
465	0.282368	0.93517	0.305383	0.91156	0.138059	0.734217	0.0696343	0.41513	0.253509	0.809869	0.0813761	0.552263	0.0610074	0.424244
466	0.294825	0.917578	0.283694	0.913852	0.146999	0.730958	0.0372751	0.345956	0.299933	0.829525	0.0563577	0.440477	0.0569653	0.456244
467	0.32025	0.913232	0.292935	0.924744	0.202749	0.760577	0.0192514	0.199047	0.307077	0.847881	0.050404	0.455765	0.0883173	0.496988
468	0.337071	0.920577	0.286238	0.921169	0.225226	0.803217	0.0226467	0.160226	0.290521	0.874504	0.0470673	0.512991	0.0774287	0.451391
469	0.35363	0.923512	0.297044	0.912867	0.26113	0.819171	0.0400121	0.425962	0.295423	0.894108	0.0690545	0.649979	0.0604026	0.404008
470	0.314891	0.921932	0.289278	0.902743	0.270639	0.841267	0.0404662	0.4359	0.342055	0.936688	0.121074	0.773695	0.0654882	0.459696
471	0.316754	0.924505	0.291236	0.90215	0.260176	0.814683	0.0471456	0.430855	0.337988	0.947718	0.0939415	0.748877	0.0793217	0.433734
472	0.27378	0.924841	0.295183	0.902184	0.267128	0.777927	0.0485319	0.408198	0.36164	0.953039	0.127043	0.766307	0.0609776	0.45224
473	0.248291	0.900432	0.282581	0.904711	0.251399	0.725768	0.0503116	0.411266	0.315612	0.947094	0.0711159	0.559328	0.0679774	0.525366
474	0.243603	0.911936	0.275447	0.888422	0.236891	0.623435	0.0880709	0.576093	0.350425	0.943595	0.121314	0.771704	0.0685011	0.550229
475	0.199915	0.888056	0.304046	0.891414	0.226566	0.538589	0.0698284	0.581285	0.354507	0.930382	0.106365	0.649626	0.0840883	0.494016
476	0.23078	0.909043	0.279334	0.878331	0.202954	0.449038	0.073687	0.588682	0.335002	0.912776	0.111093	0.569761	0.0711499	0.390206
477	0.229246	0.909282	0.280354	0.863546	0.213727	0.487619	0.0812539	0.601059	0.353066	0.904926	0.0946875	0.508795	0.0569228	0.387856
478	0.199829	0.877544	0.283526	0.873674	0.229839	0.532532	0.0683728	0.617741	0.327367	0.893159	0.0925457	0.628163	0.0606177	0.418099
479	0.176457	0.808785	0.267529	0.851174	0.1942	0.550229	0.0706213	0.53244	0.362953	0.906168	0.102319	0.662127	0.0594897	0.430712
480	0.191462	0.845369	0.238136	0.844694	0.196249	0.636471	0.101784	0.689676	0.364531	0.915231	0.101599	0.568462	0.06585	0.403049
481	0.219473	0.874657	0.218315	0.814197	0.162815	0.773088	0.102288	0.702131	0.368264	0.930688	0.116515	0.673589	0.0399024	0.347432
482	0.197553	0.863918	0.254143	0.788988	0.151205	0.749958	0.0935971	0.635648	0.374182	0.940604	0.0802619	0.570128	0.0572213	0.422327
483	0.239549	0.902585	0.266539	0.786433	0.181393	0.770368	0.0831205	0.663694	0.371256	0.942223	0.0659564	0.681978	0.0576581	0.416807
484	0.239224	0.910536	0.288801	0.778911	0.220009	0.772456	0.0641129	0.669058	0.371907	0.94199	0.0892166	0.612156	0.0365229	0.257322
485	0.242195	0.922634	0.3025	0.760973	0.208325	0.738282	0.098554	0.689938	0.386263	0.934256	0.0484827	0.486534	0.0340636	0.254788
486	0.258399	0.934253	0.305441	0.748174	0.280084	0.79854	0.117357	0.636274	0.400645	0.929922	0.0879701	0.634336	0.0454464	0.280733
487	0.274575	0.938775	0.338759	0.782441	0.278644	0.793326	0.116973	0.741903	0.398697	0.928183	0.0811828	0.548021	0.0488004	0.275361
488	0.224913	0.91837	0.332628	0.836037	0.258103	0.76723	0.123964	0.769673	0.403004	0.927542	0.0943926	0.580927	0.0391445	0.213571
489	0.266448	0.927794	0.29555	0.863633	0.260608	0.664864	0.121561	0.738541	0.392025	0.887601	0.0780191	0.595865	0.0346537	0.167068
490	0.263973	0.929048	0.280317	0.879199	0.260451	0.556782	0.0964068	0.731062	0.395264	0.879293	0.0589903	0.46081	0.0468482	0.19773
491	0.285964	0.945274	0.282655	0.882798	0.264133	0.440812	0.126653	0.697367	0.367614	0.84279	0.0549128	0.537926	0.0484017	0.25367
492	0.264147	0.930594	0.276609	0.892355	0.19552	0.34161	0.148341	0.782575	0.356258	0.855194	0.0621633	0.597411	0.0378954	0.306565
493	0.264436	0.931694	0.267202	0.901312	0.19636	0.312055	0.117787	0.755855	0.33937	0.84491	0.0870264	0.681619	0.0537522	0.371741
494	0.311269	0.923829	0.277636	0.908541	0.196454	0.353738	0.126594	0.766614	0.298306	0.789788	0.118052	0.711726	0.0440091	0.323257
495	0.343329	0.9275	0.285557	0.914164	0.21704	0.461265	0.115264	0.701176	0.263952	0.70161	0.0823729	0.701327	0.0529923	0.352934
496	0.369498	0.911243	0.290341	0.910813	0.213773	0.56285	0.151291	0.781337	0.248435	0.829289	0.105861	0.756814	0.0504031	0.373595
497	0.336892	0.906659	0.270812	0.891389	0.216728	0.625461	0.135235	0.734431	0.279883	0.861005	0.0856548	0.649375	0.0458723	0.349381
498	0.334653	0.908329	0.302028	0.895584	0.20381	0.680918	0.105277	0.626824	0.280354	0.887619	0.0783522	0.578973	0.0628472	0.373784
499	0.306744	0.920566	0.272777	0.899977	0.144509	0.750773	0.115649	0.637097	0.298284	0.897756	0.086041	0.531074	0.0730728	0.39001
500	0.270423	0.928263	0.248288	0.897946	0.144202	0.751269	0.108563	0.68648	0.254294	0.880752	0.0885212	0.625689	0.0688724	0.371533
501	0.262143	0.91002	0.283109	0.918546	0.166622	0.675112	0.0927436	0.683949	0.249177	0.842107	0.102136	0.514956	0.0668	0.391702
502	0.240392	0.922505	0.255886	0.90758	0.19868	0.70808	0.0884055	0.652937	0.258893	0.822392	0.103045	0.55039	0.0732904	0.424113
503	0.259598	0.919844	0.273963	0.903292	0.215335	0.71886	0.0988937	0.65688	0.253028	0.840133	0.0809259	0.629837	0.0881733	0.511704
504	0.228638	0.913229	0.283828	0.909448	0.271027	0.699627	0.101565	0.626056	0.249333	0.854718	0.082639	0.565678	0.0702079	0.446655
505	0.253147	0.9038	0.293982	0.912254	0.229726	0.526773	0.0659226	0.488028	0.263957	0.862991	0.0968376	0.622588	0.0567759	0.409999
506	0.197592	0.879032	0.298427	0.915588	0.219174	0.398447	0.0995606	0.604213	0.266038	0.852238	0.0443831	0.453157	0.0724083	0.504303
507	0.180051	0.841642	0.297607	0.910708	0.222897	0.353298	0.110917	0.622832	0.289393	0.848323	0.0649578	0.626726	0.0589105	0.512699
508	0.19854	0.883573	0.299073	0.905738	0.230805	0.331701	0.111949	0.625742	0.290486	0.873168	0.0441533	0.446642	0.064253	0.413169
509	0.227998	0.897047	0.312658	0.893618	0.216656	0.303613	0.0852699	0.568131	0.283838	0.897104	0.0728808	0.605079	0.0659053	0.323597
510	0.203563	0.874984	0.285196	0.876956	0.206621	0.303214	0.0747248	0.505298	0.335982	0.9216	0.0484328	0.505325	0.0530275	0.323168
511	0.23751	0.917881	0.312352	0.877198	0.214977	0.37689	0.0726975	0.503365	0.312664	0.933793	0.0620092	0.555643	0.0572381	0.365968
512	0.21842	0.899733	0.280939	0.874231	0.228609	0.483495	0.051662	0.412818	0.361801	0.943669	0.0709228	0.626006	0.0468237	0.331227
513	0.287501	0.930773	0.28618	0.868189	0.229693	0.590284	0.0708854	0.458642	0.356536	0.943144	0.0827303	0.671617	0.0583409	0.328802
514	0.218935	0.911119	0.275143	0.828337	0.236956	0.652001	-0.00154145	0.108018	0.357284	0.942937	0.0699368	0.557063	0.0585215	0.350048
515	0.252437	0.929003	0.254915	0.810092	0.192383	0.682778	0.043028	0.370098	0.34494	0.932575	0.0870822	0.634159	0.0463904	0.362572
516	0.188528	0.878309	0.23258	0.813508	0.188991	0.788534	0.0321942	0.348734	0.33408	0.909975	0.104272	0.679147	0.0456716	0.319733
517	0.252845	0.926943	0.280265	0.775582	0.14161	0.678238	0.0282672	0.209087	0.350205	0.89652	0.0755982	0.636806	0.0404586	0.271712
518	0.272868	0.92561	0.293032	0.733504	0.152424	0.594137	0.00640569	0.242374	0.337164	0.882958	0.0813306	0.663647	0.0453951	0.289179
519	0.27705	0.930485	0.305242	0.705531	0.194002	0.584502	0.0412854	0.454987	0.336773	0.876589	0.109089	0.643596	0.0584708	0.274281
520	0.290092	0.92653	0.342842	0.697871	0.241287	0.532998	0.0613627	0.473837	0.345067	0.871816	0.0587028	0.455911	0.0353467	0.204467
521	0.303013	0.935864	0.33113	0.715296	0.240272	0.433273	0.0353613	0.393909	0.344319	0.899156	0.0861975	0.461352	0.0460994	0.187993
522	0.323195	0.933299	0.338526	0.793507	0.200717	0.307968	0.100567	0.561352	0.354796	0.916708	0.0726349	0.511015	0.0339098	0.15101
523	0.349137	0.923389	0.316197	0.84843	0.199126	0.258686	0.0625239	0.4879	0.364355	0.934992	0.102142	0.61989	0.017309	0.143078
524	0.334218	0.909686	0.332539	0.896817	0.197571	0.262208	0.0850603	0.567632	0.393834	0.947884	0.0808963	0.560343	0.0109357	0.178921
525	0.337108	0.890944	0.269685	0.885552	0.212187	0.302547	0.105366	0.65369	0.385318	0.950305	0.0908845	0.583853	0.0607337	0.300882
526	0.318228	0.900075	0.285956	0.887139	0.192588	0.301261	0.0860204	0.623681	0.40094	0.948837	0.0541717	0.544679	0.0683687	0.381564
527	0.2819	0.911239	0.290219	0.903373	0.223925	0.362579	0.0525184	0.535139	0.41047	0.94515	0.124211	0.677162	0.0476103	0.346232
528	0.308031	0.90914	0.276362	0.916227	0.228447	0.436391	0.127024	0.707091	0.406338	0.937426	0.0535578	0.503807	0.0606343	0.373866
529	0.238732	0.897163	0.28174	0.905301	0.241521	0.527447	0.0921631	0.665897	0.370292	0.912162	0.0526091	0.482578	0.0726017	0.422004
530	0.248741	0.915099	0.272973	0.911715	0.232612	0.6065	0.0957349	0.654649	0.369621	0.891502	0.0646111	0.507984	0.050894	0.318888
531	0.223277	0.906151	0.279045	0.912631	0.19215	0.619879	0.0845689	0.664307	0.367016	0.881613	0.0936638	0.601093	0.0674213	0.354826
532	0.196006	0.902459	0.270701	0.897294	0.212024	0.717064	0.103288	0.661909	0.367819	0.860169	0.0835948	0.642542	0.0728547	0.345582
533	0.232398	0.916535	0.271299	0.895707	0.21577	0.814783	0.0988104	0.633505	0.367319	0.861469	0.0552516	0.502283	0.0511387	0.294474
534	0.245215	0.915834	0.296611	0.91714	0.164361	0.720759	0.101413	0.608742	0.34926	0.82771	0.0713163	0.546251	0.0495025	0.31428
535	0.169319	0.845533	0.249874	0.908954	0.190869	0.682869	0.104328	0.702327	0.266978	0.770737	0.0799735	0.612306	0.0468382	0.327216
536	0.213954	0.865951	0.264228	0.90981	0.191719	0.59528	0.129044	0.795551	0.227265	0.663786	0.0476472	0.530743	0.07833	0.416035
537	0.197546	0.879319	0.276319	0.909683	0.210377	0.528904	0.0911565	0.721721	0.253226	0.815154	0.116048	0.6418	0.0869424	0.471406
538	0.21862	0.906202	0.277575	0.912267	0.224347	0.418997	0.109488	0.750573	0.289072	0.852614	0.0760103	0.441413	0.0556891	0.427531
539	0.252975	0.92243	0.290293	0.917028	0.228039	0.34693	0.0833793	0.694299	0.331642	0.8911	0.0644438	0.436937	0.0778583	0.461287
540	0.282569	0.936968	0.295722	0.91405	0.200299	0.269294	0.113642	0.741214	0.311863	0.902291	0.0690745	0.467677	0.0710333	0.505387
541	0.29119	0.932366	0.298712	0.91444	0.178466	0.233229	0.131216	0.757801	0.330865	0.923194	0.0862863	0.62444	0.0608102	0.410107
542	0.272979	0.93798	0.29059	0.917014	0.188517	0.272283	0.095405	0.700958	0.278391	0.886934	0.0611878	0.496752	0.05793	0.327366
543	0.249382	0.928197	0.323334	0.921675	0.21881	0.336451	0.118739	0.721815	0.242056	0.87692	0.103439	0.696567	0.0608387	0.284307
544	0.297686	0.939448	0.295127	0.894454	0.243126	0.418424	0.147712	0.753001	0.281326	0.874623	0.0693264	0.578174	0.0621909	0.334301
545	0.250732	0.926906	0.311079	0.873147	0.231034	0.4599	0.140212	0.787763	0.301483	0.897653	0.0862397	0.601069	0.0634524	0.358446
546	0.270381	0.941899	0.30898	0.868676	0.250276	0.529019	0.154762	0.7727	0.290996	0.900965	0.0968637	0.610528	0.070653	0.376592
547	0.266569	0.935535	0.298539	0.855433	0.251572	0.575988	0.132879	0.731019	0.28736	0.877692	0.0998203	0.619773	0.0521946	0.325824
548	0.277041	0.926077	0.31446	0.852082	0.212654	0.57932	0.112303	0.703899	0.29028	0.881048	0.0645231	0.566777	0.0503759	0.341297
549	0.329931	0.937267	0.255949	0.836997	0.222367	0.623517	0.112426	0.731611	0.298327	0.902994	0.102971	0.615224	0.0486134	0.386991
550	0.332378	0.938192	0.270028	0.823198	0.210335	0.713364	0.118062	0.712378	0.288289	0.8974	0.0852124	0.518133	0.0370224	0.311499
551	0.325865	0.935865	0.248046	0.837477	0.238389	0.83189	0.128247	0.715765	0.308865	0.92434	0.0950636	0.559735	0.034229	0.255091
552	0.343196	0.916048	0.231437	0.848827	0.186121	0.793577	0.119481	0.683229	0.305894	0.926115	0.0574395	0.429927	0.0361904	0.221574
553	0.323178	0.9094	0.218691	0.842667	0.196688	0.794715	0.113468	0.654515	0.339623	0.944175	0.0886853	0.678216	0.0482123	0.216234
554	0.32013	0.901529	0.275111	0.848655	0.147869	0.697889	0.1162	0.635766	0.34135	0.942441	0.089161	0.535678	0.0430128	0.182151
555	0.302966	0.92571	0.306004	0.805502	0.183389	0.611186	0.092766	0.591385	0.35917	0.939936	0.0737567	0.578796	0.0366838	0.163977
556	0.261953	0.927624	0.332486	0.730647	0.220545	0.522868	0.111751	0.566207	0.342929	0.935845	0.0761624	0.634942	0.0313487	0.18887
557	0.239018	0.913637	0.340154	0.671984	0.226298	0.440596	0.0759536	0.553749	0.328026	0.90824	0.0982031	0.687995	0.0449061	0.239032
558	0.285653	0.913677	0.342627	0.679884	0.247146	0.401993	0.0565995	0.516609	0.351582	0.886212	0.0541041	0.494656	0.0406858	0.293306
559	0.27606	0.922927	0.347964	0.7326	0.224627	0.346002	0.0731138	0.52042	0.345294	0.867872	0.0351538	0.399516	0.0473456	0.376468
560	0.266233	0.918265	0.334364	0.818393	0.215174	0.325688	0.0834247	0.498577	0.339812	0.856671	0.101498	0.683725	0.0359069	0.320995
561	0.234926	0.901337	0.338325	0.882329	0.204731	0.346242	0.101187	0.601273	0.332061	0.844161	0.0814205	0.571634	0.0444939	0.341658
562	0.224538	0.914343	0.298716	0.905259	0.224031	0.440728	0.0674215	0.526253	0.31476	0.830044	0.065294	0.559306	0.0465979	0.432052
563	0.228926	0.916691	0.305674	0.92566	0.25785	0.541336	0.0403689	0.4159	0.337894	0.865401	0.0663152	0.482292	0.0476772	0.359931
564	0.160838	0.82223	0.267121	0.912934	0.256687	0.591628	0.0263855	0.372358	0.335842	0.900788	0.0809574	0.486098	0.0478614	0.285096
565	0.208757	0.89497	0.266698	0.914433	0.259577	0.576776	0.0608425	0.458164	0.370048	0.932097	0.0697026	0.469625	0.0680326	0.302366
566	0.223413	0.88631	0.286241	0.922277	0.240755	0.531434	0.0373581	0.410824	0.383007	0.945544	0.0859631	0.437886	0.0763982	0.322707
567	0.277872	0.91829	0.275744	0.905178	0.210887	0.535616	0.0497408	0.409107	0.428198	0.957015	0.117232	0.588761	0.0544394	0.257469
568	0.269264	0.926751	0.280372	0.910656	0.187342	0.569084	0.0824	0.587304	0.383684	0.953846	0.0754971	0.626964	0.0534317	0.285973
569	0.282347	0.935567	0.267816	0.911554	0.224863	0.750086	0.0392638	0.437889	0.403212	0.952032	0.0648323	0.555991	0.0579746	0.338528
570	0.293408	0.94069	0.262341	0.905631	0.193023	0.78867	0.0894022	0.560296	0.407939	0.938425	0.0641944	0.597906	0.0765943	0.448972
571	0.266767	0.931494	0.28228	0.906016	0.230248	0.818373	0.0597966	0.466534	0.377276	0.917431	0.0670994	0.601045	0.0794557	0.464716
572	0.244895	0.914149	0.271381	0.914578	0.224499	0.823457	0.0770466	0.518893	0.378144	0.890322	0.105684	0.701411	0.0543088	0.448476
573	0.262327	0.924681	0.264763	0.915863	0.193806	0.83021	0.10082	0.607165	0.331876	0.874079	0.0867535	0.672105	0.0689791	0.432612
574	0.254599	0.922148	0.272574	0.913901	0.163742	0.750566	0.0761492	0.55993	0.374871	0.867414	0.0900813	0.663135	0.0629107	0.348264
575	0.264584	0.917862	0.266873	0.909263	0.213245	0.645755	0.0827838	0.646301	0.383973	0.835793	0.0981767	0.629975	0.0400949	0.257212
576	0.284028	0.923673	0.241046	0.897793	0.212311	0.546975	0.0691144	0.505897	0.348716	0.824001	0.0523643	0.411866	0.0609594	0.28167
577	0.292808	0.936866	0.286579	0.907115	0.25095	0.531398	0.076694	0.64294	0.332197	0.801463	0.0434799	0.355499	0.0575712	0.285165
578	0.288356	0.936207	0.295155	0.912369	0.270711	0.538103	0.0768778	0.631151	0.240846	0.709856	0.0702835	0.396382	0.0618858	0.33599
579	0.271763	0.938727	0.303292	0.91575	0.252891	0.501921	0.0919535	0.655847	0.219624	0.780077	0.0705906	0.409494	0.0603257	0.396666
580	0.350474	0.936351	0.28366	0.924274	0.266792	0.488042	0.0821694	0.632126	0.278148	0.82105	0.0490415	0.594866	0.0769409	0.413998
581	0.336817	0.940999	0.314472	0.926898	0.245125	0.499429	0.0756439	0.6095	0.29246	0.835168	0.0537345	0.433531	0.0640784	0.399522
582	0.333913	0.932168	0.331017	0.919369	0.29074	0.587365	0.0759089	0.550668	0.328849	0.872172	0.104546	0.653787	0.0602315	0.399606
583	0.198024	0.894598	0.320336	0.901721	0.284832	0.617339	0.111377	0.707964	0.32418	0.894594	0.0868856	0.585064	0.0383922	0.281931
584	0.280666	0.936037	0.315431	0.874753	0.276399	0.616284	0.0995157	0.72118	0.32956	0.908547	0.0944992	0.727715	0.0499188	0.329048
585	0.292465	0.933871	0.313625	0.831894	0.253384	0.513684	0.128086	0.737236	0.297873	0.913156	0.0730544	0.572094	0.0582491	0.308464
586	0.274105	0.92516	0.296724	0.797349	0.236602	0.455336	0.141106	0.706471	0.308283	0.909787	0.0635981	0.552353	0.0527866	0.306157
587	0.247769	0.915132	0.298131	0.809351	0.225093	0.46615	0.0995154	0.708254	0.289202	0.91942	0.0769638	0.599595	0.0280675	0.150698
588	0.265408	0.924878	0.273708	0.812916	0.201769	0.566555	0.0810463	0.688888	0.270569	0.914871	0.0577815	0.471196	0.0348085	0.131322
589	0.248263	0.920213	0.287039	0.84384	0.222277	0.75957	0.0979734	0.655489	0.301078	0.913642	0.0831242	0.707486	0.0501728	0.29194
590	0.249174	0.921809	0.254066	0.842392	0.23664	0.827851	0.132909	0.745799	0.30712	0.923517	0.110668	0.731113	0.0272755	0.242765
591	0.262413	0.931616	0.232941	0.85013	0.22233	0.810306	0.129906	0.761037	0.316973	0.913846	0.0479219	0.48822	0.0552858	0.311731
592	0.22786	0.925609	0.216964	0.801301	0.233916	0.836769	0.156603	0.768035	0.298162	0.907885	0.0976011	0.72185	0.020736	0.268374
593	0.20019	0.902885	0.267071	0.866384	0.183718	0.845051	0.171801	0.811722	0.311507	0.900342	0.060838	0.500973	0.0506545	0.379143
594	0.238768	0.917923	0.303704	0.809601	0.19266	0.807626	0.136829	0.79277	0.306403	0.914197	0.0566449	0.502556	0.0438099	0.37772
595	0.233963	0.899934	0.336269	0.732526	0.156493	0.726346	0.159965	0.764279	0.337466	0.936101	0.0921748	0.59213	0.0647834	0.441546
596	0.258445	0.918336	0.364966	0.694624	0.20006	0.65197	0.127171	0.686237	0.328836	0.933198	0.0942028	0.651796	0.0522145	0.523492
597	0.28796	0.918415	0.352933	0.721818	0.23774	0.590016	0.138148	0.733143	0.33815	0.929855	0.0805394	0.662077	0.0711253	0.46924
598	0.293363	0.930385	0.35427	0.802973	0.24328	0.629559	0.151759	0.693218	0.358147	0.933252	0.13618	0.762659	0.0544875	0.329063
599	0.273786	0.934992	0.328212	0.856383	0.26434	0.656251	0.0811185	0.695792	0.350305	0.914748	0.0578528	0.606365	0.0475447	0.271131
600	0.297541	0.938535	0.31651	0.894447	0.285073	0.661619	0.129353	0.71189	0.348118	0.871034			0.0602642	0.291977
601	0.283691	0.929325	0.293078	0.909343	0.271155	0.613501	0.146702	0.751983	0.351484	0.841521			0.0353043	0.229544
602	0.279633	0.935509	0.307697	0.924827	0.253189	0.565942	0.139362	0.694254	0.355485	0.844984			0.0522107	0.243507
603	0.286844	0.936879	0.278472	0.912861	0.246121	0.539289	0.10178	0.629118	0.349291	0.842356			0.0514182	0.245761
604	0.277425	0.923064	0.269187	0.918105	0.259141	0.524898	0.14007	0.682389	0.352541	0.82632			0.0446085	0.329745
605	0.276196	0.921088	0.252473	0.911038	0.240216	0.462217	0.0957792	0.605824	0.332639	0.831138			0.0516019	0.343523
606	0.296499	0.929279	0.2831	0.898597	0.234255	0.419378	0.0907857	0.550175	0.366203	0.850836			0.0730482	0.405597
607	0.291748	0.926162	0.280831	0.897447	0.233343	0.387706	0.09215	0.604291	0.373216	0.884735			0.0691409	0.351061
608	0.323119	0.944268	0.28664	0.901533	0.234563	0.430404	0.0837647	0.575982	0.397206	0.920814			0.0339574	0.252938
609	0.300915	0.931911	0.258817	0.907535	0.238795	0.53474	0.113096	0.534105	0.377714	0.933373			0.0662902	0.274718
610	0.299724	0.93597	0.252429	0.893767	0.269571	0.74728	0.122258	0.682534	0.409491	0.952439			0.0488662	0.255405
611	0.300734	0.936038	0.279821	0.903101	0.263588	0.840685	0.0775661	0.53016	0.385167	0.946922			0.0521982	0.272182
612	0.283246	0.935056	0.257416	0.902109	0.211115	0.810189	0.0845338	0.51855	0.411386	0.945597			0.040289	0.293533
613	0.279809	0.932206	0.270052	0.915125	0.193359	0.835451	0.0446676	0.289965	0.389088	0.934603			0.0532635	0.332968
614	0.281046	0.929863	0.266498	0.909204	0.200765	0.84799	0.0230845	0.34121	0.398266	0.907169			0.0573517	0.379393
615	0.282896	0.919802	0.263574	0.902676	0.203679	0.828758	0.0625832	0.479575	0.368408	0.887485			0.0514829	0.333411
616	0.276935	0.91502	0.275737	0.905306	0.153257	0.783442	0.0329483	0.424621	0.39304	0.879457			0.0595004	0.390182
617	0.27332	0.908827	0.288989	0.909875	0.184635	0.785864	0.0638743	0.443099	0.37285	0.846445			0.0349828	0.283937
618	0.236056	0.911602	0.272983	0.903188	0.190513	0.723881	0.100413	0.639218	0.367262	0.826158			0.0332901	0.267258
619	0.252703	0.915864	0.301299	0.907745	0.184336	0.606065	0.0717964	0.580212	0.351181	0.799538			0.0512598	0.352474
620	0.245649	0.921514	0.289958	0.901145	0.208702	0.650244	0.0618899	0.502892	0.301074	0.775584			0.0421987	0.333942
621	0.226742	0.910252	0.306881	0.907472	0.253001	0.677859	0.0594675	0.480841	0.231989	0.697688			0.0508786	0.29136
622	0.228952	0.89863	0.301348	0.906805	0.285505	0.718739	0.0792096	0.629657	0.240613	0.79303			0.0525974	0.223521
623	0.220358	0.911435	0.310673	0.877012	0.26208	0.689961	0.0825875	0.584002	0.291707	0.795618			0.0267191	0.208086
624	0.202724	0.909543	0.321835	0.784917	0.243862	0.605269	0.0833042	0.630093	0.290818	0.797859			0.0399933	0.254985
625	0.265627	0.925609	0.29748	0.73218	0.241579	0.529122	0.0841642	0.631737	0.341215	0.835703			0.0374599	0.246594
626	0.285971	0.926765	0.295055	0.757295	0.23906	0.466636	0.10426	0.659199	0.338119	0.85201			0.0336601	0.303903
627	0.282451	0.92418	0.292483	0.813389	0.243375	0.419336	0.0940107	0.657212	0.340244	0.882654			0.0587044	0.370508
628	0.327602	0.928165	0.292992	0.860913	0.244301	0.39334	0.100772	0.607552	0.335953	0.916511			0.0516462	0.40025
629	0.31701	0.92513	0.285742	0.870417	0.25015	0.389079	0.0875566	0.651549	0.348506	0.920731			0.0392385	0.299817
630	0.284261	0.941266	0.26143	0.867043	0.245253	0.407568	0.0962372	0.682727	0.344701	0.935511			0.0492186	0.341844
631	0.303982	0.931752	0.230634	0.847511	0.251073	0.450373	0.0866749	0.646897	0.331967	0.916543			0.0636406	0.474512
632	0.28129	0.933642	0.217053	0.816995	0.242575	0.538592	0.141845	0.738078	0.349587	0.939725			0.0515634	0.407446
633	0.252661	0.908299	0.238041	0.846997	0.267241	0.685822	0.103297	0.726951	0.346023	0.920011			0.0409522	0.263933
634	0.249014	0.923809	0.26997	0.838519	0.244962	0.820398	0.0977915	0.716508	0.34315	0.924736			0.0496718	0.257765
635	0.284763	0.926744	0.311468	0.798942	0.238888	0.825191	0.122981	0.783375	0.337959	0.922251			0.0505319	0.251576
636	0.306529	0.93343	0.337343	0.744379	0.213056	0.829961	0.108371	0.710381	0.338658	0.919592			0.0510764	0.2046
637	0.28083	0.939631	0.347085	0.748855	0.182305	0.809936	0.13129	0.763302	0.30859	0.899776			0.0244565	0.132801
638	0.292911	0.939791	0.346869	0.792022	0.185814	0.81701	0.128767	0.75833	0.331331	0.932782			0.0504564	0.17809
639	0.286774	0.926807	0.320625	0.853291	0.176464	0.818595	0.114771	0.72202	0.320777	0.931928			0.0591533	0.255222
640	0.283767	0.941181	0.328648	0.894144	0.185229	0.794927	0.102573	0.746168	0.338976	0.933041			0.0631387	0.346806
641	0.306116	0.943429	0.307674	0.912899	0.187518	0.703575	0.130811	0.73761	0.339711	0.927053			0.0807653	0.400228
642	0.272832	0.922441	0.291769	0.922392	0.181986	0.639072	0.131793	0.719941	0.355611	0.918781			0.0717235	0.313578
643	0.321977	0.941313	0.29005	0.920431	0.231516	0.679114	0.135527	0.751261	0.345543	0.894175			0.0481956	0.220469
644	0.303555	0.942765	0.200752	0.901142	0.24929	0.659972	0.117361	0.71901	0.32194	0.867883			0.0679577	0.264561
645	0.306736	0.948868	0.270213	0.919398	0.273419	0.661447	0.142108	0.732544	0.360086	0.836058			0.0560125	0.250547
646	0.261938	0.914432	0.271104	0.91221	0.261358	0.611367	0.161895	0.785419	0.364129	0.828623			0.0734049	0.323673
647	0.229144	0.901848	0.276015	0.90061	0.228106	0.504044	0.161296	0.781825	0.34812	0.819904			0.0515391	0.297541
648	0.239029	0.918798	0.260687	0.880063	0.235145	0.424727	0.123536	0.700589	0.358319	0.827516			0.0572759	0.333903
649	0.246476	0.903046	0.271687	0.885606	0.248883	0.394542	0.136568	0.715645	0.372472	0.831777			0.0521665	0.40337
650	0.269008	0.908238	0.298171	0.914895	0.233139	0.378835	0.12109	0.683935	0.347091	0.839767			0.0562592	0.357569
651	0.244254	0.921319	0.295584	0.91132	0.244673	0.39223	0.12213	0.712177	0.381148	0.867002			0.0604415	0.345767
652	0.290957	0.914019	0.272924	0.904303	0.262407	0.43442	0.108427	0.679016	0.374935	0.893621			0.0390492	0.262188
653	0.256543	0.904236	0.273616	0.898152	0.269962	0.476564	0.108414	0.620098	0.383157	0.919576			0.0472847	0.300029
654	0.210544	0.914994	0.256967	0.902367	0.270901	0.516688	0.122656	0.635407	0.384288	0.943041			0.0503001	0.390893
655	0.22956	0.902665	0.259392	0.913409	0.260043	0.592532	0.131765	0.687058	0.397438	0.947087			0.061961	0.404481
656	0.257327	0.917431	0.283957	0.909961	0.243579	0.73653	0.11138	0.661548	0.387325	0.942951			0.0547628	0.443159
657	0.280348	0.929431	0.270014	0.888114	0.240479	0.828346	0.0930929	0.627134	0.375907	0.93081			0.0297521	0.322806
658	0.319954	0.943498	0.280272	0.901468	0.241886	0.795583	0.112586	0.639387	0.37166	0.913312			0.0398851	0.311498
659	0.314208	0.927545	0.276626	0.896724	0.208243	0.816347	0.0981143	0.639468	0.363115	0.885914			0.0468397	0.259116
660	0.32962	0.942657	0.292463	0.901173	0.205097	0.782826	0.104609	0.658124	0.377252	0.866833			0.018258	0.171012
661	0.283945	0.944191	0.27669	0.886758	0.172463	0.804094	0.105152	0.638754	0.367449	0.855237			0.0404019	0.264716
662	0.300068	0.9271	0.294331	0.895071	0.192633	0.815318	0.0792068	0.574318	0.366834	0.829475			0.0499677	0.345268
663	0.277287	0.937285	0.312227	0.896263	0.165909	0.774439	0.0278013	0.35554	0.321167	0.794986			0.0553828	0.326372
664	0.270157	0.935907	0.317049	0.841853	0.182043	0.766801	0.0618659	0.419441	0.218975	0.764299			0.0365423	0.228212
665	0.251549	0.923029	0.30637	0.722159	0.178616	0.712521	0.0629138	0.432334	0.269751	0.802597			0.033762	0.212456
666	0.236843	0.928798	0.295316	0.676607	0.196086	0.689727	0.0861885	0.476783	0.281584	0.808528			0.0451526	0.354939
667	0.284965	0.938278	0.302578	0.74463	0.22722	0.67076	0.0410107	0.442086	0.288798	0.805816			0.0474131	0.367353
668	0.263843	0.931349	0.312	0.83492	0.241398	0.63808	0.0582076	0.531214	0.309372	0.79759			0.0292932	0.230132
669	0.19218	0.896563	0.30034	0.872223	0.269608	0.624427	0.0802266	0.552888	0.299969	0.767658			0.0131376	0.157634
670	0.295371	0.928782	0.272189	0.882159	0.280097	0.574693	0.0575141	0.479422	0.365502	0.811397			0.059067	0.222672
671	0.284125	0.941208	0.283747	0.873607	0.242196	0.450955	0.0523697	0.425128	0.397254	0.846709			0.0347472	0.142716
672	0.2747	0.93221	0.255423	0.860749	0.226628	0.367803	0.0439686	0.463774	0.406641	0.885021			0.0389753	0.123784
673	0.283141	0.924985	0.247524	0.832607	0.23496	0.35245	0.0491613	0.600871	0.391621	0.9122			0.0279477	0.122369
674	0.279018	0.939222	0.229	0.831578	0.245312	0.370555	0.0946371	0.593046	0.363755	0.929818			0.0678691	0.200308
675	0.283831	0.947844	0.206382	0.818644	0.243179	0.406772	0.0850772	0.557085	0.366624	0.939333			0.0737365	0.267955
676	0.287205	0.942274	0.228032	0.813918	0.27401	0.499503	0.0903123	0.585724	0.353097	0.9329			0.0782581	0.311822
677	0.25088	0.91326	0.248603	0.80395	0.285067	0.539795	0.0905608	0.655697	0.376396	0.944941			0.06251	0.215764
678	0.258106	0.921122	0.313155	0.811998	0.265401	0.563218	0.101903	0.634333	0.37449	0.937928			0.0597224	0.238082
679	0.25049	0.91441	0.311256	0.792932	0.258083	0.637379	0.0733488	0.599081	0.354148	0.936009			0.0613246	0.297005
680	0.258082	0.915285	0.323093	0.786456	0.247391	0.765659	0.0953863	0.625891	0.334029	0.925274			0.0677013	0.324728
681	0.236924	0.918211	0.31519	0.814314	0.237965	0.824699	0.118747	0.696582	0.341085	0.929652			0.0532391	0.334405
682	0.244616	0.918869	0.285863	0.861409	0.261428	0.81545	0.12064	0.692473	0.351539	0.920472			0.0700228	0.394433
683	0.270394	0.925397	0.265112	0.895327	0.249954	0.826311	0.132413	0.757428	0.332927	0.937274			0.0478606	0.356849
684	0.259016	0.908654	0.302562	0.910375	0.218533	0.795257	0.101659	0.72357	0.329073	0.937769			0.054958	0.385826
685	0.272065	0.909772	0.286833	0.911763	0.21714	0.82524	0.13336	0.740441	0.346952	0.932111			0.0427432	0.371369
686	0.222373	0.913862	0.292446	0.916548	0.20369	0.800599	0.134551	0.696405	0.324938	0.924661			0.0429078	0.329579
687	0.256837	0.920574	0.303883	0.919277	0.202908	0.755319	0.0936271	0.669503	0.33292	0.897004			0.0430462	0.265448
688	0.288493	0.91667	0.290824	0.915827	0.194391	0.739538	0.123881	0.761005	0.378991	0.878228			0.0579984	0.314592
689	0.312727	0.939696	0.265949	0.909047	0.186782	0.712561	0.12911	0.735771	0.366785	0.861045			0.0558931	0.406967
690	0.334331	0.939317	0.267854	0.899049	0.172311	0.737393	0.124014	0.67248	0.365971	0.840897			0.0285628	0.225776
691	0.356362	0.938909	0.25432	0.89187	0.224593	0.713736	0.113145	0.744954	0.361759	0.829672			0.035488	0.277867
692	0.3264	0.924991	0.272218	0.889609	0.231538	0.682309	0.0851408	0.686835	0.279105	0.822016			0.0232199	0.25173
693	0.343343	0.935094	0.274371	0.898617	0.263219	0.674833	0.102351	0.654056	0.320616	0.814328			0.0338269	0.219036
694	0.311281	0.928796	0.284864	0.908133	0.270572	0.646944	0.152737	0.738925	0.353169	0.823176			0.0480064	0.223181
695	0.276811	0.921684	0.264307	0.884367	0.274818	0.590727	0.121247	0.731154	0.348598	0.849323			0.0336133	0.178263
696	0.282689	0.934053	0.281411	0.900204	0.246987	0.452115	0.135964	0.765594	0.36413	0.858895			0.0312155	0.207599
697	0.275801	0.924382	0.26431	0.904321	0.240014	0.349517	0.124777	0.727628	0.355336	0.886843			0.0362937	0.279319
698	0.261846	0.910538	0.268917	0.902951	0.241495	0.339192	0.0895367	0.59647	0.393548	0.919229			0.0293584	0.286513
699	0.250919	0.922292	0.275514	0.891304	0.253031	0.378251	0.102204	0.709772	0.363914	0.937902			0.0191878	0.197417
700	0.188397	0.893121	0.289321	0.895637	0.24584	0.408908	0.145207	0.721314	0.369114	0.943579			0.0375105	0.280569
701	0.276703	0.90514	0.272262	0.895895	0.294065	0.488465	0.126871	0.74768	0.353627	0.934609			0.0464158	0.341331
702	0.263576	0.912027	0.28415	0.900077	0.282013	0.523215	0.126074	0.724094	0.382171	0.924189			0.0511707	0.28465
703	0.164515	0.889539	0.293141	0.892146	0.270319	0.574998	0.129017	0.651905	0.352597	0.904661			0.0388602	0.207969
704	0.262494	0.929309	0.276796	0.881464	0.271851	0.632086	0.122261	0.662307	0.349598	0.877164			0.0449427	0.183528
705	0.285183	0.936147	0.272303	0.90459	0.246963	0.735592	0.0841432	0.572306	0.385138	0.867366			0.0356018	0.15765
706	0.266757	0.94057	0.306728	0.889737	0.268184	0.841103	0.120057	0.621897	0.372288	0.83609			0.0443043	0.132483
707	0.25498	0.935214	0.289784	0.782453	0.278272	0.849081	0.0788085	0.557716	0.355625	0.796283			0.0404377	0.113155
708	0.250665	0.933543	0.296319	0.676298	0.229481	0.804267	0.0653356	0.466267	0.359249	0.815303			0.0537244	0.126341
709	0.261497	0.923289	0.297678	0.677905	0.221858	0.800493	0.105536	0.657676	0.291806	0.79519			0.0569567	0.158507
710	0.228374	0.904046	0.293841	0.756163	0.230748	0.815074	0.0584455	0.584125	0.311874	0.809943			0.0955868	0.212728
711	0.268645	0.920309	0.307549	0.846113	0.222569	0.796664	0.113419	0.598934	0.302429	0.818418			0.082569	0.219979
712	0.225742	0.923609	0.293982	0.885201	0.171287	0.764951	0.0869693	0.542557	0.309467	0.807108			0.0878525	0.233507
713	0.231428	0.899903	0.289509	0.891531	0.220287	0.772764	0.0763238	0.534093	0.306527	0.817873			0.061461	0.223312
714	0.243577	0.914889	0.272297	0.880802	0.227732	0.768211	0.036135	0.382795	0.323204	0.798691			0.0807671	0.346685
715	0.267041	0.925045	0.277876	0.865668	0.189311	0.745397	0.0579172	0.480936	0.349808	0.793699			0.0737114	0.391038
716	0.271154	0.922674	0.232506	0.838072	0.189193	0.748375	0.0386228	0.42632	0.399584	0.82591			0.0702229	0.427448
717	0.275409	0.910489	0.251505	0.829874	0.210995	0.724693	0.0723514	0.555242	0.402529	0.842387			0.0750001	0.408989
718	0.283193	0.901917	0.206051	0.834424	0.239783	0.690305	0.0635578	0.455282	0.403203	0.875485			0.0459054	0.301835
719	0.191928	0.853068	0.21168	0.828762	0.255775	0.686056	0.0669243	0.486305	0.38772	0.897133			0.0565977	0.365455
720	0.261984	0.928504	0.196779	0.816442	0.247034	0.609734	0.0175034	0.391579	0.397202	0.92852			0.0452266	0.319013
721	0.299177	0.933005	0.229339	0.815687	0.282776	0.586122	0.0795043	0.575473	0.376195	0.939127			0.0557906	0.301899
722	0.316385	0.937909	0.226151	0.823223	0.247532	0.447729	0.0463612	0.54486	0.362645	0.937252			0.0640053	0.301675
723	0.35433	0.92443	0.26873	0.835115	0.205015	0.318724	0.0696119	0.557276	0.379898	0.94328			0.0329716	0.262772
724	0.378837	0.927522	0.30075	0.846	0.251378	0.330317	0.100435	0.622784	0.363152	0.938489			0.0239203	0.26172
725	0.37	0.911929	0.291144	0.831391	0.217753	0.331479	0.0544858	0.578995	0.354296	0.931496			0.0445381	0.337216
726	0.33565	0.92149	0.296595	0.813874	0.226265	0.354868	0.0927296	0.688364	0.365021	0.931086			0.0411395	0.354636
727	0.317079	0.926629	0.297906	0.817553	0.279624	0.423177	0.0722763	0.669045	0.349036	0.927173			0.0355027	0.304361
728	0.298911	0.933974	0.309031	0.860694	0.295445	0.514025	0.080971	0.662307	0.291317	0.911343			0.0326865	0.246252
729	0.286189	0.934368	0.299455	0.890288	0.29256	0.593362	0.0910479	0.613801	0.340607	0.930237			0.0157607	0.112986
730	0.271199	0.934838	0.293986	0.906745	0.274528	0.63827	0.0669445	0.584489	0.344221	0.931426			0.0234195	0.137422
731	0.27295	0.928629	0.288796	0.910215	0.284694	0.741641	0.0764528	0.66165	0.340035	0.915361			0.0412206	0.20994
732	0.268132	0.920324	0.304713	0.922777	0.25621	0.821462	0.0615611	0.597087	0.356184	0.914047			0.0207933	0.223259
733	0.242153	0.908929	0.285796	0.923353	0.250031	0.829312	0.0527614	0.570357	0.346376	0.893699			0.0402853	0.306003
734	0.239756	0.90632	0.268089	0.911741	0.26274	0.833878	0.0989638	0.757993	0.351347	0.882717			0.0401992	0.287698
735	0.228672	0.919995	0.27288	0.908892	0.229855	0.822502	0.101394	0.69556	0.354785	0.866243			0.0357221	0.281088
736	0.248873	0.914586	0.267	0.903745	0.28039	0.83842	0.0938232	0.685456	0.346462	0.840057			0.0376378	0.26401
737	0.275629	0.930429	0.270237	0.898415	0.220298	0.803987	0.134787	0.729949	0.385311	0.847987			0.0422001	0.252429
738	0.235877	0.915598	0.294208	0.896681	0.235636	0.806346	0.114595	0.70175	0.358827	0.832257			0.0551663	0.277921
739	0.227562	0.899676	0.245668	0.898116	0.223455	0.779858	0.12412	0.73543	0.38519	0.837007			0.041259	0.240863
740	0.221257	0.927048	0.26816	0.902139	0.224294	0.755784	0.0992389	0.676985	0.354738	0.838622			0.0532344	0.221172
741	0.246458	0.926018	0.28585	0.908872	0.213131	0.76682	0.10653	0.735491	0.357795	0.840902			0.0450577	0.208215
742	0.274299	0.924932	0.267718	0.89804	0.19516	0.78189	0.133305	0.793787	0.378049	0.861775			0.0414621	0.145189
743	0.246611	0.909918	0.281235	0.903779	0.18708	0.771344	0.153141	0.787652	0.385241	0.887811			0.064217	0.151403
744	0.238679	0.924417	0.257476	0.902069	0.217534	0.731396	0.131944	0.701225	0.391417	0.918574			0.0501768	0.134697
745	0.229269	0.919273	0.27167	0.900667	0.208169	0.700266	0.136747	0.650569	0.348055	0.931563			0.0816412	0.180177
746	0.262386	0.92177	0.257398	0.893669	0.216997	0.649948	0.175022	0.778211	0.365634	0.934697			0.0692588	0.167064
747	0.263932	0.922345	0.271508	0.91846	0.254597	0.628809	0.133743	0.76968	0.357738	0.930863			0.0664921	0.182064
748	0.237864	0.913992	0.306284	0.912774	0.248895	0.557059	0.0949129	0.737497	0.368917	0.921366			0.0539643	0.198397
749	0.285181	0.916391	0.291183	0.907997	0.238547	0.481019	0.174635	0.780713	0.376643	0.895511			0.059322	0.211882
750	0.284648	0.905651	0.285771	0.903011	0.245078	0.416627	0.135745	0.724089	0.391051	0.858531			0.0427383	0.263121
751	0.277031	0.872981	0.278364	0.900035	0.242371	0.354663	0.138254	0.805035	0.344252	0.80031			0.0551921	0.32961
752	0.285039	0.871808	0.287755	0.889397	0.214037	0.318559	0.133298	0.755354	0.374248	0.770583			0.0414743	0.300564
753	0.264844	0.857599	0.310922	0.827341	0.239097	0.330048	0.154654	0.746514	0.385673	0.768377			0.0395826	0.294252
754	0.192311	0.890642	0.294935	0.720906	0.235923	0.324052	0.105832	0.694269	0.341969	0.774537			0.0494658	0.277734
755	0.231135	0.907629	0.303067	0.751432	0.244185	0.359968	0.117841	0.662669	0.311325	0.77222			0.0517095	0.318661
756	0.270748	0.925155	0.318235	0.84559	0.272669	0.465952	0.111364	0.628306	0.276551	0.778558			0.0567488	0.336207
757	0.345163	0.940933	0.315297	0.874393	0.307289	0.613634	0.101107	0.602122	0.277784	0.795818			0.0334074	0.309369
758	0.382889	0.934064	0.300841	0.892044	0.263497	0.653394	0.0976006	0.598811	0.297526	0.816559			0.0464717	0.297164
759	0.373661	0.924675	0.291112	0.889335	0.284216	0.762552	0.0801641	0.624933	0.332656	0.825832			0.0356344	0.295085
760	0.344172	0.915506	0.274908	0.892411	0.255994	0.821472	0.0687427	0.506884	0.342976	0.85604			0.0399786	0.252087
761	0.313554	0.909551	0.280608	0.878435	0.239889	0.816789	0.0891088	0.600662	0.362901	0.859612			0.0477012	0.292418
762	0.356698	0.924832	0.269772	0.86681	0.258824	0.816338	0.0991655	0.621476	0.395531	0.838581			0.0499371	0.394289
763	0.302701	0.926133	0.25041	0.84716	0.238029	0.82296	0.109388	0.637416	0.412124	0.852183			0.0512017	0.312039
764	0.297057	0.940493	0.226693	0.85177	0.251104	0.834425	0.102904	0.611453	0.412027	0.87236			0.031372	0.22556
765	0.277765	0.919905	0.233716	0.857766	0.250745	0.843531	0.0410471	0.355677	0.412825	0.907395			0.0365552	0.162912
766	0.31014	0.934317	0.220142	0.8224	0.245215	0.833077	0.0484588	0.525262	0.406568	0.916871			0.0384496	0.202389
767	0.28729	0.932074	0.225906	0.815308	0.256212	0.807443	0.0350282	0.363592	0.401044	0.916787			0.0469829	0.24036
768	0.269214	0.928225	0.209953	0.745127	0.268379	0.768129	0.0574865	0.30994	0.37026	0.923636			0.0477675	0.309655
769	0.265801	0.913996	0.230067	0.764103	0.221146	0.76887	0.0761235	0.457956	0.394679	0.929046			0.0428306	0.278045
770	0.207446	0.902161	0.239494	0.786677	0.21971	0.777561	0.0224382	0.364264	0.387951	0.941714			0.0330547	0.336293
771	0.225926	0.906089	0.227037	0.808702	0.19363	0.760495	0.0728584	0.585203	0.363196	0.93715			0.0377331	0.245246
772	0.231105	0.918139	0.236103	0.823624	0.205114	0.724193	0.0692507	0.573191	0.351873	0.932779			0.0492525	0.284377
773	0.238626	0.919758	0.22786	0.83581	0.212818	0.653973	0.0754929	0.611844	0.345646	0.924814			0.0397792	0.248035
774	0.240035	0.916488	0.271384	0.845418	0.233774	0.604167	0.043547	0.480121	0.362964	0.923438			0.0412204	0.224283
775	0.251103	0.942118	0.274017	0.825192	0.247999	0.531235	0.0577915	0.568548	0.293283	0.920717			0.043509	0.23007
776	0.240367	0.934316	0.294585	0.803679	0.234536	0.45507	0.0835179	0.63061	0.302427	0.923341			0.0330652	0.243245
777	0.261473	0.940656	0.299311	0.811195	0.220388	0.416513	0.114359	0.673629	0.341635	0.923724			0.0426941	0.212458
778	0.268158	0.935416	0.297228	0.817992	0.226382	0.420239	0.0400046	0.487309	0.373247	0.922851			0.0510627	0.214786
779	0.248266	0.938769	0.293271	0.859868	0.233785	0.396226	0.0690377	0.576273	0.331269	0.892415			0.0567878	0.189123
780	0.267401	0.938042	0.283955	0.883836	0.232606	0.34828	0.0963285	0.61223	0.347827	0.900546			0.0668861	0.203357
781	0.237664	0.911201	0.272841	0.896517	0.216323	0.306397	0.0605373	0.574184	0.344855	0.881967			0.0522446	0.16864
782	0.254095	0.932805	0.291704	0.908121	0.222877	0.308399	0.0819262	0.641359	0.353968	0.870264			0.0561775	0.170286
783	0.235375	0.916866	0.282193	0.911568	0.20763	0.317957	0.0689137	0.544048	0.365099	0.840785			0.0539287	0.167746
784	0.259467	0.913015	0.268559	0.906904	0.257843	0.423435	0.0844911	0.632923	0.369578	0.827568			0.0557046	0.195122
785	0.283182	0.913967	0.288639	0.90954	0.268363	0.568392	0.153281	0.757243	0.378203	0.823835			0.0618395	0.19617
786	0.273113	0.858959	0.272385	0.907679	0.296573	0.696095	0.0932753	0.700777	0.379331	0.836436			0.055475	0.205918
787	0.303769	0.812862	0.27049	0.912335	0.28685	0.782956	0.0964445	0.711355	0.365831	0.846627			0.050834	0.209931
788	0.307938	0.797142	0.303547	0.911839	0.273723	0.828338	0.126694	0.671878	0.397075	0.860617			0.0315704	0.185999
789	0.276974	0.805717	0.297339	0.904062	0.278584	0.805731	0.0900251	0.608213	0.403235	0.866452			0.0369824	0.202906
790	0.30083	0.863192	0.271777	0.901673	0.228887	0.755842	0.0770232	0.655337	0.401616	0.886499			0.038843	0.250075
791	0.214599	0.882466	0.279873	0.8982	0.224719	0.759618	0.145537	0.765107	0.409777	0.910108			0.0537124	0.2994
792	0.212952	0.909216	0.272757	0.887152	0.233567	0.826416	0.141177	0.744861	0.392796	0.926402			0.0405829	0.316574
793	0.244839	0.931979	0.268041	0.896955	0.252936	0.829913	0.187658	0.818189	0.299229	0.924781			0.0360473	0.248045
794	0.270439	0.927327	0.274357	0.90034	0.267632	0.828261	0.171381	0.804462	0.33447	0.925899			0.0487277	0.344111
795	0.324881	0.917757	0.270952	0.897738	0.236001	0.791364	0.129185	0.739736	0.355096	0.901414			0.0508658	0.388857
796	0.36973	0.917427	0.279356	0.885353	0.238262	0.770172	0.1283	0.731122	0.332594	0.86876			0.0378349	0.28607
797	0.402456	0.921092	0.289265	0.907935	0.234085	0.74462	0.113997	0.717201	0.371422	0.821014			0.0373874	0.30867
798	0.360687	0.928588	0.319613	0.924132	0.257716	0.786834	0.157886	0.820197	0.374328	0.746122			0.0468513	0.352368
799	0.349004	0.929839	0.284794	0.908171	0.194897	0.741853	0.182072	0.815399	0.398734	0.736963			0.0443265	0.290837
800	0.290267	0.931	0.288929	0.903249	0.199231	0.790791	0.190336	0.813789	0.400979	0.753165			0.0311005	0.232809
801	0.289131	0.927444	0.269552	0.901001	0.201848	0.711559	0.128637	0.748201	0.357557	0.748907			0.0245871	0.136133
802	0.296501	0.94162	0.298039	0.893482	0.225727	0.642255	0.136901	0.737002	0.303963	0.751774			0.0345577	0.206487
803	0.297292	0.9294	0.301932	0.842749	0.215728	0.526207	0.109647	0.752659	0.271158	0.724509			0.0430104	0.286508
804	0.265774	0.926322	0.287463	0.812375	0.206117	0.43048	0.12119	0.75068	0.273831	0.748657			0.0495553	0.352393
805	0.263594	0.937925	0.288503	0.840185	0.206068	0.364619	0.126867	0.709559	0.316347	0.778335			0.0652747	0.302067
806	0.258841	0.936585	0.313628	0.886877	0.221374	0.389331	0.13364	0.698657	0.360064	0.821604			0.0438189	0.356375
807	0.267745	0.928072	0.300355	0.886694	0.24501	0.436377	0.1156	0.664369	0.382939	0.832555			0.0560169	0.371031
808	0.252289	0.926047	0.29564	0.900521	0.244247	0.434337	0.120462	0.647028	0.422026	0.85932			0.0338087	0.236083
809	0.233007	0.9179	0.297811	0.900846	0.221069	0.371825	0.0919174	0.607569	0.437345	0.875967			0.0469264	0.266052
810	0.245402	0.908743	0.280278	0.88857	0.215666	0.313064	0.112716	0.614265	0.433911	0.876088			0.0410688	0.285909
811	0.231378	0.910074	0.264202	0.879388	0.229935	0.290635	0.0977201	0.68748	0.434758	0.900766			0.0457058	0.270096
812	0.254111	0.909046	0.263149	0.857934	0.236216	0.30977	0.0773769	0.637216	0.421007	0.929244			0.0547537	0.308488
813	0.26662	0.934802	0.267406	0.859355	0.254165	0.382346	0.115924	0.698844	0.418103	0.92547			0.0543791	0.309443
814	0.26511	0.927129	0.235289	0.835987	0.263882	0.515826	0.102873	0.650255	0.391096	0.91452			0.0503623	0.280824
815	0.246748	0.941228	0.221826	0.841482	0.320408	0.684977	0.0829891	0.61433	0.384648	0.903684			0.0396196	0.230464
816	0.260797	0.928577	0.231985	0.854925	0.293058	0.743704	0.0581345	0.470143	0.383579	0.913885			0.0443657	0.227159
817	0.263896	0.932613	0.225529	0.860836	0.300616	0.791513	0.0520372	0.567817	0.36566	0.922407			0.0409923	0.190485
818	0.254445	0.924606	0.208403	0.823112	0.287321	0.780329	0.0422486	0.438125	0.371383	0.933437			0.0591764	0.208852
819	0.257315	0.937917	0.211338	0.85124	0.262169	0.739367	0.051463	0.505242	0.370827	0.9318			0.0571565	0.207613
820	0.225497	0.911709	0.203636	0.795316	0.263717	0.77213	0.0643186	0.539423	0.354317	0.921626			0.0705415	0.244768
821	0.241924	0.913388	0.229088	0.734524	0.271497	0.821663	0.0515026	0.450585	0.306948	0.920567			0.0454674	0.19384
822	0.265168	0.913695	0.247544	0.698023	0.238407	0.791766	0.0503509	0.583347	0.322338	0.931647			0.0461381	0.181828
823	0.264677	0.886434	0.256331	0.733731	0.226864	0.747317	0.0862917	0.637943	0.358214	0.929051			0.0332444	0.156736
824	0.273455	0.826867	0.261696	0.80334	0.246792	0.763878	0.0502989	0.49755	0.360032	0.925908			0.0322414	0.16159
825	0.31747	0.766831	0.24176	0.785502	0.245746	0.769534	0.0864985	0.598091	0.337899	0.90113			0.0368434	0.1961
826	0.338287	0.738714	0.235073	0.816832	0.246947	0.74036	0.0871072	0.59885	0.354108	0.890907			0.0454222	0.242196
827	0.320412	0.772425	0.262236	0.82746	0.225865	0.744009	0.088247	0.655412	0.374251	0.896137			0.0597257	0.305842
828	0.305902	0.834118	0.266557	0.824165	0.222108	0.749994	0.0796248	0.620118	0.372802	0.879169			0.0469538	0.315129
829	0.299487	0.880294	0.271774	0.819484	0.208705	0.657083	0.104117	0.615534	0.375472	0.863043			0.0155946	0.235479
830	0.155281	0.873701	0.2851	0.805242	0.20445	0.809452	0.0716645	0.560116	0.347941	0.837741			0.0462117	0.315283
831	0.193916	0.830572	0.275946	0.790828	0.186823	0.743654	0.0782749	0.524099	0.353147	0.830331			0.0502883	0.315082
832	0.172159	0.861751	0.287636	0.816923	0.240605	0.666767	0.088987	0.620726	0.356353	0.835086			0.0398193	0.297967
833	0.227396	0.876652	0.288888	0.850801	0.22731	0.496475	0.0623185	0.572574	0.380503	0.840944			0.0328264	0.214311
834	0.236041	0.902107	0.283609	0.88857	0.205501	0.366171	0.0733772	0.534436	0.398035	0.861291			0.0221337	0.226541
835	0.306469	0.931195	0.295691	0.909967	0.227087	0.350839	0.0810681	0.604901	0.382834	0.866952			0.0259561	0.179163
836	0.319142	0.925623	0.296519	0.90661	0.204886	0.362593	0.0875563	0.656579	0.368771	0.875313			0.0467344	0.242455
837	0.366368	0.926299	0.292655	0.914782	0.219865	0.434997	0.0891369	0.685255	0.41257	0.894547			0.0296649	0.146174
838	0.364793	0.932688	0.286257	0.898988	0.232514	0.48624	0.110524	0.70529	0.38213	0.909316			0.0210256	0.187164
839	0.344107	0.935871	0.287326	0.908853	0.261641	0.44274	0.141909	0.691417	0.367884	0.928938			0.0490042	0.314019
840	0.362712	0.942581	0.257375	0.913175	0.25253	0.34621	0.094252	0.639217	0.383735	0.933877			0.068121	0.239219
841	0.313914	0.936003	0.289184	0.915151	0.218489	0.29172	0.12172	0.70415	0.388283	0.916383			0.070393	0.25613
842	0.288754	0.934815	0.295663	0.913908	0.21553	0.282099	0.121458	0.750861	0.365222	0.90153			0.0484437	0.379412
843	0.27055	0.937896	0.297993	0.913742	0.224579	0.32768	0.136323	0.756264	0.279964	0.870666			0.058723	0.424059
844	0.297457	0.925125	0.276525	0.899826	0.271309	0.426208	0.113973	0.746912	0.281094	0.785788			0.0513837	0.35702
845	0.27791	0.928705	0.280892	0.89601	0.252668	0.533428	0.14463	0.763734	0.417439	0.738115			0.0502833	0.355327
846	0.267709	0.94189	0.288445	0.90219	0.304277	0.657067	0.144993	0.748497	0.447876	0.769225			0.0345515	0.264565
847	0.28816	0.94111	0.272034	0.899672	0.278887	0.73345	0.130051	0.724	0.438151	0.770772			0.0334983	0.258977
848	0.274258	0.924835	0.284664	0.900958	0.276968	0.781766	0.111043	0.69193	0.374935	0.740254			0.0302365	0.26881
849	0.253301	0.91732	0.286587	0.908379	0.279924	0.793549	0.136474	0.789578	0.274199	0.696205			0.0420903	0.401628
850	0.234009	0.903292	0.277885	0.904662	0.261145	0.784982	0.134179	0.782083	0.237067	0.70205			0.0579813	0.429647
851	0.222017	0.913829	0.302933	0.910163	0.305009	0.828768	0.158902	0.806175	0.257	0.741047			0.025386	0.202612
852	0.229081	0.896534	0.288002	0.910615	0.249494	0.757952	0.158627	0.756687	0.294218	0.731982			0.0346854	0.1946
853	0.249515	0.915752	0.325173	0.913405	0.263796	0.758157	0.145266	0.74154	0.318944	0.780121			0.0405627	0.228594
854	0.255442	0.923106	0.268697	0.898783	0.226841	0.774691	0.151106	0.761471	0.360686	0.807779			0.0571125	0.20778
855	0.260808	0.910783	0.273966	0.89937	0.259109	0.794505	0.166967	0.789203	0.414669	0.841709			0.0467638	0.19118
856	0.269503	0.930855	0.261989	0.883153	0.259702	0.754102	0.134191	0.756355	0.432414	0.854123			0.0492899	0.219594
857	0.251196	0.93005	0.273489	0.858685	0.251212	0.753216	0.162304	0.714475	0.441756	0.878871			0.0198373	0.13748
858	0.262505	0.927834	0.29623	0.846247	0.227123	0.705515	0.135957	0.692766	0.447302	0.892012			0.0377082	0.153049
859	0.242317	0.923578	0.274854	0.868222	0.225824	0.646197	0.106549	0.664397	0.452011	0.90313			0.0292475	0.161327
860	0.26969	0.930559	0.291895	0.87729	0.22367	0.799568	0.0973172	0.653677	0.406799	0.917575			0.0382463	0.175542
861	0.239564	0.91814	0.281499	0.891497	0.233096	0.773122	0.11117	0.665556	0.402953	0.923083			0.0433033	0.23002
862	0.248148	0.911796	0.300008	0.900344	0.209855	0.642603	0.109198	0.659931	0.408271	0.914877			0.0230986	0.254446
863	0.253852	0.876638	0.285222	0.899699	0.227449	0.523048	0.0976392	0.667439	0.396548	0.914879			0.0314804	0.301937
864	0.286234	0.868532	0.274301	0.891293	0.225004	0.419859	0.0871008	0.635987	0.384191	0.904716			0.0477662	0.331071
865	0.318504	0.822441	0.254748	0.875966	0.199394	0.37892	0.0849542	0.622918	0.343978	0.916428			0.0476787	0.388946
866	0.295922	0.716501	0.276941	0.878633	0.201464	0.402931	0.0659545	0.499776	0.350737	0.929363			0.0256422	0.253624
867	0.328691	0.722157	0.261617	0.855206	0.231296	0.497127	0.0734711	0.541394	0.3371	0.929602			0.0314109	0.292341
868	0.324823	0.772186	0.25795	0.863253	0.257283	0.559013	0.0481892	0.416946	0.364818	0.936528			0.0342698	0.284503
869	0.330035	0.84063	0.260245	0.874557	0.254842	0.485041	0.0711177	0.533495	0.30671	0.935682			0.044161	0.223031
870	0.315904	0.885608	0.220551	0.833416	0.235903	0.373539	0.0799733	0.615695	0.331722	0.936466			0.03825	0.191711
871	0.280344	0.89862	0.232542	0.873175	0.21813	0.318001	0.0369743	0.414627	0.349864	0.925121			0.0164322	0.112721
872	0.205021	0.900541	0.240662	0.879092	0.219853	0.301343	0.0575964	0.454823	0.349212	0.919128			0.0253721	0.168679
873	0.17983	0.88931	0.194871	0.789483	0.226332	0.318582	0.0290178	0.292613	0.34537	0.891366			0.021603	0.172038
874	0.208576	0.891556	0.203354	0.801489	0.235931	0.367426	0.097397	0.610466	0.359653	0.88095			0.0347735	0.24469
875	0.216635	0.900083	0.201126	0.820233	0.284258	0.486685	0.0751356	0.595325	0.359132	0.879192			0.0607311	0.339531
876	0.224771	0.91183	0.238501	0.819406	0.26552	0.572759	0.0920706	0.600384	0.371731	0.854607			0.0656868	0.196985
877	0.221965	0.914122	0.216728	0.793192	0.28598	0.711144	0.083833	0.635223	0.354155	0.833619			0.0565702	0.18902
878	0.318698	0.938865	0.25006	0.801235	0.315244	0.800026	0.0855902	0.611564	0.365862	0.829228			0.039032	0.334818
879	0.332421	0.941394	0.260466	0.830531	0.32207	0.824404	0.0715026	0.594446	0.358211	0.832312			0.0576413	0.382308
880	0.330219	0.926584	0.292367	0.8424	0.317423	0.789657	0.028037	0.551894	0.354687	0.834892			0.0403354	0.331758
881	0.313511	0.933659	0.257701	0.83654	0.294904	0.768405	0.0656433	0.558101	0.386806	0.839983			0.0538731	0.388566
882	0.286475	0.938911	0.267588	0.820884	0.299943	0.742703	0.0959157	0.542896	0.373143	0.849728			0.0493891	0.339831
883	0.290239	0.934169	0.264525	0.838045	0.263687	0.753726	0.0592395	0.569342	0.396357	0.866937			0.0366845	0.305574
884	0.300853	0.946983	0.265965	0.851142	0.26544	0.796186	0.0899669	0.672287	0.404802	0.874163			0.0439403	0.358359
885	0.295236	0.944177	0.284835	0.846579	0.27706	0.804546	0.0904826	0.608809	0.411762	0.895125			0.0565005	0.384989
886	0.29382	0.937135	0.279223	0.826616	0.281021	0.773808	0.0865106	0.687496	0.413521	0.91889			0.0507337	0.392019
887	0.269785	0.931411	0.292627	0.814495	0.250772	0.721554	0.0975859	0.683573	0.408326	0.935292			0.064791	0.336718
888	0.221717	0.915682	0.297864	0.833865	0.248837	0.723565	0.10994	0.704253	0.360112	0.933077			0.0401809	0.244747
889	0.299141	0.945715	0.296241	0.861543	0.192959	0.649448	0.115851	0.762112	0.373794	0.919754			0.031437	0.183033
890	0.256461	0.935851	0.299371	0.875397	0.238145	0.63508	0.108588	0.702479	0.296534	0.910648			0.04605	0.173753
891	0.259615	0.915835	0.289952	0.894009	0.202313	0.72903	0.0943477	0.664388	0.372462	0.884251			0.0419612	0.151066
892	0.264588	0.927	0.300146	0.909073	0.225638	0.76335	0.0957703	0.602418	0.386569	0.82382			0.0391141	0.19611
893	0.223926	0.881891	0.28847	0.903423	0.213561	0.729011	0.119573	0.658372	0.437676	0.804934			0.039286	0.136423
894	0.249637	0.903109	0.313071	0.908889	0.256458	0.651579	0.108916	0.704202	0.480961	0.811668			0.0328838	0.146531
895	0.265452	0.91466	0.264048	0.887303	0.216251	0.562072	0.123891	0.74109	0.434182	0.757464			0.0350947	0.170592
896	0.246371	0.926488	0.29242	0.884119	0.245829	0.541036	0.164713	0.805249	0.377489	0.686044			0.0472773	0.237485
897	0.261172	0.928024	0.269233	0.900371	0.237272	0.509065	0.141761	0.744737	0.235466	0.629918			0.0407256	0.271628
898	0.262234	0.927575	0.273354	0.910145	0.255193	0.551447	0.158138	0.781542	0.250927	0.709772			0.0496169	0.37187
899	0.270142	0.926025	0.272481	0.903948	0.249784	0.620335	0.162444	0.769101	0.28183	0.746137			0.0282196	0.306208
900	0.235133	0.93125	0.285799	0.911402	0.260509	0.640763	0.170644	0.790541	0.315599	0.753935			0.0401342	0.312664
901	0.254205	0.925071	0.280163	0.914735	0.250129	0.554964	0.175999	0.814824	0.309736	0.754263			0.0485098	0.23354
902	0.248219	0.931945	0.275435	0.887366	0.258477	0.470175	0.132704	0.79063	0.373275	0.77857			0.0211459	0.187351
903	0.262491	0.929451	0.284885	0.900533	0.244499	0.399404	0.156804	0.807929	0.39059	0.791434			0.0451306	0.307821
904	0.253868	0.906455	0.269077	0.884456	0.244317	0.359607	0.171277	0.777974	0.422371	0.806779			0.0489883	0.36719
905	0.243219	0.910578	0.282216	0.895501	0.270298	0.364217	0.157015	0.780515	0.441229	0.840406			0.045203	0.323333
906	0.247203	0.869816	0.273005	0.903012	0.246939	0.387062	0.156164	0.769504	0.458136	0.86802			0.0283576	0.250879
907	0.270471	0.865919	0.275698	0.901666	0.280786	0.470881	0.137736	0.774576	0.464652	0.891495			0.00797714	0.0805318
908	0.305295	0.797739	0.311391	0.905286	0.312261	0.617027	0.165612	0.814289	0.445728	0.896938			0.0440111	0.239057
909	0.321534	0.720046	0.308104	0.904795	0.334043	0.749073	0.137037	0.742715	0.454378	0.906331			0.0434779	0.270506
910	0.321118	0.731376	0.310395	0.899503	0.306739	0.813704	0.153627	0.711386	0.412683	0.915423			0.0305616	0.266384
911	0.324309	0.78858	0.298565	0.913341	0.325933	0.846772	0.0886813	0.582078	0.40872	0.914304			0.0464762	0.304171
912	0.323564	0.824296	0.260064	0.906843	0.321172	0.772048	0.138244	0.708462	0.390482	0.915468			0.0346456	0.253377
913	0.268516	0.865738	0.279033	0.89286	0.32453	0.708143	0.122135	0.691804	0.384017	0.918695			0.051265	0.171373
914	0.282503	0.899029	0.274415	0.868646	0.295856	0.674505	0.0959867	0.613425	0.35679	0.912559			0.058825	0.20897
915	0.254764	0.877933	0.254238	0.862585	0.272427	0.704629	0.106844	0.650849	0.362432	0.929377			0.034178	0.237919
916	0.201225	0.909762	0.272827	0.879476	0.282682	0.783718	0.0800936	0.592873	0.355184	0.936666			0.0519091	0.336893
917	0.193074	0.887235	0.260454	0.894437	0.293497	0.80501	0.0504643	0.472324	0.346948	0.93257			0.0429224	0.338944
918	0.225089	0.909083	0.274663	0.891557	0.278644	0.757914	0.104452	0.612456	0.32947	0.927069			0.050331	0.378239
919	0.208315	0.89851	0.307119	0.910304	0.236788	0.738226	0.0631183	0.568718	0.34448	0.932815			0.0365972	0.331852
920	0.170934	0.87646	0.300854	0.894351	0.245656	0.736217	0.0632417	0.565076	0.382318	0.919347			0.0649172	0.330104
921	0.209398	0.906029	0.287259	0.868491	0.259391	0.706962	0.0740223	0.557299	0.370298	0.923604			0.060015	0.286393
922	0.233648	0.886746	0.268315	0.856884	0.232295	0.685833	0.0531721	0.518608	0.367395	0.891842			0.054237	0.252325
923	0.202735	0.891326	0.267574	0.848042	0.220566	0.672452	0.0419535	0.412336	0.35446	0.871334			0.0655876	0.406851
924	0.272901	0.924275	0.268505	0.830521	0.197096	0.687281	0.062175	0.562762	0.348869	0.858834			0.0658706	0.402339
925	0.272427	0.936059	0.274156	0.817372	0.204875	0.687707	0.0485531	0.433811	0.342566	0.846567			0.068862	0.281836
926	0.297265	0.948212	0.252849	0.829463	0.225809	0.687243	0.0811391	0.505377	0.372995	0.833781			0.0352289	0.186535
927	0.321519	0.940707	0.259884	0.832678	0.242574	0.659983	0.0588571	0.491227	0.335442	0.81904			0.0510878	0.166263
928	0.316767	0.942527	0.230029	0.800681	0.242139	0.656187	0.0649805	0.525018	0.330763	0.810557			0.0433627	0.137565
929	0.299247	0.940524	0.259651	0.862936	0.23407	0.632657	0.0486361	0.541626	0.354096	0.811055			0.0432052	0.161308
930	0.281131	0.93202	0.233073	0.839492	0.248034	0.638832	0.0624922	0.528546	0.38152	0.828575			0.0331566	0.171637
931	0.268761	0.924967	0.217489	0.82659	0.210619	0.632259	0.100435	0.770812	0.378838	0.841105			0.0262724	0.156429
932	0.319156	0.938176	0.217537	0.845386	0.241482	0.690882	0.100562	0.756567	0.38523	0.855576			0.0528676	0.219075
933	0.245869	0.906935	0.216325	0.83818	0.261805	0.674095	0.108508	0.700442	0.397242	0.873143			0.0386662	0.245476
934	0.269041	0.926678	0.214294	0.846515	0.289	0.627564	0.0817457	0.588861	0.39688	0.899211			0.0397328	0.244878
935	0.285334	0.938824	0.257045	0.868917	0.297455	0.580646	0.0559634	0.581423	0.401432	0.925393			0.0365714	0.22262
936	0.27967	0.945311	0.256217	0.873854	0.286121	0.519793	0.0891547	0.638865	0.407485	0.940126			0.030099	0.206938
937	0.269017	0.933882	0.265205	0.873159	0.25486	0.446779	0.0872453	0.638858	0.38195	0.955985			0.020097	0.129747
938	0.269705	0.926935	0.293719	0.861638	0.262531	0.431112	0.0974998	0.707462	0.358007	0.943553			0.0112936	0.0906717
939	0.265135	0.912758	0.301636	0.858375	0.297174	0.474252	0.0731791	0.6109	0.38098	0.927458			0.0324156	0.120259
940	0.252065	0.915804	0.280429	0.877039	0.279812	0.538326	0.0985062	0.712833	0.37746	0.900243			0.0484709	0.253015
941	0.252297	0.910742	0.261644	0.873003	0.329522	0.682083	0.0989389	0.744308	0.379454	0.850424			0.0218693	0.220631
942	0.235665	0.918009	0.274291	0.874961	0.331859	0.771477	0.0885128	0.704918	0.447824	0.842933			0.0426961	0.296646
943	0.256605	0.931961	0.292986	0.892438	0.348071	0.820035	0.125606	0.699667	0.438338	0.802472			0.0216798	0.221086
944	0.239631	0.923265	0.300749	0.84452	0.302375	0.844885	0.0818277	0.629302	0.406621	0.735583			0.0225839	0.0997537
945	0.262951	0.939328	0.298748	0.843534	0.340411	0.764713	0.123371	0.685996	0.295015	0.668687			0.0183389	0.090148
946	0.226902	0.923591	0.280727	0.855423	0.335331	0.686141	0.125275	0.66773	0.24775	0.68809			0.0354527	0.251368
947	0.253265	0.933047	0.288525	0.871093	0.328083	0.641216	0.152177	0.78833	0.270598	0.746395			0.0442993	0.237755
948	0.245985	0.933535	0.299088	0.891177	0.287457	0.68637	0.146805	0.812407	0.297207	0.761504			0.0357293	0.208137
949	0.262588	0.926614	0.310352	0.90578	0.248258	0.700554	0.125215	0.777789	0.34783	0.779687			0.0456778	0.250224
950	0.247361	0.936004	0.321667	0.917153	0.255463	0.744477	0.14477	0.745558	0.358265	0.74397			0.0488534	0.179713
951	0.269034	0.928915	0.320448	0.91636	0.270951	0.751225	0.154377	0.788844	0.362905	0.759257			0.0508989	0.177118
952	0.243599	0.907883	0.307312	0.906097	0.24558	0.736055	0.123037	0.786715	0.398682	0.774398			0.0356515	0.232552
953	0.228854	0.879105	0.290645	0.90363	0.237716	0.754418	0.148792	0.806762	0.394518	0.783147			0.0572439	0.292586
954	0.266806	0.851998	0.277189	0.909314	0.23888	0.760153	0.186086	0.849866	0.450288	0.842884			0.0506466	0.343842
955	0.306317	0.776975	0.249849	0.902514	0.249841	0.744369	0.169975	0.839106	0.452062	0.858624			0.0383905	0.313863
956	0.319725	0.720173	0.275426	0.905265	0.241416	0.721414	0.123667	0.765366	0.447707	0.879619			0.0470679	0.254456
957	0.299444	0.734841	0.278737	0.903626	0.187299	0.718437	0.176708	0.811178	0.483155	0.884548			0.0510136	0.261175
958	0.318659	0.789904	0.286982	0.9044	0.222283	0.673518	0.157495	0.7754	0.467581	0.884866			0.0596861	0.200321
959	0.316258	0.852051	0.303766	0.915258	0.196139	0.594805	0.14398	0.766745	0.459706	0.892705			0.0540542	0.149507
960	0.283864	0.888698	0.277584	0.890626	0.209541	0.570721	0.157285	0.802179	0.428698	0.904404			0.0494627	0.266139
961	0.273598	0.895529	0.27818	0.889366	0.232623	0.60393	0.155078	0.744182	0.380371	0.901054			0.0494896	0.295257
962	0.246583	0.899884	0.26583	0.874699	0.223261	0.62877	0.118896	0.740474	0.386743	0.901842			0.0447405	0.249685
963	0.246073	0.919288	0.290532	0.905394	0.238684	0.66734	0.115208	0.685728	0.357009	0.91009			0.0471359	0.253703
964	0.218894	0.896023	0.257408	0.89234	0.218715	0.649105	0.132826	0.691614	0.377404	0.924487			0.0392176	0.186162
965	0.126506	0.806019	0.292585	0.902068	0.215666	0.674375	0.118622	0.671938	0.339319	0.921244			0.042316	0.163442
966	0.166164	0.843039	0.264768	0.888181	0.232723	0.668074	0.122723	0.656566	0.324796	0.922655			0.0376031	0.19209
967	0.191175	0.876562	0.272454	0.892252	0.264535	0.663707	0.0832352	0.616195	0.32355	0.923016			0.0289777	0.214681
968	0.167767	0.900201	0.286528	0.900735	0.287876	0.662992	0.106585	0.613353	0.345364	0.916277			0.0307742	0.227143
969	0.204468	0.881618	0.285888	0.901994	0.263716	0.644359	0.0715028	0.593084	0.370482	0.908406			0.0268513	0.218013
970	0.203964	0.911341	0.269999	0.896731	0.281408	0.6384	0.070104	0.571866	0.361897	0.908138			0.0346367	0.175193
971	0.222126	0.916904	0.24314	0.88094	0.292773	0.634182	0.037101	0.382842	0.364342	0.891727			0.0272867	0.188142
972	0.192318	0.877283	0.214126	0.8638	0.295095	0.59025	0.0155418	0.338901	0.381898	0.883175			0.0231432	0.152844
973	0.21895	0.920373	0.258557	0.878467	0.307037	0.608898	0.0507863	0.458552	0.351037	0.851022			0.0247909	0.122127
974	0.18735	0.886589	0.26455	0.888308	0.315342	0.662563	0.027712	0.431167	0.357212	0.84859			0.0236159	0.103766
975	0.226129	0.914456	0.277998	0.901404	0.330684	0.768433	0.0604189	0.51317	0.365469	0.833748			0.0177847	0.0860015
976	0.231776	0.912509	0.270012	0.897694	0.336588	0.818486	0.0657375	0.574991	0.373226	0.840831			0.02114	0.174374
977	0.211282	0.876485	0.274005	0.893419	0.313376	0.838432	0.0828972	0.50973	0.353597	0.839213			0.0387934	0.290448
978	0.219714	0.89626	0.28435	0.87377	0.338954	0.863042	0.0832802	0.535265	0.362709	0.846187			0.0459961	0.291569
979	0.280057	0.922355	0.28348	0.873835	0.336178	0.798573	0.0402339	0.473808	0.378002	0.829225			0.0312437	0.252298
980	0.253703	0.917615	0.26782	0.855753	0.323767	0.721161	0.0592404	0.432059	0.389701	0.834096			0.0395447	0.23536
981	0.276414	0.925524	0.282302	0.847915	0.311033	0.692772	0.0580265	0.562775	0.417168	0.85388			0.0310281	0.12229
982	0.285655	0.934913	0.273847	0.83367	0.316653	0.723353	0.0718228	0.551383	0.398773	0.87912			0.00413378	0.0387716
983	0.297815	0.938354	0.280541	0.830948	0.293776	0.714149	0.0899546	0.626259	0.398172	0.905615			0.029638	0.14816
984	0.308756	0.933952	0.27664	0.841205	0.301033	0.739382	0.110141	0.6673	0.387802	0.932472			0.0486156	0.208277
985	0.30264	0.933121	0.295675	0.837877	0.236651	0.730732	0.0794778	0.612276	0.398978	0.943076			0.0496953	0.176439
986	0.282785	0.924222	0.273861	0.829921	0.262094	0.754353	0.0604972	0.499238	0.37675	0.94679			0.0442365	0.172583
987	0.273285	0.915209	0.25283	0.826794	0.258456	0.779349	0.076972	0.620939	0.389457	0.939217			0.063795	0.165294
988	0.297299	0.919521	0.26276	0.845147	0.268198	0.769444	0.0452262	0.565359	0.398509	0.915715			0.0290045	0.156109
989	0.282891	0.929185	0.233691	0.829978	0.309488	0.800114	0.0700685	0.623524	0.371916	0.895026			0.048475	0.208616
990	0.278785	0.938977	0.220326	0.8327	0.236443	0.757659	0.091692	0.572166	0.377752	0.870604			0.0414152	0.222058
991	0.270728	0.943331	0.221707	0.826778	0.228402	0.695815	0.0693841	0.579687	0.425969	0.826819			0.060888	0.316459
992	0.279688	0.945242	0.247127	0.842637	0.174906	0.70672	0.0759323	0.620048	0.381092	0.760694			0.0522644	0.2497
993	0.270101	0.935103	0.233305	0.845596	0.188314	0.655935	0.0664427	0.59077	0.308817	0.691184			0.0629885	0.223363
994	0.25178	0.925076	0.243449	0.865667	0.19291	0.60389	0.116021	0.680927	0.278339	0.664909			0.0502469	0.204187
995	0.254662	0.920593	0.272112	0.881315	0.217225	0.514772	0.107937	0.684836	0.244899	0.676811			0.0435733	0.150687
996	0.26783	0.914045	0.298574	0.907408	0.207191	0.467821	0.129967	0.733828	0.291861	0.716155			0.028185	0.107617
997	0.234528	0.924914	0.301899	0.900389	0.218273	0.477013	0.113944	0.703135	0.29719	0.753501			0.0432527	0.187413
998	0.25871	0.933167	0.31438	0.902084	0.198062	0.508166	0.121132	0.7022	0.359048	0.768688			0.0291563	0.206409
999	0.294462	0.947454	0.289198	0.888938	0.232511	0.583416	0.144634	0.762894	0.381514	0.757442			0.0420823	0.28396
1000	0.278928	0.942116	0.296617	0.890366	0.242416	0.638174	0.115514	0.749318	0.376319	0.770367			0.0509788	0.28554
1001	0.248801	0.933227	0.272169	0.900895	0.258637	0.667064	0.159873	0.769545	0.389509	0.791353			0.0482137	0.278082
1002	0.239398	0.919335	0.296127	0.90707	0.253458	0.653577	0.103427	0.731867	0.430141	0.817096			0.0508536	0.228795
1003	0.254592	0.930718	0.297338	0.901656	0.245488	0.620993	0.139986	0.773055	0.45356	0.83787			0.0516554	0.25715
1004	0.246643	0.934628	0.289098	0.882999	0.274288	0.683976	0.160816	0.807122	0.479481	0.867748			0.0376706	0.26752
1005	0.204188	0.922518	0.281423	0.857196	0.268242	0.747987	0.0837931	0.696428	0.4932	0.863612			0.0416624	0.242605
1006	0.272221	0.927218	0.281465	0.861693	0.2918	0.767561	0.129252	0.743568	0.500135	0.856794			0.0438728	0.213635
1007	0.224417	0.915544	0.333175	0.888497	0.298796	0.755423	0.17083	0.794595	0.506612	0.858179			0.0294767	0.146408
1008	0.228765	0.893538	0.317142	0.894942	0.30288	0.758222	0.144557	0.735533	0.460627	0.86193			0.0304289	0.177499
1009	0.248997	0.890853	0.301513	0.901175	0.302103	0.748298	0.153809	0.762785	0.408621	0.868457			0.0219489	0.170381
1010	0.264992	0.853019	0.321539	0.917551	0.302673	0.77327	0.142578	0.740852	0.378333	0.87021			0.00830699	0.104502
1011	0.288789	0.787145	0.313179	0.906461	0.287771	0.808577	0.119176	0.682112	0.373561	0.871402			0.0217073	0.0893463
1012	0.296434	0.706296	0.31608	0.910203	0.32643	0.840644	0.130945	0.68319	0.36288	0.874875			-0.00671844	0.0465305
1013	0.282541	0.736578	0.305496	0.916369	0.315113	0.852844	0.111194	0.69282	0.369617	0.876013			0.0223451	0.112476
1014	0.276942	0.807252	0.296424	0.909606	0.30555	0.849235	0.14173	0.715635	0.375754	0.890168			0.0255586	0.199774
1015	0.282328	0.858937	0.289237	0.915368	0.324314	0.831528	0.106085	0.683	0.354318	0.906366			0.0412136	0.237627
1016	0.263919	0.890052	0.284596	0.915788	0.35145	0.796241	0.0860362	0.658144	0.348932	0.898687			0.0238497	0.230281
1017	0.247113	0.906404	0.296505	0.910825	0.319634	0.783494	0.0982818	0.623752	0.339481	0.90797			0.0280084	0.181122
1018	0.248461	0.895819	0.28857	0.90626	0.319674	0.783777	0.0850463	0.615752	0.339925	0.915465			0.0117388	0.0694982
1019	0.246287	0.902509	0.28104	0.899297	0.320618	0.762568	0.0969273	0.635313	0.356781	0.903607			0.00296909	0.00837358
1020	0.247597	0.904104	0.265641	0.883815	0.31922	0.758865	0.0734058	0.461333	0.358008	0.896065			0.0193298	0.104592
1021	0.244445	0.894215	0.262274	0.87471	0.289706	0.756813	0.0608402	0.547326	0.361747	0.872675			0.027312	0.144299
1022	0.181229	0.870667	0.269034	0.874128	0.24513	0.728871	0.0799168	0.564218	0.330267	0.845521			0.0287924	0.149407
1023	0.164277	0.805539	0.25831	0.885814	0.268011	0.758709	0.0515762	0.467652	0.333159	0.838303			0.0516412	0.154981
1024	0.165021	0.827441	0.286082	0.895998	0.258519	0.778418	0.0202958	0.310155	0.358342	0.849342			0.051188	0.162044
1025	0.162835	0.830366	0.276494	0.895902	0.247576	0.778227	0.076527	0.567329	0.342114	0.851112			0.0645209	0.159797
1026	0.169441	0.847409	0.267392	0.886153	0.28552	0.773705	0.0327163	0.391582	0.378098	0.866341			0.0620608	0.289291
1027	0.122932	0.708212	0.268815	0.892594	0.284655	0.715624	0.053641	0.451238	0.356269	0.849499			0.0462176	0.226172
1028	0.166131	0.858505	0.296306	0.89917	0.233871	0.717175	0.0582332	0.50336	0.402138	0.844052			0.0617294	0.309655
1029	0.204722	0.878689	0.283321	0.904256	0.20665	0.712861	0.0728458	0.564855	0.403858	0.846369			0.0667502	0.256744
1030	0.190169	0.904771	0.271851	0.898847	0.181982	0.663859	0.0651541	0.544079	0.386194	0.846376			0.0685068	0.242432
1031	0.226522	0.90427	0.253116	0.909164	0.173464	0.605371	0.0719338	0.555626	0.415395	0.889098			0.0617336	0.252189
1032	0.21331	0.905083	0.268728	0.89445	0.182429	0.570458	0.0738359	0.598009	0.392297	0.925169			0.0494955	0.171215
1033	0.213527	0.914087	0.24759	0.893881	0.198632	0.493933	0.0823972	0.599383	0.389991	0.943503			0.0423111	0.115068
1034	0.2222	0.904121	0.261249	0.900697	0.215497	0.435657	0.0757628	0.621342	0.37337	0.943823			0.048961	0.178321
1035	0.218455	0.887783	0.245381	0.895366	0.222436	0.439185	0.0744064	0.7079	0.380961	0.936636			0.0403931	0.221402
1036	0.22194	0.907307	0.251887	0.892709	0.221642	0.460342	0.0882234	0.665024	0.360128	0.921467			0.0452058	0.243211
1037	0.270862	0.921285	0.277855	0.897349	0.224175	0.528867	0.0975607	0.689431	0.375216	0.911782			0.0305322	0.286223
1038	0.234769	0.912221	0.287467	0.890401	0.19814	0.566858	0.115883	0.669204	0.373852	0.909712			0.0329126	0.300267
1039	0.274709	0.917611	0.286097	0.876263	0.235479	0.676439	0.0842464	0.635618	0.361698	0.888347			0.0512412	0.291024
1040	0.256175	0.899147	0.286597	0.865675	0.247902	0.701763	0.100368	0.697738	0.366622	0.827601			0.0764811	0.372034
1041	0.246582	0.898011	0.280893	0.8645	0.279305	0.679656	0.0942275	0.652168	0.33857	0.770963			0.0583501	0.37048
1042	0.27444	0.900784	0.28569	0.841547	0.285432	0.718312	0.0689852	0.650029	0.312402	0.741617			0.0415491	0.314067
1043	0.246298	0.888598	0.279677	0.831306	0.295311	0.8054	0.092593	0.647707	0.225993	0.702543			0.0392542	0.260717
1044	0.300546	0.922425	0.297139	0.838569	0.291982	0.815926	0.0786548	0.601288	0.197339	0.572826			0.018776	0.146863
1045	0.277408	0.901766	0.255628	0.812483	0.293865	0.828634	0.122764	0.720991	0.199453	0.61781			0.0110664	0.144275
1046	0.301671	0.927353	0.279094	0.80094	0.314162	0.84328	0.1439	0.785271	0.238059	0.708168			0.0220341	0.154493
1047	0.283375	0.91277	0.280164	0.797006	0.331405	0.845107	0.12526	0.72075	0.26429	0.725244			0.0364274	0.149776
1048	0.262543	0.916349	0.268092	0.788704	0.309083	0.843582	0.126622	0.74171	0.32872	0.74912			0.0363588	0.220378
1049	0.259077	0.915484	0.25282	0.791499	0.319706	0.875531	0.150572	0.792635	0.35168	0.766906			0.0199093	0.21323
1050	0.286313	0.926643	0.249823	0.821369	0.324679	0.84401	0.116113	0.782922	0.365203	0.811488			0.0352196	0.231132
1051	0.307445	0.944227	0.195341	0.79967	0.246396	0.830015	0.161676	0.781136	0.426732	0.835108			0.0655492	0.261536
1052	0.267687	0.940657	0.250899	0.809376	0.320227	0.8466	0.134794	0.784597	0.418398	0.845298			0.0515239	0.246603
1053	0.278888	0.941294	0.229165	0.788704	0.32675	0.840919	0.142792	0.808434	0.471093	0.861307			0.0338929	0.210056
1054	0.266923	0.929544	0.246371	0.789479	0.288908	0.839256	0.138309	0.749572	0.467761	0.854686			0.0192225	0.152913
1055	0.256518	0.922106	0.241385	0.815231	0.348916	0.848478	0.140335	0.804042	0.509096	0.864204			0.00202254	0.0547514
1056	0.284405	0.933583	0.255673	0.838507	0.34718	0.852644	0.145555	0.801171	0.519341	0.863036			0.026278	0.103229
1057	0.267171	0.915748	0.278657	0.871147	0.329409	0.827746	0.143164	0.800068	0.501546	0.862834			0.0426088	0.13725
1058	0.279672	0.921577	0.283889	0.898168	0.343631	0.811666	0.128658	0.784607	0.477314	0.863295			0.0326221	0.142703
1059	0.27903	0.928691	0.286999	0.907645	0.309037	0.796033	0.143036	0.810319	0.42992	0.864602			0.0274264	0.12854
1060	0.254839	0.922367	0.31029	0.909691	0.300929	0.757137	0.15519	0.801328	0.406755	0.852178			0.0459419	0.16764
1061	0.277862	0.941474	0.311628	0.911138	0.29297	0.765511	0.174145	0.803504	0.403794	0.832072			0.0496486	0.163194
1062	0.274489	0.925744	0.307346	0.905066	0.258728	0.756772	0.166407	0.746649	0.361977	0.821009			0.0571386	0.146537
1063	0.268764	0.926722	0.306706	0.908746	0.250141	0.767018	0.120706	0.704823	0.372649	0.831844			0.0489064	0.217432
1064	0.216813	0.923601	0.292531	0.906079	0.274072	0.756071	0.13371	0.765765	0.361923	0.840598			0.0417183	0.315999
1065	0.232252	0.935985	0.307216	0.903796	0.210212	0.668928	0.107727	0.718706	0.359788	0.853634			0.0552107	0.305016
1066	0.28631	0.927957	0.308701	0.892345	0.256646	0.7023	0.155208	0.780404	0.345345	0.856774			0.0656971	0.295682
1067	0.254367	0.941732	0.304791	0.875238	0.18744	0.669439	0.114248	0.71022	0.381511	0.87505			0.0596976	0.298673
1068	0.220861	0.909224	0.30029	0.883436	0.142973	0.53833	0.0983384	0.637244	0.375593	0.88444			0.0621594	0.220713
1069	0.245582	0.904413	0.300906	0.880813	0.192125	0.593452	0.125087	0.659123	0.391955	0.889803			0.042317	0.148715
1070	0.246905	0.902406	0.314909	0.879366	0.193325	0.549844	0.127442	0.679242	0.386215	0.896867			0.0565538	0.163923
1071	0.239206	0.894002	0.317131	0.887995	0.211142	0.509301	0.0981099	0.61689	0.34621	0.8794			0.0484183	0.248696
1072	0.242165	0.869071	0.315608	0.897065	0.21125	0.459181	0.107151	0.616855	0.332394	0.87275			0.0463695	0.272117
1073	0.262008	0.823338	0.321033	0.902981	0.217588	0.45296	0.120958	0.72027	0.340634	0.863062			0.0531325	0.296337
1074	0.264193	0.776325	0.304812	0.909893	0.191035	0.461168	0.0983844	0.673552	0.328755	0.857693			0.0484705	0.28575
1075	0.274738	0.763856	0.303082	0.911186	0.200733	0.520698	0.0454643	0.468214	0.356408	0.874557			0.028194	0.184242
1076	0.260716	0.827606	0.300776	0.918343	0.20762	0.572586	0.0573922	0.539723	0.351827	0.882489			0.0431406	0.220741
1077	0.247919	0.89025	0.29717	0.913781	0.254728	0.708045	0.0559536	0.462652	0.379572	0.868968			0.0388377	0.224262
1078	0.268562	0.898668	0.334227	0.92954	0.251087	0.761775	0.0563061	0.510435	0.383181	0.85382			0.034343	0.212699
1079	0.25052	0.899459	0.312358	0.919327	0.274303	0.740375	0.0419646	0.49849	0.429102	0.854395			0.0444745	0.218108
1080	0.245268	0.888572	0.28805	0.915208	0.275798	0.750407	0.0594129	0.596132	0.400341	0.864006			0.0354047	0.226888
1081	0.22929	0.878299	0.293375	0.90777	0.287999	0.797979	0.076682	0.605499	0.402186	0.899534			0.0205487	0.148033
1082	0.247619	0.882349	0.283898	0.897262	0.291717	0.812537	0.0932966	0.598952	0.407255	0.926862			0.0237427	0.168864
1083	0.220142	0.876581	0.259632	0.866538	0.266785	0.821626	0.0767434	0.647141	0.392866	0.946417			0.0229775	0.17786
1084	0.236195	0.888148	0.266769	0.871999	0.338201	0.853955	0.0739804	0.661283	0.371361	0.935809			0.0187512	0.170907
1085	0.246572	0.894483	0.272656	0.89424	0.306008	0.849203	0.0835868	0.594788	0.343301	0.896011			0.03402	0.228983
1086	0.222107	0.913207	0.285369	0.900686	0.325038	0.872514	0.0831721	0.577519	0.374736	0.895677			0.0249331	0.304247
1087	0.155287	0.843659	0.286967	0.901256	0.336351	0.843144	0.0592061	0.546415	0.366597	0.886928			0.0478389	0.302325
1088	0.122761	0.731821	0.256701	0.889642	0.257682	0.804353	0.113306	0.661466	0.343028	0.902802			0.0521474	0.301348
1089	0.153941	0.806238	0.257447	0.880229	0.280648	0.81708	0.102152	0.668495	0.37354	0.893896			0.0322652	0.245421
1090	0.139951	0.828108	0.255057	0.884331	0.297152	0.830164	0.0726796	0.618785	0.324658	0.838413			0.0476077	0.250584
1091	0.151978	0.85636	0.244258	0.890785	0.269003	0.823495	0.0811389	0.664896	0.271865	0.765517			0.01255	0.112793
1092	0.194429	0.884226	0.24322	0.893918	0.343928	0.864093	0.0958003	0.694086	0.243113	0.720565			0.0315874	0.117674
1093	0.159124	0.844187	0.255611	0.904543	0.337075	0.870717	0.126105	0.726795	0.204448	0.642968			0.0630133	0.203738
1094	0.186764	0.884979	0.251961	0.906681	0.335086	0.862736	0.119766	0.732737	0.166032	0.568631			0.0353714	0.19112
1095	0.233743	0.860963	0.256875	0.905148	0.336564	0.855173	0.106652	0.70525	0.210071	0.61842			0.0260639	0.144966
1096	0.202544	0.890664	0.250835	0.898287	0.342376	0.831687	0.13578	0.737787	0.264345	0.674276			0.0614964	0.197384
1097	0.2091	0.880406	0.273395	0.897383	0.338274	0.795544	0.0945768	0.730105	0.308228	0.720041			0.0508602	0.133464
1098	0.221752	0.87749	0.257058	0.897015	0.314412	0.771505	0.107874	0.719042	0.324973	0.721829			0.0588179	0.146979
1099	0.216807	0.891147	0.252922	0.896945	0.283526	0.770267	0.0919513	0.731116	0.37594	0.782149			0.0593105	0.270224
1100	0.227787	0.902705	0.270027	0.895333	0.301868	0.758038	0.131683	0.756313	0.416669	0.815774			0.0294931	0.313464
1101	0.216715	0.886139	0.294448	0.897605	0.281863	0.773824	0.111028	0.758741	0.430926	0.846553			0.0302912	0.208366
1102	0.239366	0.907306	0.267819	0.896433	0.282076	0.737403	0.136326	0.77457	0.44773	0.863362			0.054602	0.263773
1103	0.24833	0.917159	0.274702	0.889037	0.278524	0.705144	0.1523	0.785093	0.488428	0.866038			0.052372	0.276462
1104	0.265002	0.924846	0.308345	0.88612	0.235323	0.719329	0.127743	0.801022	0.505487	0.865305			0.0722168	0.225947
1105	0.23326	0.896067	0.309728	0.869538	0.171112	0.685877	0.16451	0.821637	0.531276	0.86493			0.0541271	0.173006
1106	0.248587	0.923271	0.31304	0.843292	0.175493	0.63101	0.134002	0.779264	0.533287	0.871964			0.054905	0.189893
1107	0.255415	0.880592	0.308247	0.780472	0.197633	0.61112	0.142063	0.802307	0.502242	0.879278			0.0514872	0.254958
1108	0.258774	0.863421	0.312524	0.75102	0.190078	0.56469	0.16371	0.800564	0.488866	0.878877			0.0385653	0.232342
1109	0.254697	0.845354	0.315885	0.76391	0.193211	0.553398	0.162046	0.791572	0.453674	0.878626			0.0394375	0.255633
1110	0.266793	0.854948	0.283269	0.784882	0.213905	0.557001	0.131428	0.747496	0.435923	0.852032			0.0375625	0.174661
1111	0.289185	0.890616	0.280395	0.789898	0.204551	0.542431	0.163469	0.814481	0.368313	0.811783			0.0204252	0.129903
1112	0.292422	0.897639	0.264951	0.826594	0.215953	0.508594	0.194401	0.852802	0.388399	0.79139			0.0230449	0.140913
1113	0.294545	0.90037	0.194532	0.795588	0.208716	0.524291	0.152506	0.804715	0.366045	0.784156			0.017291	0.132405
1114	0.27889	0.916592	0.222683	0.828871	0.254301	0.611919	0.152902	0.759902	0.378748	0.81233			0.025902	0.181123
1115	0.29523	0.927464	0.228522	0.805538	0.212974	0.650736	0.128999	0.711652	0.367072	0.835243			0.0343698	0.200572
1116	0.289812	0.936258	0.243133	0.767983	0.241806	0.757888	0.129839	0.686451	0.374506	0.859159			0.0401732	0.16973
1117	0.301098	0.946869	0.229598	0.753044	0.268381	0.805856	0.118887	0.715809	0.370631	0.878478			0.0187888	0.132236
1118	0.307666	0.942285	0.259191	0.783253	0.277684	0.766696	0.108891	0.715131	0.395904	0.879598			0.0121657	0.154288
1119	0.299559	0.944345	0.270593	0.845927	0.259608	0.740544	0.123997	0.717552	0.353274	0.87995			0.0561438	0.256129
1120	0.298256	0.950105	0.277001	0.86238	0.264553	0.754004	0.0962658	0.663674	0.374497	0.89272			0.0380987	0.24654
1121	0.273467	0.940549	0.272567	0.885712	0.287668	0.776069	0.0859163	0.518492	0.323032	0.898253			0.0390819	0.294136
1122	0.290717	0.929136	0.292636	0.896414	0.320338	0.812375	0.0972222	0.585085	0.344435	0.871998			0.0322695	0.300616
1123	0.274211	0.932732	0.301825	0.909166	0.300283	0.828519	0.0754561	0.524989	0.324705	0.859382			0.0531927	0.377339
1124	0.273743	0.925995	0.31519	0.900425	0.33276	0.851509	0.0833025	0.600431	0.325282	0.859029			0.0338748	0.28722
1125	0.262646	0.911526	0.309612	0.889045	0.30487	0.831475	0.0965935	0.574814	0.341048	0.885476			0.0522033	0.299715
1126	0.277563	0.919345	0.287402	0.891325	0.33432	0.794437	0.0759509	0.60851	0.373126	0.877384			0.0612843	0.163247
1127	0.280415	0.926467	0.28913	0.91137	0.319767	0.773604	0.057344	0.533358	0.356658	0.874196			0.0711521	0.147635
1128	0.283661	0.936791	0.288014	0.903261	0.299087	0.793124	0.057468	0.568923	0.405963	0.858705			0.0613091	0.198134
1129	0.27334	0.929638	0.285479	0.895737	0.287025	0.834225	0.0469068	0.478247	0.43587	0.850508			0.0465739	0.156124
1130	0.309021	0.946617	0.30628	0.894687	0.281794	0.822714	0.0843498	0.612831	0.409923	0.854328			0.0339704	0.116348
1131	0.246922	0.924586	0.313195	0.888985	0.31444	0.845203	0.0651676	0.494055	0.397246	0.885538			0.0506622	0.130776
1132	0.28119	0.943798	0.32361	0.892287	0.322637	0.867133	0.0566909	0.563587	0.394128	0.932047			0.0516819	0.124017
1133	0.241351	0.928582	0.326263	0.883044	0.30835	0.868824	0.0686338	0.596437	0.374188	0.954233			0.0407787	0.172614
1134	0.257427	0.925439	0.304401	0.874775	0.332885	0.861373	0.0878059	0.629869	0.358313	0.923669			0.0207075	0.201163
1135	0.233867	0.911571	0.228493	0.86412	0.348055	0.841375	0.0707558	0.571301	0.350798	0.878976			0.0294573	0.279863
1136	0.236403	0.911916	0.331091	0.907645	0.340709	0.825494	0.0440354	0.452597	0.369261	0.868316			0.0389989	0.243269
1137	0.266516	0.912211	0.329496	0.907606	0.331646	0.791432	0.103536	0.597817	0.327309	0.865327			0.0349682	0.189658
1138	0.220163	0.87222	0.312273	0.908273	0.31922	0.755996	0.0778956	0.556658	0.331917	0.896481			0.0446975	0.162366
1139	0.213491	0.884922	0.31063	0.908967	0.282975	0.720801	0.0697604	0.616384	0.296409	0.872202			0.0186066	0.127976
1140	0.262447	0.858983	0.308795	0.912858	0.287621	0.7138	0.0838679	0.589261	0.208439	0.807736			0.0435131	0.176952
1141	0.268493	0.822134	0.313631	0.910824	0.276823	0.7269	0.0798586	0.627233	0.211655	0.740842			0.0443728	0.27052
1142	0.248369	0.822695	0.324789	0.924571	0.281861	0.728354	0.122744	0.752841	0.192475	0.650611			0.0393112	0.21896
1143	0.253487	0.854456	0.323479	0.91817	0.232332	0.71704	0.127133	0.720388	0.160072	0.51473			0.0283986	0.23624
1144	0.244968	0.886288	0.284526	0.898379	0.251188	0.770365	0.093938	0.687675	0.189529	0.605065			0.0361006	0.135414
1145	0.233925	0.881509	0.280603	0.891779	0.10036	0.675568	0.10725	0.658217	0.208577	0.625214			0.0108348	0.061949
1146	0.259736	0.88368	0.277091	0.87959	0.161433	0.733205	0.0990407	0.723276	0.273875	0.679963			0.028656	0.11206
1147	0.236648	0.891387	0.277133	0.889885	0.185849	0.663466	0.0873977	0.636046	0.25528	0.663475			0.0208021	0.115968
1148	0.258484	0.908962	0.27656	0.899246	0.172174	0.588085	0.0938718	0.718453	0.339193	0.726675			0.0218462	0.191558
1149	0.246178	0.896129	0.276577	0.904094	0.191285	0.581501	0.0885475	0.691696	0.361281	0.769041			0.0432376	0.229372
1150	0.231601	0.897116	0.262289	0.888987	0.204889	0.601959	0.152219	0.791255	0.39795	0.822362			0.017708	0.151553
1151	0.243129	0.916715	0.264078	0.889945	0.218447	0.663478	0.121696	0.724063	0.411371	0.847489			0.0332987	0.195318
1152	0.254482	0.915413	0.269328	0.881845	0.218313	0.643333	0.128093	0.793134	0.453552	0.859218			0.0210089	0.175334
1153	0.226555	0.900295	0.253157	0.885094	0.19901	0.606329	0.104772	0.747059	0.458684	0.8667			0.0418208	0.233924
1154	0.230912	0.910611	0.274324	0.903943	0.205313	0.641284	0.1055	0.757342	0.494484	0.857676			0.034518	0.204273
1155	0.148495	0.811309	0.23596	0.900451	0.246634	0.697473	0.104345	0.761131	0.514911	0.855162			0.0284471	0.292423
1156	0.168497	0.857452	0.252746	0.89682	0.231776	0.707898	0.0871892	0.669461	0.548907	0.870072			0.0215251	0.279967
1157	0.164682	0.872488	0.263008	0.899515	0.260691	0.738454	0.122912	0.800046	0.537673	0.891849			0.0592183	0.116625
1158	0.163166	0.752425	0.254442	0.902979	0.252812	0.725911	0.165353	0.801056	0.513425	0.894004			0.0426377	0.0765552
1159	0.15827	0.803545	0.2547	0.897669	0.263522	0.70756	0.156815	0.824072	0.475865	0.873861			0.0470533	0.148274
1160	0.189762	0.835374	0.242529	0.891377	0.293084	0.691571	0.147834	0.801992	0.428088	0.855604			0.0672716	0.171425
1161	0.170148	0.857529	0.271129	0.905057	0.283764	0.711303	0.162591	0.797977	0.369653	0.820904			0.0414791	0.130067
1162	0.218448	0.881513	0.252269	0.894903	0.309369	0.747377	0.12633	0.746444	0.41484	0.794221			0.0173497	0.0924119
1163	0.222797	0.897038	0.263273	0.897956	0.282702	0.778436	0.15445	0.76753	0.381634	0.772456			0.00469827	0.0729519
1164	0.218865	0.880233	0.286303	0.907162	0.303612	0.809399	0.147781	0.784029	0.39687	0.787429			0.0446238	0.161842
1165	0.217074	0.871736	0.294023	0.898275	0.293575	0.838695	0.170283	0.799376	0.373314	0.812344			0.0377309	0.296443
1166	0.226498	0.889473	0.300497	0.901216	0.29701	0.829031	0.159167	0.774327	0.381089	0.842913			0.0332617	0.319672
1167	0.255463	0.896424	0.29415	0.886538	0.291284	0.732894	0.141338	0.718319	0.37161	0.858036			0.0453491	0.293164
1168	0.248261	0.890021	0.318868	0.879838	0.28588	0.693733	0.168991	0.794137	0.360969	0.847214			0.0327714	0.182465
1169	0.258391	0.909682	0.322852	0.837219	0.31624	0.715009	0.149925	0.771309	0.34802	0.856481			0.0513394	0.158995
1170	0.245685	0.90784	0.326442	0.754627	0.313944	0.782833	0.157298	0.76034	0.360042	0.891004			0.024919	0.0924103
1171	0.256771	0.922895	0.345915	0.75303	0.27706	0.803776	0.124388	0.74171	0.362827	0.891597			0.0195358	0.113887
1172	0.255852	0.92194	0.330338	0.769833	0.292506	0.838876	0.139528	0.735084	0.344736	0.875022			0.0271827	0.173347
1173	0.277899	0.936985	0.311617	0.777798	0.344054	0.868367	0.110817	0.622327	0.361838	0.885339			0.0421934	0.145297
1174	0.251975	0.928362	0.312934	0.804518	0.325395	0.867497	0.107638	0.63463	0.340019	0.886043			0.0114351	0.109353
1175	0.258109	0.927356	0.257347	0.830557	0.343392	0.88277	0.0942897	0.614183	0.337684	0.887839			0.024601	0.0945994
1176	0.287163	0.927093	0.207327	0.775618	0.339534	0.869123	0.100972	0.503622	0.364584	0.880689			0.00097606	0.0648707
1177	0.276723	0.899827	0.216172	0.825675	0.367184	0.857145	0.0833936	0.506814	0.377132	0.872557			0.0256263	0.106396
1178	0.267246	0.841876	0.226846	0.850313	0.376279	0.809276	0.0852779	0.558322	0.40868	0.861636			0.022273	0.108454
1179	0.283871	0.839012	0.246328	0.852382	0.367778	0.734534	0.0543333	0.556924	0.422933	0.848558			0.0240215	0.13735
1180	0.249467	0.839478	0.249434	0.834014	0.345208	0.665377	0.0683699	0.533511	0.417164	0.85289			0.0251716	0.143916
1181	0.273733	0.884843	0.25246	0.781993	0.294619	0.660571	0.025004	0.510331	0.38305	0.892483			0.0258637	0.145943
1182	0.293063	0.898003	0.269768	0.819294	0.295466	0.706774	0.0630317	0.449036	0.36052	0.926789			0.0363871	0.177252
1183	0.30505	0.930824	0.281938	0.858199	0.276688	0.708224	0.0854041	0.649409	0.356411	0.94289			0.0191673	0.137245
1184	0.29078	0.912078	0.274365	0.876517	0.257722	0.746391	0.0670504	0.55264	0.338849	0.924446			0.0633316	0.150528
1185	0.287388	0.921879	0.288732	0.882959	0.297251	0.77908	0.0291227	0.387146	0.362379	0.903888			0.0581047	0.0914472
1186	0.292609	0.928882	0.300387	0.89462	0.28987	0.766696	0.0549819	0.524888	0.344683	0.885803			0.0315098	0.0593668
1187	0.290987	0.932245	0.290392	0.900786	0.139301	0.709328	0.0673566	0.5353	0.316071	0.881209			0.0418368	0.126793
1188	0.309136	0.942158	0.321214	0.894053	0.184417	0.723828	0.0497955	0.624216	0.309555	0.892571			0.0402024	0.112493
1189	0.284976	0.946283	0.306745	0.882691	0.167074	0.681723	0.0954431	0.6546	0.293439	0.858562			0.0372578	0.0956408
1190	0.304128	0.941757	0.309904	0.889007	0.179441	0.687647	0.069602	0.530955	0.256427	0.792928			0.00790025	0.083959
1191	0.285378	0.937052	0.279093	0.893232	0.168998	0.622127	0.0898869	0.632124	0.21694	0.67526			0.0289627	0.119915
1192	0.27038	0.929629	0.30588	0.904112	0.194997	0.650306	0.0759536	0.549916	0.17424	0.576492			0.0294353	0.164795
1193	0.28591	0.934559	0.298853	0.898737	0.190907	0.704147	0.0847282	0.600596	0.158908	0.53505			0.033806	0.216747
1194	0.280702	0.928378	0.313847	0.884922	0.205089	0.734107	0.0668891	0.623728	0.156641	0.591161			0.0375974	0.255438
1195	0.283639	0.927255	0.319516	0.88368	0.222356	0.724401	0.103614	0.647128	0.220354	0.63904			0.0621114	0.347997
1196	0.294292	0.928806	0.33634	0.894899	0.192716	0.685328	0.0946716	0.691296	0.259065	0.660011			0.0230066	0.154493
1197	0.295798	0.930153	0.312146	0.885881	0.230532	0.723633	0.0629155	0.63226	0.28111	0.64878			0.0313211	0.123335
1198	0.264938	0.938494	0.345472	0.874006	0.230579	0.7287	0.0778971	0.626346	0.312255	0.657106			0.0146235	0.0913601
1199	0.305525	0.936752	0.332995	0.876149	0.234185	0.701721	0.0991612	0.678277	0.347927	0.70183			0.0177328	0.102463
1200	0.271029	0.930438	0.329346	0.888669	0.257511	0.653242	0.114918	0.726608	0.355373	0.75724			0.0198993	0.0915639
1201	0.256104	0.918399	0.329372	0.890771	0.248241	0.575141	0.0968458	0.691815	0.385781	0.822192			0.0165518	0.0807712
1202	0.234491	0.900285	0.317134	0.893318	0.267734	0.557048	0.0977447	0.678787	0.431878	0.852112			0.0232662	0.0979822
1203	0.246477	0.919739	0.306661	0.896648	0.2779	0.54737	0.0715129	0.685074	0.434974	0.862904			0.0253123	0.0796978
1204	0.237286	0.918086	0.309105	0.900621	0.266327	0.590632	0.142349	0.771159	0.467111	0.857345			0.0476694	0.0867864
1205	0.236679	0.895866	0.308473	0.910364	0.268464	0.676727	0.134421	0.790871	0.501409	0.83892			0.0428609	0.0685104
1206	0.240535	0.90541	0.306694	0.916096	0.29989	0.72384	0.131329	0.736606	0.53248	0.832654			0.0251586	0.07012
1207	0.247121	0.911908	0.288179	0.907568	0.312225	0.74046	0.114162	0.686677	0.52648	0.841426			0.0194998	0.106512
1208	0.228394	0.908924	0.307707	0.913233	0.291608	0.794178	0.104358	0.761649	0.523908	0.857774			0.0308083	0.111941
1209	0.225072	0.897851	0.282364	0.887264	0.295742	0.831279	0.123552	0.800964	0.502627	0.874048			0.0206487	0.0593458
1210	0.22655	0.902662	0.261329	0.868306	0.280182	0.742989	0.14325	0.784914	0.468198	0.850533			0.0251612	0.0790345
1211	0.23521	0.887903	0.241402	0.866033	0.295252	0.65386	0.120106	0.752939	0.46132	0.828741			0.0208213	0.06706
1212	0.236914	0.88512	0.285718	0.895445	0.300018	0.656629	0.132849	0.798133	0.415001	0.805993			9.21405e-05	0.0295487
1213	0.240638	0.882451	0.267713	0.905156	0.288294	0.686605	0.140394	0.803283	0.413931	0.801017			0.0157721	0.113167
1214	0.236094	0.880319	0.262981	0.898768	0.27471	0.740555	0.146443	0.74859	0.388062	0.772956			0.0126636	0.0874945
1215	0.240341	0.900134	0.251083	0.901892	0.276304	0.803657	0.122815	0.750655	0.392627	0.77685			0.0285946	0.170068
1216	0.238163	0.867944	0.256227	0.898303	0.309438	0.852072	0.149988	0.771671	0.395122	0.812523			0.00836582	0.0976141
1217	0.205498	0.88432	0.270001	0.907174	0.311466	0.860832	0.143202	0.763675	0.368415	0.829486			0.01612	0.0980024
1218	0.230595	0.892203	0.275774	0.886548	0.321983	0.883814	0.15639	0.765574	0.366261	0.832587			-0.0020823	0.0533377
1219	0.250746	0.902534	0.245605	0.849527	0.335305	0.891574	0.11894	0.73196	0.394576	0.844315			-0.00401856	0.0297936
1220	0.244243	0.908822	0.249632	0.865621	0.371616	0.870998	0.175375	0.785347	0.374627	0.838575			0.0310906	0.0677082
1221	0.233313	0.918645	0.237857	0.890031	0.355874	0.81548	0.148957	0.762463	0.384358	0.861131			0.0196942	0.0450023
1222	0.219416	0.911616	0.266709	0.901816	0.36638	0.705755	0.141765	0.774865	0.347332	0.84912			0.0154387	0.0729391
1223	0.269772	0.904747	0.257332	0.89191	0.358301	0.65587	0.122792	0.74438	0.364291	0.880745			0.0123175	0.118782
1224	0.219774	0.903183	0.275427	0.893898	0.316709	0.668007	0.117038	0.645624	0.34339	0.892072			0.0144707	0.0806049
1225	0.217648	0.913225	0.247631	0.901588	0.335314	0.729899	0.0824983	0.548736	0.365456	0.90133			0.0130793	0.0415938
1226	0.113123	0.695993	0.249884	0.886788	0.305847	0.729609	0.0972929	0.577077	0.359864	0.905779			0.00164832	0.00573959
1227	0.116079	0.734792	0.277071	0.895107	0.318647	0.760666	0.0473614	0.419353	0.354699	0.899514			0.00279527	-0.00209655
1228	0.118697	0.751053	0.283028	0.891149	0.306175	0.784783	0.102282	0.505402	0.391406	0.87941			-0.0055934	-0.012009
1229	0.169303	0.857317	0.299655	0.901303	0.270388	0.757984	0.0736102	0.501196	0.39832	0.857516			0.0125731	0.0379897
1230	0.190855	0.803137	0.307649	0.904919	0.277076	0.734917	0.0995676	0.62591	0.406257	0.862982			0.0182121	0.114662
1231	0.133824	0.710011	0.331634	0.897017	0.161372	0.669209	0.0534489	0.437418	0.415896	0.884478			0.0152731	0.120947
1232	0.205529	0.770414	0.324697	0.889153	0.144004	0.662771	0.0462259	0.420469	0.395149	0.919254			0.00110945	0.000147359
1233	0.198851	0.832663	0.331204	0.836934	0.148148	0.664394	0.0634573	0.547971	0.35469	0.936204			0.0185443	0.0468669
1234	0.193277	0.884424	0.335293	0.806122	0.169206	0.685783	0.0710767	0.600466	0.382671	0.949045			0.0162097	0.0196557
1235	0.192987	0.840577	0.352899	0.81544	0.169132	0.672388	0.0602063	0.579931	0.383804	0.922036			0.00640911	0.049191
1236	0.186828	0.890068	0.338315	0.813134	0.191945	0.716958	0.0638672	0.525036	0.354319	0.9139			0.00190892	0.0494096
1237	0.210244	0.88284	0.338624	0.805397	0.208644	0.748992	0.0755528	0.598323	0.32646	0.90942			0.0400127	0.0982323
1238	0.222769	0.878047	0.290094	0.789092	0.222369	0.771294	0.0510368	0.462282	0.287465	0.891979			0.00825471	0.0260459
1239	0.272597	0.890859	0.272285	0.831857	0.236184	0.77892	0.0769408	0.571456	0.274536	0.849966			0.0164327	0.0133415
1240	0.308305	0.914835	0.24486	0.815891	0.20613	0.768485	0.0887146	0.616187	0.265766	0.818704			-0.00693984	-0.0103378
1241	0.290086	0.911158	0.189571	0.762048	0.225274	0.776889	0.0449953	0.551133	0.22822	0.727052
1242	0.299151	0.919652	0.197039	0.814217	0.21867	0.772967	0.0721717	0.562995	0.193435	0.618577
1243	0.278316	0.921875	0.239961	0.849388	0.218329	0.746484	0.0744337	0.563652	0.149626	0.525413
1244	0.276631	0.932195	0.251337	0.863787	0.227915	0.663477	0.0594444	0.53688	0.181547	0.64668
1245	0.262833	0.928128	0.255132	0.857944	0.249912	0.561112	0.064816	0.546005	0.244262	0.670146
1246	0.276732	0.935784	0.248855	0.85457	0.239342	0.437276	0.0582452	0.600531	0.280244	0.668702
1247	0.261713	0.934282	0.255898	0.851677	0.234721	0.384842	0.114346	0.749963	0.288054	0.626056
1248	0.297832	0.934954	0.2867	0.882597	0.221526	0.376252	0.0998528	0.725648	0.300586	0.612919
1249	0.297715	0.939335	0.294039	0.896258	0.242963	0.46203	0.0763703	0.639429	0.296657	0.638583
1250	0.280968	0.904756	0.312381	0.900313	0.259477	0.586182	0.103135	0.730507	0.357708	0.744334
1251	0.289117	0.853382	0.305117	0.897216	0.274403	0.667373	0.0871968	0.623012	0.360107	0.805276
1252	0.271063	0.798019	0.303831	0.895769	0.276434	0.674963	0.110952	0.755268	0.397923	0.849516
1253	0.283936	0.824837	0.30665	0.884766	0.290051	0.715717	0.107657	0.649956	0.38436	0.852228
1254	0.272511	0.890874	0.304365	0.878257	0.278308	0.824956	0.109592	0.692765	0.451489	0.847347
1255	0.30863	0.911424	0.314967	0.886067	0.290957	0.799126	0.0676582	0.666053	0.506505	0.816155
1256	0.293815	0.924194	0.295199	0.907217	0.293061	0.687535	0.126876	0.739742	0.506592	0.791291
1257	0.304334	0.917769	0.300587	0.908377	0.27781	0.620259	0.102161	0.698171	0.513327	0.791382
1258	0.330405	0.935866	0.297373	0.897594	0.26741	0.638713	0.110159	0.752726	0.510011	0.826373
1259	0.307175	0.948214	0.309382	0.875398	0.295657	0.687413	0.115679	0.776378	0.484408	0.836894
1260	0.296286	0.942266	0.291367	0.880149	0.238868	0.73185	0.151923	0.822314	0.467065	0.813995
1261	0.298476	0.943512	0.34054	0.896953	0.283158	0.831768	0.12935	0.7755	0.426676	0.800039
1262	0.302918	0.933632	0.345172	0.892804	0.317462	0.871762	0.161506	0.787538	0.432651	0.79408
1263	0.272107	0.934826	0.312885	0.86227	0.328191	0.885683	0.143111	0.796552	0.408618	0.78553
1264	0.272801	0.918445	0.33844	0.862942	0.347986	0.886759	0.124605	0.793051	0.401642	0.768096
1265	0.305116	0.938712	0.318763	0.868397	0.352186	0.894153	0.15314	0.802492	0.389437	0.776008
1266	0.244048	0.933174	0.34618	0.868098	0.370987	0.839294	0.148491	0.739107	0.384622	0.793569
1267	0.260171	0.922674	0.340887	0.867565	0.368844	0.737467	0.159879	0.785038	0.382803	0.817515
1268	0.272523	0.934041	0.317786	0.879159	0.347236	0.679948	0.151155	0.767514	0.387965	0.822333
1269	0.296878	0.93744	0.312458	0.884223	0.336228	0.695981	0.185654	0.828043	0.362684	0.822701
1270	0.279907	0.935214	0.314078	0.903983	0.346289	0.731142	0.156671	0.772905	0.390379	0.833082
1271	0.303027	0.95041	0.308018	0.904972	0.322874	0.72041	0.153804	0.780983	0.373429	0.84217
1272	0.285584	0.937947	0.310486	0.910771	0.341269	0.744505	0.172724	0.790406	0.371067	0.857526
1273	0.280784	0.936517	0.287482	0.895904	0.357165	0.785799	0.150262	0.822552	0.353268	0.872486
1274	0.295437	0.933829	0.302925	0.892807	0.338413	0.785368	0.135195	0.787945	0.352757	0.895727
1275	0.255129	0.923022	0.274784	0.868193	0.332898	0.784464	0.154205	0.777815	0.350357	0.900666
1276	0.263365	0.933905	0.247128	0.870738	0.290321	0.772518	0.112089	0.675481	0.371645	0.908834
1277	0.234567	0.919425	0.287683	0.895467	0.172477	0.745934	0.101497	0.633973	0.376081	0.888575
1278	0.229531	0.909184	0.253365	0.902194	0.156751	0.657282	0.0730601	0.468116	0.407999	0.873601
1279	0.248996	0.909156	0.258824	0.897581	0.147582	0.644482	0.0850954	0.548464	0.397573	0.862392
1280	0.219176	0.90632	0.24115	0.898899	0.205245	0.668102	0.113663	0.552403	0.417393	0.865479
1281	0.204519	0.886836	0.243196	0.880187	0.173452	0.663319	0.0976912	0.592935	0.391906	0.896563
1282	0.19667	0.890095	0.252299	0.875395	0.15632	0.665778	0.0856461	0.536317	0.386341	0.925251
1283	0.172775	0.877599	0.226328	0.819533	0.172671	0.704298	0.0368325	0.378601	0.377349	0.942967
1284	0.217614	0.906027	0.22471	0.796923	0.190057	0.740287	0.0475842	0.502269	0.356799	0.942315
1285	0.230674	0.908222	0.21871	0.832815	0.193129	0.741663	0.0291649	0.388844	0.273501	0.915486
1286	0.225578	0.894762	0.255309	0.881138	0.245159	0.804875	0.0484696	0.422773	0.343507	0.911511
1287	0.219036	0.901843	0.239554	0.896799	0.237943	0.795912	0.0636473	0.508924	0.334153	0.911988
1288	0.221341	0.883347	0.248032	0.890521	0.258492	0.839264	0.0512654	0.49167	0.280082	0.877973
1289	0.240143	0.901258	0.260732	0.895789	0.238456	0.829574	0.0790381	0.62844	0.250915	0.801747
1290	0.268353	0.906728	0.264264	0.9021	0.22828	0.803342	0.0735998	0.577042	0.190464	0.701154
1291	0.23259	0.900678	0.258712	0.876367	0.223991	0.721255	0.0441464	0.554665	0.180349	0.607888
1292	0.231004	0.911494	0.279008	0.896167	0.215382	0.57707	0.0825744	0.640229	0.145886	0.571492
1293	0.223577	0.903378	0.279444	0.89088	0.233381	0.445579	0.0789355	0.608936	0.152553	0.555377
1294	0.264316	0.932711	0.308625	0.898693	0.201531	0.345245	0.0895893	0.647731	0.180572	0.663332
1295	0.263559	0.919429	0.300895	0.907059	0.188828	0.293956	0.0755758	0.576566	0.238939	0.689478
1296	0.274361	0.915996	0.296453	0.887112	0.191994	0.322363	0.0919172	0.63054	0.27102	0.672752
1297	0.293331	0.929827	0.303566	0.894821	0.216324	0.421007	0.0833171	0.621055	0.276671	0.633029
1298	0.263259	0.912018	0.3312	0.888318	0.240525	0.58766	0.0850468	0.66999	0.315714	0.637976
1299	0.226054	0.888135	0.343855	0.88343	0.275777	0.699555	0.0736181	0.729887	0.299843	0.671452
1300	0.149152	0.814941	0.366763	0.869313	0.28242	0.725916	0.081749	0.617001	0.333633	0.751072
1301	0.127603	0.773006	0.354793	0.846531	0.243643	0.742111	0.0692077	0.618149	0.375334	0.817982
1302	0.139915	0.735468	0.319667	0.818765	0.298997	0.80226	0.0912068	0.609948	0.386243	0.84752
1303	0.184726	0.834961	0.280767	0.794912	0.276773	0.829852	0.0422896	0.514608	0.427454	0.870379
1304	0.182399	0.78438	0.271858	0.84132	0.287246	0.752373	0.0542114	0.531914	0.451608	0.848426
1305	0.183419	0.726306	0.237922	0.826185	0.280441	0.702134	0.0843319	0.604678	0.476711	0.80076
1306	0.159463	0.712091	0.181932	0.723997	0.258708	0.658719	0.0971848	0.648391	0.481876	0.768302
1307	0.156292	0.769436	0.205247	0.720391	0.29086	0.695546	0.0895944	0.726135	0.481353	0.759478
1308	0.170807	0.835876	0.213132	0.779096	0.251902	0.715715	0.120882	0.733815	0.485812	0.777407
1309	0.168007	0.856931	0.264377	0.837885	0.282689	0.789585	0.141005	0.779833	0.48946	0.79883
1310	0.210496	0.871453	0.259223	0.858941	0.31196	0.851606	0.0997946	0.74207	0.460369	0.785682
1311	0.205498	0.881595	0.274241	0.867203	0.316985	0.87962	0.102912	0.743069	0.449421	0.771549
1312	0.244897	0.914775	0.280734	0.880872	0.32421	0.890701	0.131484	0.795785	0.423207	0.758398
1313	0.268688	0.902289	0.273058	0.88267	0.313503	0.889207	0.146254	0.716362	0.426061	0.759411
1314	0.334251	0.908266	0.281271	0.891023	0.355377	0.874164	0.172013	0.819303	0.405714	0.760085
1315	0.320081	0.923085	0.283038	0.892912	0.364826	0.786621	0.159337	0.790487	0.408002	0.768218
1316	0.317061	0.934004	0.293432	0.904044	0.335911	0.730385	0.158342	0.806548	0.418824	0.783697
1317	0.294673	0.931867	0.300341	0.896639	0.338207	0.741039	0.112253	0.781006	0.380436	0.808606
1318	0.295281	0.930161	0.29325	0.880706	0.333584	0.723158	0.132294	0.725561	0.400725	0.813395
1319	0.268151	0.92641	0.293016	0.868735	0.354976	0.714055	0.158343	0.7659	0.367304	0.799986
1320	0.257597	0.929681	0.328807	0.886845	0.321	0.735897	0.157905	0.779494	0.393565	0.803026
1321	0.281305	0.947931	0.310837	0.893163	0.366466	0.806831	0.174292	0.78497	0.36787	0.806036
1322	0.263529	0.936821	0.275373	0.898243	0.371017	0.80592	0.135471	0.769081	0.356681	0.829961
1323	0.306124	0.927326	0.296444	0.908971	0.352267	0.790673	0.168657	0.789438	0.367781	0.873801
1324	0.292228	0.906175	0.332111	0.917842	0.336806	0.776215	0.148398	0.809701	0.353342	0.886259
1325	0.267422	0.845208	0.31976	0.896797	0.304647	0.785964	0.17172	0.830469	0.37909	0.893119
1326	0.271534	0.797677	0.331159	0.895502	0.150086	0.70917	0.140138	0.789622	0.369947	0.881211
1327	0.295032	0.831886	0.342748	0.89142	0.136953	0.737876	0.132971	0.709738	0.364126	0.866155
1328	0.285724	0.909095	0.343979	0.880916	0.148623	0.702562	0.13473	0.691035	0.393579	0.860362
1329	0.298004	0.917263	0.341759	0.869598	0.161259	0.68883	0.073125	0.513141	0.391438	0.864326
1330	0.310183	0.931094	0.32908	0.876941	0.173248	0.672399	0.0927361	0.578023	0.401347	0.863937
1331	0.338152	0.935737	0.347379	0.88321	0.168015	0.676995	0.103184	0.67318	0.392684	0.901722
1332	0.320043	0.943433	0.363014	0.871931	0.192865	0.688143	0.111947	0.65595	0.392775	0.926504
1333	0.319287	0.941283	0.335877	0.846862	0.209769	0.723779	0.0880868	0.627166	0.360309	0.937951
1334	0.305594	0.94458	0.300269	0.857695	0.209852	0.731587	0.101243	0.509805	0.341667	0.931694
1335	0.297781	0.946153	0.335476	0.887031	0.198974	0.748543	0.0465846	0.387169	0.369335	0.91919
1336	0.301706	0.942315	0.340679	0.906638	0.199089	0.762448	0.066075	0.492451	0.322647	0.88781
1337	0.296069	0.93079	0.305526	0.913367	0.197264	0.781587	0.0586352	0.44514	0.301501	0.867054
1338	0.312272	0.938436	0.305139	0.916002	0.220641	0.809738	0.0780943	0.540702	0.264652	0.86054
1339	0.283321	0.934813	0.27521	0.906111	0.210304	0.799609	0.0426259	0.44945	0.222509	0.795757
1340	0.269094	0.942136	0.287465	0.895363	0.225433	0.79505	0.0543239	0.443307	0.184966	0.717436
1341	0.290995	0.937921	0.285249	0.886706	0.212645	0.676564	0.0785993	0.608051	0.163082	0.59849
1342	0.276425	0.935791	0.279545	0.890473	0.212983	0.49673	0.0756971	0.63839	0.141641	0.536949
1343	0.286897	0.938587	0.274743	0.898202	0.210789	0.379039	0.117562	0.667677	0.172121	0.659637
1344	0.258789	0.930616	0.260171	0.894781	0.193207	0.30237	0.0794756	0.601489	0.198109	0.677249
1345	0.248058	0.927441	0.280348	0.906179	0.190709	0.295678	0.0743953	0.553226	0.23985	0.705987
1346	0.290719	0.938093	0.25663	0.900459	0.204295	0.365037	0.0969354	0.623194	0.278894	0.702737
1347	0.261252	0.935404	0.273664	0.899019	0.224393	0.523581	0.0696277	0.538248	0.267903	0.664391
1348	0.240069	0.900996	0.264079	0.877097	0.246286	0.695876	0.0547544	0.431773	0.281322	0.65678
1349	0.250656	0.913631	0.248213	0.837044	0.248478	0.778328	0.0681833	0.520143	0.319745	0.727987
1350	0.247852	0.913784	0.243517	0.83599	0.282742	0.803342	0.0870136	0.550687	0.316739	0.759989
1351	0.23103	0.913417	0.250459	0.870746	0.297584	0.801838	0.0656886	0.530261	0.334309	0.810262
1352	0.251237	0.903872	0.259825	0.901973	0.284066	0.81677	0.0755698	0.547985	0.384027	0.843335
1353	0.245568	0.886154	0.239035	0.883373	0.269265	0.826534	0.0519117	0.457858	0.396297	0.865605
1354	0.236021	0.88172	0.269286	0.882878	0.294055	0.835484	0.100616	0.691323	0.413214	0.847398
1355	0.231429	0.861336	0.254601	0.884654	0.270872	0.804861	0.0840052	0.563555	0.426177	0.800791
1356	0.235525	0.894871	0.259659	0.890356	0.275478	0.765593	0.072417	0.569153	0.458116	0.772906
1357	0.2004	0.851176	0.238144	0.880508	0.256682	0.716653	0.0904797	0.606788	0.463462	0.760721
1358	0.222576	0.880383	0.271012	0.885185	0.299141	0.715182	0.0887474	0.675421	0.481639	0.764683
1359	0.211708	0.894913	0.283225	0.902092	0.273874	0.741244	0.11974	0.754122	0.438838	0.761555
1360	0.239268	0.908381	0.286554	0.904776	0.266341	0.780107	0.102224	0.721674	0.453195	0.756392
1361	0.202331	0.890536	0.334555	0.916025	0.291873	0.8215	0.118288	0.722832	0.452378	0.750528
1362	0.235605	0.889218	0.306192	0.89942	0.287009	0.846824	0.113236	0.684995	0.396898	0.735206
1363	0.217799	0.878687	0.327699	0.897861	0.331234	0.878819	0.11257	0.728792	0.40602	0.738869
1364	0.238715	0.89958	0.332068	0.916787	0.302264	0.86565	0.114586	0.726364	0.412976	0.750324
1365	0.246125	0.918795	0.346274	0.889697	0.315703	0.792708	0.134748	0.774434	0.379094	0.768764
1366	0.229987	0.906609	0.362577	0.866241	0.341165	0.756795	0.135144	0.766982	0.400331	0.78699
1367	0.252116	0.910405	0.33134	0.81673	0.329594	0.742038	0.117197	0.730049	0.390726	0.802516
1368	0.258561	0.910539	0.314119	0.78665	0.324979	0.720098	0.146623	0.787421	0.369754	0.825552
1369	0.252449	0.911123	0.199597	0.746609	0.343188	0.718678	0.196016	0.815352	0.358981	0.807352
1370	0.24396	0.913324	0.268442	0.825624	0.353122	0.745158	0.152514	0.748564	0.365696	0.798625
1371	0.286378	0.926103	0.239139	0.823368	0.387706	0.791757	0.14921	0.767195	0.371025	0.813237
1372	0.286582	0.922886	0.204222	0.708487	0.383967	0.797856	0.155665	0.758376	0.344692	0.849325
1373	0.256373	0.889591	0.217729	0.714547	0.369042	0.790317	0.153377	0.777968	0.35291	0.884171
1374	0.117298	0.780793	0.24245	0.767813	0.369047	0.789344	0.145762	0.774245	0.343949	0.882592
1375	0.124377	0.703782	0.237303	0.79181	0.346912	0.823849	0.127723	0.770377	0.380275	0.877963
1376	0.112499	0.728097	0.261304	0.818674	0.335931	0.819456	0.124998	0.765798	0.366646	0.865813
1377	0.184101	0.783984	0.267606	0.824418	0.149051	0.717443	0.172114	0.803757	0.394421	0.857118
1378	0.186634	0.757066	0.271599	0.870329	0.149626	0.723609	0.140412	0.74839	0.418189	0.834704
1379	0.174755	0.747221	0.288168	0.892841	0.171475	0.786517	0.122572	0.719131	0.378562	0.831512
1380	0.192408	0.755113	0.298595	0.905772	0.185658	0.744092	0.115802	0.619251	0.430972	0.857454
1381	0.210222	0.805532	0.27885	0.9008	0.180826	0.722423	0.134527	0.668322	0.407564	0.893436
1382	0.213276	0.866596	0.282346	0.905283	0.206119	0.730385	0.0686262	0.555075	0.368732	0.907999
1383	0.193041	0.854912	0.298704	0.901311	0.177559	0.701461	0.135972	0.709607	0.336909	0.925019
1384	0.200662	0.901447	0.318177	0.882806	0.210576	0.724552	0.120839	0.729669	0.348452	0.926225
1385	0.22782	0.884171	0.309798	0.867448	0.205268	0.705853	0.0833854	0.544899	0.320283	0.903692
1386	0.271602	0.896985	0.311082	0.875854	0.187377	0.671146	0.0886972	0.474704	0.282221	0.856259
1387	0.246737	0.893028	0.283231	0.884558	0.206679	0.71529	0.0576197	0.476912	0.26046	0.820901
1388	0.316205	0.878502	0.306467	0.909698	0.220791	0.740878	0.0193224	0.279226	0.237388	0.789748
1389	0.290909	0.904894	0.310994	0.910624	0.196798	0.718701	0.0672367	0.525076	0.201208	0.723226
1390	0.303143	0.923172	0.296452	0.900636	0.185	0.722354	0.0591519	0.551748	0.177934	0.647867
1391	0.284165	0.927824	0.298077	0.894612	0.176625	0.73047	0.0751252	0.644264	0.131313	0.550529
1392	0.265645	0.922707	0.341774	0.889828	0.194153	0.746533	0.071051	0.511643	0.152874	0.535783
1393	0.269008	0.932515	0.335326	0.888865	0.231338	0.647541	0.0518081	0.53116	0.202868	0.652207
1394	0.288747	0.94089	0.339744	0.888201	0.19782	0.462134	0.0665363	0.541085	0.216229	0.668123
1395	0.297135	0.94157	0.342666	0.89211	0.190244	0.376898	0.063236	0.670499	0.23795	0.682727
1396	0.31154	0.93584	0.336442	0.902256	0.190258	0.338952	0.0698426	0.579405	0.269082	0.695832
1397	0.292856	0.928639	0.341358	0.898049	0.207448	0.359941	0.0520541	0.476282	0.297595	0.709182
1398	0.303211	0.915355	0.35395	0.888228	0.191171	0.472145	0.0921326	0.668461	0.25187	0.725514
1399	0.292876	0.875496	0.340584	0.850984	0.248307	0.72313	0.082263	0.65253	0.306373	0.748725
1400	0.289869	0.861499	0.36783	0.870815	0.23264	0.78392	0.107105	0.675336	0.29612	0.77307
1401	0.296032	0.883607	0.32773	0.882125	0.238943	0.784028	0.082851	0.58794	0.341557	0.812054
1402	0.311657	0.910451	0.290193	0.898775	0.257043	0.810487	0.0743729	0.564694	0.29164	0.851049
1403	0.319221	0.925812	0.321862	0.91428	0.25673	0.826811	0.0777885	0.499746	0.385871	0.872252
1404	0.32483	0.926998	0.325252	0.924616	0.271177	0.817226	0.0819289	0.491207	0.407135	0.862932
1405	0.302979	0.92776	0.309194	0.925526	0.255213	0.816854	0.0489894	0.498192	0.433716	0.844856
1406	0.332499	0.939679	0.296121	0.90989	0.283625	0.829595	0.0697168	0.520112	0.460075	0.8138
1407	0.315587	0.945866	0.29422	0.915796	0.262856	0.833338	0.0831551	0.616818	0.462375	0.794786
1408	0.31287	0.947058	0.291168	0.905106	0.253964	0.812297	0.0508768	0.549732	0.461591	0.776252
1409	0.320848	0.944684	0.301607	0.917339	0.256234	0.774454	0.0892954	0.598951	0.46296	0.756888
1410	0.339925	0.94245	0.273083	0.915337	0.246258	0.697591	0.0897247	0.658589	0.436953	0.744428
1411	0.285482	0.92396	0.271478	0.907054	0.274606	0.736385	0.120064	0.721095	0.429235	0.722408
1412	0.326207	0.928923	0.257082	0.910548	0.281535	0.746471	0.091329	0.727618	0.434835	0.718647
1413	0.291107	0.922423	0.254837	0.905669	0.263612	0.778872	0.0968096	0.735509	0.404007	0.735511
1414	0.320011	0.939799	0.256716	0.893892	0.283465	0.811392	0.114366	0.771288	0.382401	0.739585
1415	0.320998	0.952115	0.255251	0.882526	0.337102	0.854273	0.0923617	0.750734	0.40329	0.78659
1416	0.305133	0.942239	0.238242	0.880604	0.315566	0.844794	0.095211	0.75826	0.387021	0.802462
1417	0.296708	0.946473	0.252586	0.892907	0.290796	0.806968	0.14038	0.77191	0.370603	0.830648
1418	0.278192	0.939062	0.245784	0.890163	0.304309	0.782755	0.0921179	0.71995	0.389305	0.844267
1419	0.278094	0.936491	0.268429	0.889617	0.322846	0.764979	0.125196	0.776359	0.3728	0.847358
1420	0.267239	0.937241	0.247327	0.869646	0.344773	0.758134	0.100874	0.716684	0.394332	0.842718
1421	0.263769	0.926755	0.247984	0.852756	0.362924	0.760721	0.130073	0.769411	0.384263	0.85226
1422	0.253628	0.921063	0.226777	0.870167	0.357387	0.779978	0.145308	0.768498	0.372564	0.876576
1423	0.244755	0.892978	0.251827	0.868547	0.350398	0.783873	0.146868	0.76618	0.352894	0.884947
1424	0.231233	0.905461	0.240548	0.873784	0.379529	0.790895	0.142178	0.746086	0.377937	0.884313
1425	0.249152	0.905509	0.234626	0.875932	0.394449	0.797729	0.176266	0.810986	0.37471	0.86543
1426	0.247458	0.907848	0.290383	0.904665	0.387535	0.823092	0.139799	0.764761	0.397041	0.845921
1427	0.236482	0.876612	0.303698	0.906213	0.378218	0.846799	0.155878	0.760722	0.403782	0.82956
1428	0.188707	0.849287	0.302656	0.906143	0.362998	0.840774	0.132771	0.803226	0.389804	0.802107
1429	0.207854	0.860028	0.329481	0.902662	0.300072	0.819349	0.182575	0.861934	0.409262	0.808057
1430	0.23299	0.885129	0.334402	0.904987	0.152695	0.711113	0.131215	0.753634	0.419877	0.830523
1431	0.199516	0.88109	0.31158	0.887794	0.146937	0.701182	0.166372	0.762929	0.429204	0.883747
1432	0.226337	0.888376	0.304218	0.830209	0.140064	0.714212	0.12687	0.707236	0.366917	0.917263
1433	0.242956	0.909403	0.330627	0.811974	0.152641	0.734996	0.082147	0.617769	0.338784	0.920185
1434	0.24255	0.915082	0.286588	0.772388	0.181819	0.750932	0.118196	0.607488	0.334554	0.918758
1435	0.205048	0.87433	0.276433	0.793121	0.160703	0.693085	0.0906591	0.642476	0.301164	0.885177
1436	0.219432	0.872107	0.255287	0.847163	0.197151	0.723543	0.127447	0.719924	0.24423	0.824419
1437	0.220491	0.887279	0.190391	0.829227	0.177617	0.725429	0.0865678	0.623787	0.232211	0.763206
1438	0.250156	0.89649	0.21691	0.739871	0.217691	0.767708	0.0863157	0.516282	0.212007	0.715687
1439	0.188308	0.871227	0.226109	0.738746	0.17661	0.713802	0.0766618	0.43363	0.147026	0.651675
1440	0.237108	0.892399	0.223882	0.749531	0.202536	0.669961	0.0435619	0.525576	0.170296	0.619918
1441	0.242503	0.92588	0.243753	0.77324	0.175692	0.648418	0.0615377	0.476209	0.143162	0.485838
1442	0.270141	0.919501	0.258374	0.792014	0.189196	0.673435	0.0435486	0.386039	0.168503	0.575087
1443	0.291338	0.911073	0.291336	0.798784	0.209081	0.67528	0.0378486	0.482843	0.218424	0.598013
1444	0.287333	0.938011	0.291167	0.78772	0.179241	0.659166	0.0138801	0.252751	0.216139	0.584226
1445	0.341474	0.930484	0.284545	0.838902	0.164966	0.671096	0.0388199	0.472487	0.253158	0.628268
1446	0.297604	0.919737	0.277304	0.878767	0.175304	0.700158	0.0897688	0.578713	0.273043	0.696805
1447	0.268257	0.855023	0.28503	0.895429	0.219297	0.699525	0.063326	0.565685	0.288081	0.735697
1448	0.124954	0.789032	0.276663	0.897556	0.203223	0.605296	0.0967041	0.62686	0.293435	0.785943
1449	0.156251	0.795503	0.301568	0.903433	0.208302	0.484631	0.0830626	0.610955	0.307428	0.787005
1450	0.176655	0.806341	0.302356	0.903286	0.221727	0.43769	0.0981177	0.64445	0.327453	0.835107
1451	0.153399	0.790308	0.330333	0.901412	0.234649	0.463093	0.0779392	0.644491	0.375823	0.859314
1452	0.177664	0.79898	0.298418	0.880677	0.226952	0.525459	0.121036	0.701144	0.358321	0.870231
1453	0.177753	0.805365	0.31007	0.883265	0.236573	0.713551	0.0856868	0.638621	0.364161	0.876665
1454	0.205216	0.808571	0.284793	0.884956	0.244353	0.794069	0.0887747	0.681335	0.406617	0.864932
1455	0.192405	0.855785	0.281002	0.893376	0.247724	0.743291	0.0700649	0.561346	0.427093	0.848998
1456	0.210861	0.852624	0.288558	0.891596	0.247304	0.716924	0.0549146	0.584827	0.442028	0.814717
1457	0.211715	0.89635	0.298335	0.881575	0.234901	0.720434	0.0709096	0.566125	0.466968	0.788389
1458	0.212162	0.906953	0.328723	0.885762	0.255117	0.752864	0.075197	0.541871	0.458167	0.759117
1459	0.227138	0.907452	0.336876	0.884119	0.249175	0.762175	0.0585512	0.560972	0.450591	0.733113
1460	0.196582	0.883169	0.336945	0.885296	0.253242	0.784197	0.100625	0.633417	0.437937	0.695093
1461	0.233921	0.898476	0.374517	0.892567	0.268514	0.813279	0.110504	0.638378	0.411828	0.68274
1462	0.24955	0.921041	0.373717	0.899694	0.263714	0.829748	0.0666209	0.537857	0.396346	0.717645
1463	0.282189	0.927109	0.359939	0.893562	0.254832	0.809482	0.0943927	0.676771	0.399918	0.765729
1464	0.295426	0.932254	0.374548	0.90175	0.237154	0.770722	0.0946165	0.693112	0.411991	0.805963
1465	0.279458	0.920537	0.360115	0.893548	0.241126	0.739048	0.139677	0.758635	0.39112	0.840113
1466	0.276233	0.920966	0.381554	0.889215	0.272498	0.746057	0.116145	0.779648	0.353681	0.85028
1467	0.30632	0.934588	0.351318	0.877758	0.276051	0.745401	0.111435	0.727618	0.387653	0.855657
1468	0.284733	0.927998	0.338404	0.872269	0.285118	0.778454	0.106825	0.661327	0.374234	0.867328
1469	0.288981	0.935288	0.344257	0.900179	0.256961	0.768799	0.138038	0.750315	0.388524	0.867879
1470	0.3324	0.939923	0.326815	0.90498	0.26717	0.796855	0.127281	0.739861	0.382426	0.868637
1471	0.331262	0.937351	0.321638	0.914643	0.29751	0.81511	0.105604	0.687656	0.333331	0.876491
1472	0.333899	0.934613	0.307757	0.922073	0.319674	0.815736	0.0989874	0.719381	0.344534	0.876391
1473	0.303363	0.910641	0.315399	0.911571	0.27114	0.784047	0.136973	0.766735	0.381338	0.879166
1474	0.336899	0.923635	0.327791	0.919806	0.325524	0.781857	0.119043	0.729153	0.37979	0.852441
1475	0.294926	0.907123	0.285574	0.908952	0.315547	0.781893	0.146525	0.835531	0.407679	0.831702
1476	0.30506	0.912269	0.278458	0.90807	0.32183	0.791869	0.15002	0.780638	0.42097	0.799713
1477	0.268261	0.89241	0.295059	0.910287	0.350579	0.818284	0.145295	0.811654	0.401777	0.776998
1478	0.340626	0.918708	0.263636	0.89354	0.371015	0.811397	0.167989	0.793879	0.417221	0.762935
1479	0.330981	0.938772	0.265277	0.906368	0.388123	0.816008	0.155564	0.785146	0.414937	0.789889
1480	0.306722	0.93063	0.248718	0.893416	0.374988	0.812404	0.168117	0.790099	0.41577	0.848504
1481	0.32828	0.930287	0.24672	0.901011	0.393987	0.855819	0.14764	0.806564	0.407305	0.906234
1482	0.315753	0.940089	0.247566	0.884651	0.367572	0.860229	0.136407	0.790467	0.368968	0.922166
1483	0.309555	0.950538	0.2618	0.903538	0.357149	0.855272	0.128618	0.77101	0.31417	0.912192
1484	0.226948	0.92028	0.252538	0.899632	0.305582	0.846885	0.111877	0.766323	0.291362	0.893013
1485	0.318714	0.940561	0.260569	0.90098	0.326393	0.871391	0.126437	0.725839	0.231698	0.824212
1486	0.341134	0.930507	0.26546	0.88286	0.150628	0.66391	0.113947	0.709679	0.191478	0.698982
1487	0.315131	0.939067	0.267896	0.877623	0.121879	0.699886	0.108578	0.674212	0.174626	0.644231
1488	0.292624	0.919227	0.249599	0.870546	0.139999	0.70279	0.141213	0.728075	0.154425	0.601861
1489	0.317703	0.935742	0.242132	0.866723	0.185028	0.769457	0.103952	0.644761	0.121769	0.432005
1490	0.304873	0.92186	0.246305	0.864557	0.165381	0.729536	0.103262	0.681551	0.176075	0.525141
1491	0.286131	0.94471	0.258972	0.880643	0.16546	0.697777	0.0545941	0.489298	0.171581	0.559189
1492	0.295385	0.932249	0.253617	0.889024	0.173715	0.649281	0.0693102	0.430564	0.161808	0.551699
1493	0.306455	0.947375	0.275304	0.901487	0.176057	0.65396	0.0448542	0.402352	0.190303	0.560276
1494	0.289446	0.940317	0.302423	0.908106	0.195864	0.734532	0.0688033	0.436567	0.169185	0.543408
1495	0.296962	0.941608	0.302496	0.903164	0.197285	0.72779	0.0817577	0.630692	0.185093	0.60443
1496	0.268998	0.927579	0.315503	0.905233	0.175405	0.700425	0.0525985	0.430425	0.258526	0.722355
1497	0.25774	0.918447	0.316589	0.892265	0.210091	0.69482	0.0760393	0.561728	0.273765	0.767841
1498	0.238992	0.906997	0.284241	0.85602	0.167966	0.624454	0.0864377	0.661026	0.244078	0.781138
1499	0.242153	0.922454	0.2957	0.838655	0.166186	0.621609	0.0212546	0.27384	0.332316	0.840822
1500	0.228907	0.901472	0.296236	0.820775	0.183721	0.639325	0.0426019	0.44109	0.360201	0.879412
1501	0.226538	0.874303	0.26216	0.788032	0.179212	0.630718	0.0864176	0.646339	0.355312	0.881012
1502	0.191421	0.842977	0.253235	0.828058	0.172749	0.661896	0.0704426	0.594104	0.359253	0.890121
1503	0.2286	0.846627	0.230455	0.837665	0.219882	0.71756	0.087237	0.566902	0.387694	0.8835
1504	0.207043	0.85721	0.195717	0.824544	0.211471	0.672895	0.0672525	0.655431	0.385869	0.853986
1505	0.21437	0.891989	0.225889	0.749192	0.219203	0.591423	0.0713286	0.556241	0.424206	0.839378
1506	0.252638	0.905855	0.222714	0.772227	0.202293	0.52782	0.0946327	0.638215	0.450482	0.811573
1507	0.21644	0.900265	0.246331	0.802196	0.212296	0.54149	0.0906626	0.67079	0.449545	0.775035
1508	0.22039	0.888495	0.271529	0.824911	0.220541	0.594597	0.0818426	0.584818	0.442335	0.743467
1509	0.243705	0.900475	0.304438	0.820755	0.242576	0.726973	0.0790837	0.6295	0.401265	0.693557
1510	0.224255	0.894861	0.314519	0.789756	0.256635	0.810235	0.120505	0.676193	0.436773	0.715924
1511	0.229442	0.898534	0.304575	0.764737	0.228425	0.724712	0.0727659	0.564331	0.432446	0.751828
1512	0.224128	0.876765	0.322297	0.825834	0.251268	0.690801	0.106996	0.646225	0.413869	0.789152
1513	0.231255	0.895592	0.293273	0.864266	0.262641	0.696398	0.0952042	0.664886	0.382499	0.829778
1514	0.268701	0.90029	0.28933	0.878657	0.234438	0.69135	0.0861375	0.602827	0.395874	0.858783
1515	0.248603	0.928224	0.282271	0.89578	0.282717	0.73065	0.0847128	0.521353	0.376193	0.865842
1516	0.267963	0.917154	0.275815	0.895022	0.261252	0.744354	0.0756652	0.661293	0.366712	0.867349
1517	0.28474	0.917052	0.291528	0.900001	0.260008	0.755516	0.11715	0.73317	0.374757	0.871684
1518	0.268693	0.914941	0.296163	0.897265	0.279357	0.75124	0.11423	0.754394	0.343964	0.888408
1519	0.304709	0.90648	0.305017	0.89378	0.258875	0.757142	0.133115	0.696348	0.387146	0.878158
1520	0.300933	0.901217	0.316754	0.897781	0.24359	0.761281	0.098679	0.681754	0.362482	0.903926
1521	0.297223	0.896847	0.312359	0.894161	0.240528	0.763559	0.120634	0.723362	0.365435	0.898665
1522	0.31146	0.8908	0.316349	0.901138	0.228359	0.738617	0.0900781	0.646133	0.386503	0.887611
1523	0.114095	0.72653	0.287255	0.891004	0.246123	0.745597	0.12879	0.750231	0.395638	0.851855
1524	0.120095	0.795852	0.301877	0.897595	0.240436	0.742184	0.0882979	0.7341	0.370548	0.799608
1525	0.124165	0.773822	0.315341	0.896826	0.2633	0.742647	0.121269	0.735006	0.450412	0.775441
1526	0.166072	0.81478	0.355346	0.905377	0.264286	0.757234	0.128785	0.794641	0.430738	0.73539
1527	0.163162	0.799854	0.33244	0.883877	0.267375	0.774304	0.109422	0.731806	0.411619	0.691673
1528	0.131442	0.78027	0.388042	0.89777	0.272589	0.813525	0.118797	0.758078	0.411236	0.711751
1529	0.198728	0.841535	0.395987	0.900797	0.265949	0.81481	0.121798	0.745757	0.441609	0.803193
1530	0.229746	0.842117	0.386655	0.899222	0.274749	0.788709	0.156605	0.781758	0.42338	0.86676
1531	0.245071	0.903845	0.36662	0.905882	0.284784	0.779688	0.178626	0.814795	0.368989	0.902899
1532	0.249954	0.912412	0.348585	0.909754	0.321878	0.790812	0.163997	0.806498	0.340043	0.896127
1533	0.262571	0.917655	0.375	0.910454	0.330875	0.809054	0.156608	0.773745	0.260799	0.881488
1534	0.246463	0.931083	0.391045	0.908837	0.363973	0.849635	0.128499	0.776702	0.212016	0.786819
1535	0.227973	0.91302	0.377374	0.90224	0.370115	0.83908	0.137143	0.770139	0.168474	0.633305
1536	0.24686	0.916962	0.363612	0.904434	0.388131	0.825743	0.134993	0.766779	0.146253	0.576583
1537	0.273971	0.930015	0.333424	0.914934	0.377302	0.81641	0.104331	0.707855	0.169288	0.579767
1538	0.260205	0.917058	0.320362	0.918385	0.423334	0.872791	0.110435	0.723697	0.163249	0.508374
1539	0.276575	0.928221	0.309958	0.908502	0.413725	0.868761	0.130121	0.72931	0.143971	0.483246
1540	0.294626	0.927561	0.308467	0.910689	0.418452	0.870804	0.110919	0.68748	0.189214	0.544562
1541	0.321315	0.934535	0.282019	0.901889	0.371662	0.864419	0.103031	0.700473	0.203793	0.57465
1542	0.308483	0.933257	0.295281	0.902201	0.332391	0.861349	0.105948	0.63482	0.211378	0.575273
1543	0.308136	0.936784	0.279699	0.89343	0.302941	0.854674	0.0469421	0.469957	0.191367	0.576226
1544	0.29926	0.933829	0.26556	0.893278	0.169388	0.69681	0.0706231	0.488485	0.232104	0.632704
1545	0.311721	0.939948	0.268674	0.898443	0.151298	0.692425	0.0522552	0.336925	0.24423	0.675932
1546	0.299656	0.937936	0.255756	0.895476	0.187279	0.76215	0.0559113	0.481243	0.25479	0.737969
1547	0.326111	0.937765	0.25971	0.904337	0.158914	0.718223	0.0628499	0.449691	0.303682	0.815508
1548	0.312267	0.924442	0.25281	0.896057	0.158852	0.707128	0.0753082	0.578179	0.331683	0.84949
1549	0.30848	0.932961	0.275833	0.90761	0.152605	0.702916	0.0515025	0.491732	0.316134	0.870745
1550	0.299056	0.923783	0.264906	0.897907	0.183924	0.66057	0.0679715	0.456908	0.35487	0.885822
1551	0.32888	0.920162	0.240531	0.875399	0.174748	0.588292	0.0421304	0.470659	0.359072	0.891247
1552	0.315509	0.917317	0.248065	0.856937	0.164521	0.550453	0.0600563	0.526028	0.418377	0.904301
1553	0.307868	0.929114	0.236231	0.83168	0.151697	0.643529	0.0744131	0.578068	0.411965	0.88453
1554	0.301252	0.929254	0.259096	0.845808	0.172762	0.681162	0.0613368	0.538051	0.396735	0.858664
1555	0.30437	0.935437	0.259467	0.861979	0.205743	0.72454	0.0679243	0.570366	0.415202	0.832228
1556	0.322615	0.937067	0.234141	0.853981	0.185943	0.674335	0.0673009	0.609845	0.416307	0.803693
1557	0.278609	0.926737	0.246439	0.848863	0.190488	0.633858	0.0372691	0.437339	0.386444	0.783785
1558	0.345277	0.950621	0.229011	0.849539	0.179897	0.610681	0.0763182	0.560496	0.423148	0.753478
1559	0.36658	0.953344	0.288288	0.891504	0.179337	0.612044	0.0938828	0.608927	0.447971	0.784638
1560	0.341776	0.948006	0.261857	0.901699	0.172702	0.603057	0.081435	0.616218	0.419576	0.810856
1561	0.327972	0.944545	0.287321	0.906488	0.174973	0.629179	0.0862444	0.665893	0.395103	0.837447
1562	0.328591	0.932723	0.319306	0.914976	0.191097	0.632024	0.0684693	0.586384	0.398275	0.862484
1563	0.331263	0.93058	0.316023	0.910859	0.171865	0.561135	0.0969564	0.634982	0.39554	0.88313
1564	0.33789	0.944146	0.311742	0.878178	0.19945	0.550547	0.0714033	0.618484	0.367789	0.881815
1565	0.294801	0.936985	0.293613	0.857732	0.20111	0.584765	0.0537686	0.539063	0.352743	0.894489
1566	0.318634	0.937094	0.307157	0.835042	0.221815	0.653653	0.0799481	0.618516	0.382636	0.896314
1567	0.291002	0.942504	0.274183	0.824474	0.246092	0.76126	0.113585	0.692736	0.352267	0.885817
1568	0.300557	0.94546	0.257293	0.835355	0.223958	0.818841	0.115448	0.694186	0.347326	0.883525
1569	0.278365	0.938939	0.248515	0.824043	0.263103	0.804049	0.0991252	0.664012	0.372306	0.902561
1570	0.262073	0.928334	0.246549	0.842511	0.233094	0.748707	0.11431	0.734496	0.389763	0.899576
1571	0.27895	0.943679	0.228069	0.814678	0.22616	0.696208	0.0965989	0.636465	0.41722	0.898133
1572	0.249811	0.929365	0.241602	0.754606	0.250559	0.705762	0.111448	0.735826	0.402148	0.85234
1573	0.25568	0.931048	0.263889	0.77639	0.268891	0.720807	0.119337	0.742799	0.40732	0.797604
1574	0.243137	0.923624	0.248389	0.790783	0.255371	0.737064	0.116076	0.735369	0.409058	0.76044
1575	0.247733	0.91734	0.238903	0.826666	0.270601	0.769919	0.107791	0.671662	0.435384	0.715892
1576	0.2293	0.902875	0.302023	0.859868	0.253315	0.77174	0.109438	0.740466	0.429763	0.680479
1577	0.258195	0.891536	0.327659	0.834328	0.241329	0.704785	0.100737	0.6791	0.439084	0.70982
1578	0.211516	0.847433	0.35327	0.825648	0.246325	0.686496	0.126023	0.724074	0.443502	0.780141
1579	0.203273	0.825755	0.320501	0.815684	0.239669	0.69241	0.144764	0.753719	0.405713	0.856773
1580	0.221948	0.881803	0.298798	0.829906	0.203702	0.676163	0.145683	0.811515	0.367865	0.907217
1581	0.194988	0.904097	0.291252	0.834879	0.263054	0.722127	0.112002	0.75226	0.30662	0.890057
1582	0.234705	0.915057	0.259286	0.846279	0.264947	0.730605	0.10346	0.760032	0.236898	0.855932
1583	0.228967	0.897297	0.292726	0.883082	0.22575	0.6834	0.0907584	0.629563	0.173016	0.666419
1584	0.23093	0.912705	0.299606	0.90032	0.264017	0.724171	0.123507	0.743613	0.13083	0.519252
1585	0.228563	0.913316	0.283723	0.889768	0.260431	0.74371	0.11606	0.752652	0.137621	0.517249
1586	0.231135	0.901393	0.323188	0.885007	0.257226	0.779615	0.135545	0.76895	0.100595	0.445161
1587	0.201068	0.883717	0.311295	0.891121	0.233295	0.793451	0.110381	0.664569	0.145154	0.467228
1588	0.243586	0.903895	0.310953	0.901312	0.289557	0.839069	0.105587	0.670901	0.132334	0.488942
1589	0.267922	0.91657	0.330665	0.904807	0.267597	0.825492	0.114077	0.741672	0.180989	0.529381
1590	0.265964	0.916211	0.304689	0.893132	0.299619	0.824974	0.123002	0.734546	0.210262	0.572916
1591	0.28707	0.925637	0.301583	0.890949	0.33627	0.810783	0.104641	0.744034	0.217437	0.579652
1592	0.271694	0.90355	0.33058	0.893359	0.339191	0.837531	0.144726	0.692164	0.185142	0.605217
1593	0.301124	0.906018	0.370922	0.904222	0.370922	0.864452	0.110877	0.701688	0.244599	0.671198
1594	0.29089	0.898666	0.376392	0.900943	0.374731	0.855677	0.121288	0.681222	0.254265	0.732218
1595	0.310882	0.883644	0.401622	0.909403	0.392605	0.838618	0.120339	0.695624	0.255186	0.781939
1596	0.300688	0.876389	0.39603	0.912723	0.415721	0.844137	0.103088	0.680022	0.29556	0.84682
1597	0.304729	0.882134	0.41025	0.916729	0.423629	0.869791	0.0607528	0.531507	0.315315	0.847357
1598	0.138091	0.791195	0.393784	0.916872	0.437102	0.845345	0.0383501	0.380498	0.333849	0.867031
1599	0.135489	0.821105	0.346275	0.914943	0.424345	0.871847	0.079178	0.508849	0.347675	0.876258
1600	0.165882	0.815459	0.382361	0.916498	0.392476	0.849134	0.0105121	0.180439	0.36428	0.896192
1601	0.173668	0.788478	0.389128	0.916518	0.343053	0.83906	0.0699468	0.540827	0.384312	0.897812
1602	0.147069	0.83626	0.384133	0.919429	0.332397	0.846108	0.0454458	0.427598	0.423907	0.884676
1603	0.189262	0.861053	0.378016	0.921533	0.151065	0.693955	0.0609179	0.544615	0.421315	0.859588
1604	0.209093	0.873981	0.335142	0.911173	0.170829	0.699969	0.0463868	0.422407	0.395588	0.823666
1605	0.27974	0.901921	0.324454	0.911228	0.195765	0.760834	0.0364478	0.409741	0.433179	0.829325
1606	0.264971	0.905399	0.326474	0.90483	0.161929	0.71643	0.0492604	0.5302	0.396668	0.810282
1607	0.258269	0.898793	0.293833	0.900971	0.163853	0.734309	0.0828076	0.638759	0.416985	0.829005
1608	0.270729	0.907026	0.286192	0.89328	0.18268	0.703992	0.0543439	0.503349	0.400767	0.865905
1609	0.249081	0.918757	0.263212	0.881952	0.178308	0.676268	0.0533349	0.566292	0.41533	0.879954
1610	0.249689	0.915317	0.283412	0.892879	0.165002	0.576099	0.0703038	0.466251	0.379674	0.886536
1611	0.26283	0.929047	0.278471	0.901424	0.175144	0.553189	0.0829461	0.530686	0.37106	0.896779
1612	0.293788	0.929861	0.267766	0.899676	0.167092	0.588237	0.0584529	0.548775	0.348883	0.898662
1613	0.293059	0.936324	0.253179	0.896668	0.194034	0.690665	0.0793277	0.647147	0.370054	0.89772
1614	0.279179	0.932066	0.251248	0.899586	0.179372	0.718373	0.0589933	0.55837	0.375614	0.887255
1615	0.286625	0.937703	0.249864	0.899873	0.189722	0.675606	0.0737436	0.615627	0.371593	0.88996
1616	0.312893	0.931942	0.241082	0.890319	0.179764	0.585659	0.0730099	0.649012	0.335438	0.872352
1617	0.26645	0.922903	0.247725	0.888237	0.185969	0.542353	0.0978506	0.617485	0.384645	0.894558
1618	0.298602	0.921635	0.24955	0.861145	0.157117	0.52001	0.0927859	0.643182	0.346034	0.905532
1619	0.315044	0.933806	0.257807	0.841643	0.193326	0.565733	0.0895794	0.62862	0.414625	0.905973
1620	0.294779	0.922243	0.255665	0.807335	0.15821	0.539723	0.0929358	0.668362	0.386111	0.867769
1621	0.331749	0.94609	0.247576	0.803816	0.162913	0.517725	0.0723333	0.609844	0.385866	0.800415
1622	0.308179	0.932352	0.235836	0.833286	0.155042	0.484402	0.0885392	0.707428	0.439743	0.778827
1623	0.322823	0.911516	0.259965	0.856046	0.158045	0.483392	0.0462815	0.64127	0.446176	0.741695
1624	0.300845	0.917453	0.254613	0.861557	0.228298	0.617555	0.102935	0.758576	0.448735	0.722407
1625	0.323995	0.909443	0.282807	0.881765	0.222001	0.709969	0.128331	0.743543	0.437705	0.742495
1626	0.320458	0.897708	0.287098	0.89602	0.229299	0.787245	0.0894994	0.635364	0.433721	0.807821
1627	0.285685	0.913676	0.276772	0.894504	0.240707	0.820459	0.0892763	0.675605	0.399341	0.866229
1628	0.298932	0.916776	0.297183	0.90958	0.232763	0.772575	0.099021	0.655101	0.330651	0.898294
1629	0.289278	0.919127	0.29762	0.909205	0.237012	0.753821	0.0906687	0.660807	0.266945	0.881854
1630	0.302125	0.932268	0.294894	0.890936	0.22221	0.701261	0.111076	0.678316	0.195599	0.811116
1631	0.337822	0.948874	0.276719	0.865947	0.228052	0.713542	0.0989224	0.683847	0.166783	0.63859
1632	0.330726	0.949197	0.294123	0.860677	0.254386	0.751142	0.0890596	0.602166	0.0911552	0.420828
1633	0.332696	0.946976	0.277569	0.850201	0.262353	0.783167	0.134958	0.745497	0.179051	0.591483
1634	0.303905	0.950739	0.26432	0.842696	0.258872	0.799765	0.131903	0.727183	0.172304	0.545698
1635	0.349907	0.948929	0.275702	0.84991	0.268159	0.773529	0.12779	0.75142	0.205863	0.599078
1636	0.329002	0.946233	0.226319	0.823287	0.228932	0.699186	0.109393	0.686383	0.212139	0.622678
1637	0.343327	0.945373	0.22933	0.832045	0.245525	0.670858	0.0965539	0.697678	0.196965	0.620259
1638	0.339809	0.941317	0.222832	0.830796	0.236268	0.656973	0.126778	0.73964	0.179595	0.617677
1639	0.348904	0.948224	0.249481	0.733133	0.251423	0.668838	0.140832	0.764509	0.222175	0.646595
1640	0.300162	0.932758	0.244016	0.736188	0.213735	0.642129	0.118712	0.729057	0.258675	0.712229
1641	0.332107	0.944437	0.272763	0.771803	0.242257	0.649147	0.0918122	0.669549	0.251468	0.732241
1642	0.331996	0.949631	0.26505	0.826491	0.224106	0.648836	0.129921	0.727632	0.275481	0.785414
1643	0.312336	0.937453	0.310853	0.87244	0.265834	0.687765	0.159747	0.768251	0.300073	0.8155
1644	0.28124	0.932745	0.320205	0.863067	0.25943	0.712187	0.108292	0.735749	0.29299	0.816341
1645	0.288998	0.930909	0.355268	0.850403	0.225803	0.75978	0.12411	0.721524	0.315579	0.833578
1646	0.266674	0.947597	0.321083	0.832705	0.228061	0.801939	0.118147	0.713586	0.326685	0.846869
1647	0.259688	0.943183	0.284419	0.811973	0.262352	0.843565	0.115241	0.628682	0.344608	0.885965
1648	0.249427	0.939473	0.29095	0.793325	0.283975	0.826942	0.097587	0.646701	0.356847	0.891344
1649	0.238396	0.924234	0.295483	0.786295	0.29257	0.83423	0.0696698	0.626841	0.353424	0.884688
1650	0.215695	0.911767	0.269902	0.807121	0.303843	0.8206	0.0569996	0.471441	0.395733	0.886451
1651	0.228416	0.905769	0.294024	0.861964	0.341101	0.832442	0.0702571	0.478931	0.380557	0.870837
1652	0.193813	0.871949	0.298535	0.865437	0.370288	0.864358	0.0693172	0.495408	0.411783	0.860245
1653	0.221038	0.879884	0.321888	0.855737	0.37365	0.854402	0.0409622	0.391847	0.386617	0.860366
1654	0.180585	0.885475	0.308069	0.872251	0.416626	0.843312	0.0131049	0.362161	0.410491	0.884976
1655	0.208782	0.867799	0.3209	0.889781	0.426747	0.839815	0.0408276	0.397096	0.381492	0.90551
1656	0.226703	0.91439	0.301733	0.878994	0.440029	0.811016	0.0364503	0.391467	0.377547	0.913747
1657	0.241346	0.912163	0.305256	0.87583	0.436811	0.788141	0.0688393	0.538911	0.356793	0.902566
1658	0.228482	0.920187	0.348821	0.898122	0.460825	0.84193	0.043389	0.531731	0.344475	0.893327
1659	0.212677	0.886785	0.351068	0.899116	0.394614	0.826114	0.0725657	0.594037	0.318649	0.893506
1660	0.210993	0.894372	0.358726	0.90531	0.369765	0.851229	0.0496807	0.542731	0.347775	0.914772
1661	0.241173	0.899371	0.371556	0.900692	0.348594	0.848014	0.0590302	0.553268	0.360591	0.905348
1662	0.213708	0.896684	0.385127	0.90855	0.328609	0.852637	0.0516532	0.512345	0.35211	0.893285
1663	0.228394	0.917657	0.400251	0.917523	0.124324	0.696084	0.0654726	0.633852	0.347782	0.882947
1664	0.225807	0.88857	0.417516	0.929037	0.153283	0.671974	0.0744506	0.638692	0.349072	0.883184
1665	0.256446	0.903173	0.40081	0.923322	0.157484	0.704649	0.0745162	0.685949	0.382569	0.905923
1666	0.277036	0.917312	0.39651	0.9226	0.159469	0.708912	0.0888369	0.708436	0.400646	0.902915
1667	0.287826	0.899027	0.394842	0.918287	0.198566	0.769663	0.0967624	0.683316	0.401354	0.867392
1668	0.272643	0.891498	0.384788	0.919357	0.158293	0.711822	0.0798136	0.64535	0.429793	0.824309
1669	0.278584	0.865839	0.378759	0.920575	0.169625	0.662677	0.0578578	0.586554	0.446221	0.79381
1670	0.279729	0.853166	0.360093	0.915801	0.146854	0.564433	0.0940793	0.628239	0.437025	0.744143
1671	0.307305	0.878568	0.328497	0.904257	0.168916	0.504097	0.095889	0.667668	0.45452	0.730876
1672	0.292257	0.880689	0.318614	0.905831	0.17316	0.566757	0.0769124	0.653768	0.442544	0.768821
1673	0.159701	0.808065	0.303751	0.905169	0.144575	0.631026	0.0993507	0.660087	0.422699	0.850898
1674	0.20328	0.863644	0.305193	0.913376	0.176014	0.691803	0.067636	0.554614	0.383175	0.886726
1675	0.129606	0.815102	0.274308	0.901191	0.167931	0.642928	0.0841951	0.628903	0.311328	0.891634
1676	0.160333	0.832529	0.298249	0.89918	0.170716	0.594625	0.0963845	0.664876	0.236799	0.833804
1677	0.203117	0.873701	0.289878	0.900919	0.199587	0.550238	0.0845904	0.668669	0.168132	0.693831
1678	0.197871	0.87015	0.290716	0.912061	0.175235	0.516048	0.0648282	0.627843	0.104941	0.473161
1679	0.256519	0.896491	0.269472	0.904474	0.176135	0.533883	0.0796183	0.677291	0.172318	0.553913
1680	0.298139	0.892891	0.266279	0.899811	0.176262	0.52659	0.0892803	0.654547	0.184426	0.565621
1681	0.283366	0.889592	0.255665	0.88561	0.18171	0.499999	0.084847	0.616418	0.205335	0.625554
1682	0.272631	0.896322	0.252124	0.900311	0.185427	0.496451	0.111782	0.68653	0.183324	0.64219
1683	0.271069	0.902812	0.25241	0.90932	0.223175	0.5309	0.115592	0.682183	0.200069	0.658091
1684	0.280015	0.917942	0.256488	0.896359	0.258282	0.663129	0.0920496	0.671265	0.199128	0.628372
1685	0.255033	0.909241	0.241046	0.872668	0.2221	0.734422	0.0926872	0.606445	0.226075	0.667921
1686	0.236321	0.930657	0.244249	0.817403	0.240729	0.802853	0.103651	0.674777	0.219001	0.691932
1687	0.307328	0.942261	0.249914	0.802623	0.230393	0.823901	0.114886	0.663765	0.25138	0.722367
1688	0.298272	0.946182	0.26622	0.822987	0.258653	0.797138	0.114911	0.735089	0.252974	0.774237
1689	0.281959	0.93448	0.251238	0.848109	0.236272	0.762036	0.105372	0.679966	0.265452	0.790843
1690	0.283014	0.934763	0.28263	0.878052	0.234621	0.74213	0.128977	0.755108	0.265028	0.793918
1691	0.286158	0.929303	0.247932	0.868806	0.23264	0.760126	0.10972	0.773184	0.26057	0.803312
1692	0.297217	0.937295	0.255243	0.887363	0.232505	0.776238	0.1655	0.796788	0.319359	0.839426
1693	0.304883	0.932294	0.265136	0.891382	0.236274	0.791355	0.146968	0.765017	0.321658	0.871975
1694	0.276064	0.917308	0.284802	0.903171	0.250675	0.811716	0.139706	0.769318	0.355334	0.884202
1695	0.308051	0.936184	0.288725	0.899238	0.252396	0.768371	0.072446	0.625492	0.350646	0.891275
1696	0.314678	0.931741	0.303381	0.907438	0.249526	0.730345	0.130631	0.690957	0.354959	0.891839
1697	0.303858	0.921433	0.305274	0.894943	0.281902	0.705527	0.112943	0.705933	0.374221	0.892573
1698	0.318085	0.915708	0.274665	0.869002	0.264508	0.708433	0.10026	0.751928	0.35747	0.88344
1699	0.306708	0.904535	0.26592	0.850516	0.227945	0.659157	0.101327	0.688247	0.419878	0.911306
1700	0.256755	0.882798	0.259583	0.86903	0.207609	0.626922	0.11629	0.693269	0.403228	0.923858
1701	0.318029	0.90165	0.24282	0.849895	0.197228	0.621	0.0814899	0.686662	0.390665	0.929066
1702	0.333257	0.911795	0.236544	0.849234	0.228221	0.619841	0.11468	0.710375	0.350715	0.936194
1703	0.316026	0.924118	0.237111	0.832376	0.264727	0.659536	0.108511	0.659763	0.360185	0.92543
1704	0.30863	0.940124	0.232267	0.820002	0.220505	0.685035	0.129257	0.643908	0.341482	0.911961
1705	0.323222	0.942896	0.204947	0.812003	0.238657	0.739403	0.0682804	0.57026	0.325006	0.922805
1706	0.343184	0.950597	0.238488	0.726427	0.266887	0.808495	0.0504529	0.465188	0.334538	0.92131
1707	0.338568	0.945433	0.277478	0.717683	0.260901	0.820643	0.0186471	0.451971	0.371873	0.918062
1708	0.336389	0.941116	0.275654	0.731631	0.274331	0.805803	0.0514	0.384755	0.324579	0.901224
1709	0.347506	0.95146	0.284414	0.805188	0.301252	0.806952	0.0230586	0.331925	0.337495	0.889491
1710	0.330869	0.940383	0.304834	0.865554	0.314097	0.806713	0.0370656	0.492506	0.348264	0.889291
1711	0.364209	0.952824	0.309191	0.86504	0.335263	0.829317	0.067615	0.474425	0.344663	0.896079
1712	0.317631	0.945699	0.349844	0.867348	0.366851	0.843322	0.0526465	0.446378	0.374876	0.890936
1713	0.349004	0.946781	0.342861	0.848663	0.404457	0.836817	0.0883612	0.596029	0.362708	0.877447
1714	0.356893	0.953254	0.307433	0.811448	0.417558	0.826434	0.03034	0.372158	0.39505	0.844649
1715	0.30012	0.942955	0.29032	0.792748	0.416828	0.809338	0.0511586	0.42884	0.416137	0.790622
1716	0.304284	0.9396	0.293093	0.785352	0.42521	0.710271	0.0401024	0.527635	0.434035	0.749312
1717	0.272823	0.94639	0.273103	0.776827	0.446477	0.687841	0.0584048	0.526714	0.424955	0.740742
1718	0.285099	0.93682	0.291705	0.823127	0.456118	0.781311	0.0745789	0.555298	0.412108	0.799751
1719	0.263464	0.934904	0.301312	0.848927	0.444813	0.782547	0.0979769	0.697517	0.374856	0.869703
1720	0.301594	0.94405	0.312055	0.857506	0.349727	0.811251	0.0863895	0.676904	0.283058	0.877456
1721	0.269463	0.938702	0.313183	0.878378	0.381204	0.858301	0.103246	0.725011	0.236923	0.84886
1722	0.285642	0.949887	0.325638	0.874477	0.313088	0.845124	0.0765281	0.62275	0.201781	0.727882
1723	0.264853	0.922589	0.314509	0.870478	0.333206	0.854313	0.0360019	0.478906	0.150574	0.616441
1724	0.259178	0.932481	0.328138	0.880552	0.145016	0.676106	0.0738599	0.615396	0.116687	0.488808
1725	0.233588	0.920453	0.34544	0.88989	0.153865	0.703855	0.10424	0.729783	0.1853	0.543937
1726	0.239095	0.913233	0.362807	0.907045	0.165314	0.697633	0.0857002	0.65712	0.206975	0.629179
1727	0.220904	0.873784	0.368213	0.909803	0.192752	0.711667	0.0624266	0.567609	0.200525	0.592593
1728	0.217031	0.910462	0.376988	0.907081	0.191174	0.743394	0.0759993	0.632607	0.2121	0.64365
1729	0.218454	0.902535	0.391084	0.908246	0.20453	0.747111	0.0806379	0.587433	0.23023	0.658454
1730	0.231585	0.927758	0.402162	0.921454	0.174628	0.720255	0.0584991	0.516072	0.245977	0.690528
1731	0.221721	0.888677	0.435247	0.933775	0.18842	0.650923	0.0934432	0.664488	0.25351	0.696721
1732	0.220227	0.918288	0.413626	0.924037	0.163314	0.593545	0.0860837	0.600334	0.218229	0.697587
1733	0.211833	0.909536	0.396976	0.917756	0.158269	0.56953	0.0720075	0.610512	0.235267	0.722206
1734	0.207733	0.912461	0.396824	0.915492	0.173314	0.600805	0.0822937	0.700781	0.28046	0.754623
1735	0.252701	0.917175	0.40984	0.923782	0.170437	0.652211	0.100459	0.677726	0.265226	0.766072
1736	0.234993	0.903674	0.409214	0.916495	0.178455	0.676716	0.0932771	0.63909	0.272172	0.790543
1737	0.244001	0.914446	0.376047	0.901141	0.191266	0.641028	0.099821	0.665319	0.28662	0.8096
1738	0.270896	0.915477	0.36243	0.902377	0.20558	0.584996	0.110319	0.644694	0.232542	0.812318
1739	0.264619	0.894369	0.344373	0.902633	0.191324	0.513674	0.0884191	0.622049	0.307994	0.836382
1740	0.296085	0.90324	0.314772	0.911154	0.158513	0.494206	0.110124	0.671232	0.324766	0.862395
1741	0.292672	0.907318	0.309602	0.912251	0.158216	0.499628	0.113411	0.674267	0.306341	0.869647
1742	0.272945	0.891832	0.33059	0.903905	0.175902	0.528649	0.0832365	0.693436	0.343211	0.884421
1743	0.28	0.870152	0.303919	0.901287	0.19408	0.532397	0.129339	0.753219	0.342154	0.883582
1744	0.271247	0.872898	0.272393	0.888451	0.203705	0.54524	0.115131	0.734797	0.365823	0.899336
1745	0.257156	0.857761	0.305695	0.896488	0.227497	0.656405	0.112117	0.749788	0.348972	0.905925
1746	0.252665	0.876842	0.293167	0.884041	0.261182	0.756424	0.0942809	0.650484	0.369734	0.925914
1747	0.151917	0.823035	0.272766	0.87379	0.232916	0.80129	0.147063	0.765848	0.375582	0.927585
1748	0.18182	0.863734	0.263906	0.873136	0.216147	0.798866	0.136445	0.75982	0.346511	0.9337
1749	0.170968	0.862572	0.243747	0.88977	0.212096	0.780608	0.144927	0.718389	0.317826	0.915292
1750	0.18911	0.895724	0.249361	0.890193	0.226129	0.768993	0.0914267	0.677914	0.314058	0.896033
1751	0.255414	0.887648	0.26419	0.896416	0.232304	0.7822	0.122003	0.733954	0.339056	0.91298
1752	0.259113	0.900265	0.225192	0.858436	0.217898	0.775945	0.121084	0.666723	0.330051	0.921026
1753	0.233823	0.876567	0.25253	0.824869	0.225501	0.798695	0.122029	0.741076	0.303145	0.899178
1754	0.265499	0.908156	0.247322	0.825485	0.248117	0.805907	0.130388	0.77928	0.327327	0.907284
1755	0.227716	0.907897	0.235129	0.830262	0.242776	0.786176	0.101011	0.706434	0.308293	0.901961
1756	0.258159	0.925294	0.246597	0.868985	0.250079	0.785574	0.0904327	0.673958	0.302783	0.894839
1757	0.270159	0.915283	0.275911	0.884424	0.267719	0.769792	0.118716	0.715652	0.330927	0.900225
1758	0.265118	0.929398	0.262933	0.866622	0.243024	0.745893	0.0855791	0.641404	0.33226	0.904458
1759	0.301605	0.941495	0.265488	0.885843	0.248168	0.718994	0.0617256	0.565453	0.343535	0.885
1760	0.297727	0.936324	0.281249	0.894046	0.234076	0.685291	0.0504217	0.421917	0.36886	0.881297
1761	0.27867	0.936456	0.292268	0.906384	0.252103	0.647102	0.0462601	0.411216	0.37592	0.861961
1762	0.281517	0.929431	0.300452	0.908692	0.244397	0.650575	0.0672062	0.496034	0.376425	0.802425
1763	0.300052	0.915923	0.279227	0.908039	0.255086	0.646607	0.0357085	0.432634	0.379084	0.776114
1764	0.337933	0.940205	0.268186	0.893552	0.248204	0.661996	0.052279	0.372912	0.406002	0.799923
1765	0.308859	0.942511	0.275629	0.882579	0.246432	0.677171	0.0679733	0.478896	0.348383	0.851923
1766	0.283664	0.92248	0.276016	0.873249	0.242454	0.725992	0.0468413	0.371414	0.324541	0.880528
1767	0.283891	0.9233	0.256877	0.867478	0.28218	0.765811	0.05521	0.54446	0.231159	0.794096
1768	0.298215	0.914345	0.241388	0.851493	0.267731	0.799682	0.0555021	0.545044	0.198965	0.718004
1769	0.296228	0.918817	0.241853	0.859433	0.278707	0.779482	0.0783716	0.497732	0.13627	0.536103
1770	0.30723	0.918978	0.237441	0.838468	0.294129	0.77277	0.0648915	0.560425	0.107446	0.433795
1771	0.311187	0.929764	0.199555	0.788878	0.332048	0.764958	0.0673804	0.574908	0.179107	0.534331
1772	0.301973	0.917754	0.203601	0.80353	0.371191	0.800448	0.08727	0.599433	0.178664	0.548613
1773	0.315023	0.914707	0.260716	0.813867	0.363275	0.822945	0.084079	0.626004	0.185535	0.572739
1774	0.310621	0.90623	0.28056	0.747854	0.37789	0.813832	0.0586019	0.511569	0.205506	0.608087
1775	0.337325	0.928828	0.267481	0.718994	0.413457	0.82113	0.0697992	0.61419	0.202198	0.635852
1776	0.312749	0.944682	0.278752	0.785349	0.427067	0.789439	0.0926602	0.663221	0.241616	0.697159
1777	0.338739	0.954762	0.31263	0.849348	0.422034	0.679189	0.0770184	0.583322	0.25531	0.69645
1778	0.333643	0.949829	0.350938	0.866503	0.414255	0.610292	0.0632899	0.510821	0.179553	0.678046
1779	0.334574	0.941528	0.344582	0.849305	0.433898	0.69	0.0463253	0.405103	0.247361	0.698758
1780	0.339096	0.940865	0.325597	0.810461	0.454741	0.73888	0.0529565	0.478372	0.211938	0.694909
1781	0.356828	0.946236	0.307871	0.787254	0.379221	0.784561	0.065116	0.584499	0.247705	0.740626
1782	0.361751	0.939552	0.294756	0.797621	0.358859	0.831346	0.0680189	0.535721	0.228094	0.761735
1783	0.373626	0.94634	0.285134	0.796438	0.324374	0.846615	0.0580686	0.535863	0.242536	0.796295
1784	0.36545	0.952257	0.280844	0.780892	0.319547	0.845424	0.0745521	0.60025	0.29464	0.826403
1785	0.347356	0.948273	0.28137	0.831513	0.175385	0.7111	0.081598	0.570039	0.298844	0.821299
1786	0.314177	0.949761	0.231017	0.839484	0.128116	0.702853	0.0629472	0.503379	0.339646	0.856081
1787	0.347461	0.952578	0.316669	0.8674	0.15015	0.714021	0.0703013	0.621517	0.329625	0.876503
1788	0.340425	0.958023	0.302332	0.876745	0.157054	0.672396	0.111528	0.690422	0.294377	0.883276
1789	0.332949	0.955329	0.310589	0.888562	0.169732	0.711328	0.11349	0.724648	0.354295	0.898179
1790	0.295471	0.946431	0.332997	0.890801	0.15102	0.690518	0.0866398	0.622168	0.356276	0.903662
1791	0.278478	0.944659	0.328268	0.887637	0.142625	0.677815	0.0710074	0.62901	0.342556	0.899823
1792	0.280771	0.951898	0.329635	0.902308	0.172168	0.713681	0.0816074	0.63965	0.324662	0.903444
1793	0.271075	0.937334	0.345546	0.90457	0.157879	0.659111	0.0964102	0.736172	0.34249	0.899762
1794	0.246549	0.935166	0.358821	0.909329	0.161882	0.634056	0.103442	0.671977	0.344021	0.911255
1795	0.246797	0.909036	0.393407	0.910187	0.190005	0.621374	0.105303	0.652928	0.335314	0.896878
1796	0.251406	0.931592	0.400826	0.908626	0.181221	0.63554	0.107203	0.710979	0.342791	0.894043
1797	0.238098	0.913567	0.397214	0.916566	0.183294	0.709464	0.109502	0.74208	0.320845	0.894931
1798	0.243159	0.915732	0.431038	0.926904	0.197304	0.682059	0.149179	0.82479	0.322025	0.910333
1799	0.218205	0.912172	0.411684	0.920506	0.182841	0.583134	0.0956402	0.680832	0.328817	0.905086
1800	0.233503	0.908463	0.411249	0.912694	0.175817	0.502827	0.125077	0.740783	0.290381	0.880812
1801	0.229232	0.922922	0.419874	0.912966	0.156586	0.456365	0.12135	0.711305	0.290967	0.875105
1802	0.224195	0.907738	0.43975	0.912614	0.166773	0.468513	0.131646	0.809815	0.329361	0.888482
1803	0.238078	0.908996	0.429287	0.90801	0.193677	0.522402	0.0945448	0.739145	0.327897	0.909518
1804	0.249896	0.904956	0.406767	0.910432	0.206764	0.565866	0.107732	0.746864	0.319752	0.90607
1805	0.235393	0.904151	0.342057	0.891754	0.212481	0.577357	0.11705	0.747622	0.332204	0.895475
1806	0.237565	0.903272	0.350482	0.908691	0.209958	0.665819	0.0970552	0.730302	0.338447	0.87967
1807	0.250666	0.898729	0.336784	0.913699	0.252664	0.788786	0.0901753	0.647574	0.349336	0.864343
1808	0.215852	0.889794	0.343605	0.912792	0.21013	0.796722	0.0946538	0.713094	0.350044	0.84445
1809	0.212069	0.861892	0.341226	0.902501	0.197129	0.767596	0.0756961	0.602677	0.344728	0.834509
1810	0.251472	0.909297	0.298639	0.892142	0.226525	0.767362	0.10374	0.570964	0.336531	0.859906
1811	0.256781	0.908083	0.297506	0.893231	0.211913	0.776718	0.0665245	0.568959	0.283179	0.844332
1812	0.277977	0.889262	0.285374	0.870171	0.22011	0.791832	0.0847983	0.649672	0.257927	0.825907
1813	0.288249	0.900134	0.285329	0.855618	0.177079	0.802662	0.106309	0.698956	0.167931	0.762786
1814	0.269638	0.887726	0.283882	0.848716	0.250162	0.83286	0.0743061	0.648203	0.171171	0.657398
1815	0.230967	0.848678	0.268374	0.858055	0.24761	0.824233	0.0780441	0.5925	0.147627	0.516196
1816	0.250033	0.872454	0.27401	0.892316	0.26753	0.797761	0.0541408	0.461163	0.192125	0.522561
1817	0.220386	0.880933	0.256326	0.893751	0.231223	0.757761	0.0628362	0.479038	0.184447	0.540058
1818	0.249771	0.900149	0.241779	0.872893	0.234008	0.780053	0.0625108	0.522548	0.167927	0.562699
1819	0.194945	0.900914	0.273728	0.874602	0.247756	0.768303	0.0580563	0.512633	0.175131	0.559669
1820	0.207415	0.869807	0.230202	0.84982	0.258766	0.745942	0.0552889	0.397722	0.205975	0.63305
1821	0.221048	0.876179	0.252061	0.849701	0.258046	0.70085	0.0444338	0.339323	0.238131	0.688506
1822	0.227474	0.918644	0.266978	0.863498	0.258143	0.661384	0.0365465	0.476605	0.25257	0.677447
1823	0.244125	0.904358	0.265239	0.876092	0.269941	0.648822	0.0388136	0.505965	0.227343	0.649599
1824	0.221715	0.913892	0.272281	0.896365	0.256452	0.661294	0.0443847	0.439841	0.231219	0.652105
1825	0.257304	0.918534	0.280538	0.892403	0.230232	0.640973	0.0683588	0.539337	0.23602	0.647174
1826	0.264195	0.894094	0.284464	0.902796	0.265032	0.673056	0.0445596	0.538815	0.239561	0.674025
1827	0.278067	0.899641	0.260782	0.891311	0.242116	0.731148	0.0251796	0.273206	0.282272	0.759704
1828	0.293457	0.903085	0.269455	0.905416	0.252296	0.778298	0.0613369	0.533931	0.280633	0.802757
1829	0.278083	0.917607	0.262231	0.896921	0.291562	0.782916	0.0767297	0.566197	0.29007	0.807515
1830	0.270511	0.937842	0.276767	0.90571	0.283931	0.741723	0.0757696	0.637306	0.329357	0.821758
1831	0.274342	0.930704	0.262494	0.882805	0.281746	0.715879	0.070901	0.596477	0.294806	0.839291
1832	0.285749	0.910662	0.265547	0.886629	0.295687	0.722433	0.0574746	0.439567	0.325602	0.870489
1833	0.292867	0.891967	0.238574	0.886583	0.371363	0.793001	0.0668162	0.541933	0.346345	0.886735
1834	0.304148	0.889741	0.2384	0.868236	0.358515	0.818985	0.0618496	0.502212	0.346048	0.886006
1835	0.292998	0.902059	0.265444	0.865652	0.38755	0.804725	0.0748322	0.527625	0.310918	0.884143
1836	0.28006	0.91729	0.243627	0.862092	0.407166	0.778556	0.0690825	0.593883	0.308379	0.874544
1837	0.280449	0.917398	0.235984	0.830519	0.431729	0.760174	0.0635763	0.525797	0.315992	0.855284
1838	0.293096	0.92171	0.223668	0.833555	0.393932	0.636282	0.079652	0.573321	0.325812	0.843206
1839	0.258598	0.91198	0.262351	0.833933	0.385569	0.553102	0.0842158	0.614481	0.320335	0.862589
1840	0.294599	0.920036	0.277428	0.773621	0.410708	0.621972	0.0644874	0.541905	0.33469	0.850035
1841	0.291968	0.914038	0.279385	0.705128	0.412068	0.675745	0.112264	0.649571	0.310572	0.85135
1842	0.280185	0.91697	0.272326	0.756792	0.388404	0.765293	0.0826621	0.676382	0.312468	0.863485
1843	0.304354	0.918148	0.319377	0.848062	0.378422	0.844202	0.101229	0.722169	0.330548	0.903319
1844	0.320555	0.903018	0.305753	0.861825	0.340428	0.85058	0.109748	0.648033	0.326735	0.89537
1845	0.313644	0.910978	0.36886	0.841057	0.331077	0.863759	0.0857258	0.642602	0.31891	0.86281
1846	0.304664	0.93383	0.352656	0.796985	0.337369	0.867564	0.0925562	0.6748	0.273389	0.858938
1847	0.349686	0.944552	0.320267	0.771683	0.176329	0.771659	0.0720391	0.620715	0.269196	0.868622
1848	0.317939	0.934526	0.297876	0.768997	0.154163	0.742027	0.0700085	0.639567	0.284618	0.882069
1849	0.34622	0.938442	0.290905	0.78097	0.167453	0.726169	0.106297	0.671359	0.305028	0.891195
1850	0.347797	0.945432	0.28251	0.789723	0.148081	0.711057	0.0740852	0.658592	0.284022	0.879606
1851	0.362434	0.951759	0.267799	0.814007	0.191911	0.744975	0.101572	0.666579	0.304657	0.877151
1852	0.395103	0.949182	0.309472	0.872025	0.171839	0.756379	0.104938	0.768637	0.282807	0.858942
1853	0.401823	0.956738	0.241218	0.84563	0.145089	0.71558	0.116163	0.776805	0.292069	0.81853
1854	0.353248	0.944036	0.293579	0.866126	0.201446	0.733091	0.111636	0.747649	0.274019	0.805695
1855	0.363566	0.949394	0.313422	0.892473	0.187582	0.723483	0.141813	0.75293	0.238382	0.772402
1856	0.354103	0.954905	0.308374	0.892017	0.17469	0.670673	0.0888362	0.675575	0.212164	0.731407
1857	0.357857	0.952711	0.284615	0.89735	0.192474	0.658668	0.105313	0.712684	0.189359	0.705229
1858	0.308412	0.947739	0.340673	0.90674	0.20058	0.661252	0.132161	0.706374	0.187704	0.664312
1859	0.308552	0.953922	0.366026	0.916349	0.187709	0.655901	0.11245	0.682118	0.127503	0.566429
1860	0.295615	0.926962	0.376631	0.913898	0.185657	0.615739	0.127477	0.712691	0.148029	0.489211
1861	0.264584	0.941674	0.374345	0.907384	0.189258	0.538566	0.108029	0.696875	0.17667	0.498552
1862	0.251397	0.935272	0.386134	0.907466	0.174227	0.489024	0.0843419	0.640319	0.164798	0.508044
1863	0.264281	0.933032	0.395286	0.912375	0.174295	0.46444	0.103675	0.603653	0.178572	0.555434
1864	0.262204	0.938581	0.408524	0.923484	0.204646	0.567553	0.0650647	0.586585	0.200784	0.5979
1865	0.256562	0.929111	0.41564	0.919756	0.221721	0.608935	0.0870666	0.655419	0.217006	0.653317
1866	0.238571	0.918736	0.444477	0.924002	0.226756	0.669596	0.107071	0.576284	0.249868	0.653964
1867	0.240762	0.915221	0.440132	0.920174	0.237373	0.760911	0.0441281	0.481159	0.218466	0.611624
1868	0.229616	0.907433	0.443077	0.905537	0.260983	0.833875	0.0573982	0.468166	0.23831	0.632193
1869	0.188583	0.86078	0.420763	0.886556	0.242271	0.795754	0.0832989	0.60543	0.222705	0.632468
1870	0.213728	0.902089	0.383309	0.897159	0.225109	0.785665	0.0559175	0.412608	0.186922	0.68143
1871	0.230218	0.913357	0.35397	0.906518	0.212209	0.764539	0.0769519	0.536016	0.292764	0.763908
1872	0.239841	0.926686	0.37353	0.91096	0.21067	0.800407	0.0408313	0.376716	0.257371	0.794488
1873	0.211485	0.895724	0.356716	0.915793	0.23731	0.838036	0.0779849	0.542761	0.29622	0.784251
1874	0.212316	0.88576	0.344798	0.905399	0.216721	0.818271	0.0746511	0.56437	0.296726	0.826914
1875	0.240028	0.894982	0.321548	0.880362	0.231019	0.80565	0.0238926	0.223957	0.336869	0.859625
1876	0.212074	0.856	0.271703	0.869019	0.233393	0.803625	0.0311354	0.341114	0.301464	0.854916
1877	0.214449	0.889393	0.309011	0.879808	0.23743	0.782925	0.0635856	0.448497	0.342623	0.881492
1878	0.223633	0.863585	0.291777	0.865071	0.238397	0.788531	0.050312	0.418139	0.329581	0.882986
1879	0.228552	0.882029	0.277209	0.848255	0.244345	0.783933	0.0414964	0.465283	0.317086	0.864337
1880	0.247209	0.901232	0.267069	0.853656	0.227923	0.770314	0.0477084	0.473985	0.308294	0.821219
1881	0.252174	0.901444	0.271314	0.874531	0.281206	0.771197	0.0239494	0.296328	0.29568	0.792264
1882	0.279541	0.8946	0.279606	0.893924	0.232725	0.68913	0.0429314	0.396975	0.293073	0.798296
1883	0.275381	0.885466	0.282906	0.902227	0.202585	0.642786	0.0434017	0.559779	0.320369	0.822968
1884	0.280258	0.893619	0.246463	0.883642	0.24604	0.651706	0.085176	0.642461	0.287843	0.831888
1885	0.246017	0.878016	0.264735	0.877007	0.237681	0.669708	0.0720545	0.590065	0.306752	0.836755
1886	0.238578	0.867466	0.271674	0.873359	0.243833	0.680611	0.0698815	0.558411	0.30413	0.861308
1887	0.269888	0.882145	0.260267	0.872054	0.208587	0.684108	0.0434292	0.446325	0.324316	0.886158
1888	0.239434	0.886863	0.276242	0.889725	0.234835	0.754939	0.0594739	0.517251	0.310414	0.887473
1889	0.207062	0.88692	0.257687	0.893145	0.260751	0.778735	0.0788726	0.582074	0.335843	0.871354
1890	0.200338	0.893268	0.286003	0.909068	0.271305	0.765402	0.0762851	0.567053	0.288375	0.844538
1891	0.188475	0.882424	0.255976	0.911869	0.269095	0.730546	0.066192	0.559475	0.244686	0.841306
1892	0.256313	0.91012	0.273536	0.910342	0.314748	0.704259	0.0692059	0.615313	0.263335	0.85616
1893	0.285283	0.93014	0.277887	0.902598	0.340611	0.745028	0.0430407	0.551169	0.257966	0.849424
1894	0.276745	0.893857	0.301976	0.913647	0.353268	0.805311	0.0633568	0.561448	0.249873	0.850426
1895	0.256925	0.841476	0.285291	0.906485	0.379398	0.845804	0.0809242	0.669333	0.261517	0.844305
1896	0.233805	0.846823	0.274178	0.896113	0.373202	0.808241	0.0519481	0.499701	0.210634	0.776181
1897	0.283169	0.913665	0.272414	0.882497	0.381552	0.755576	0.108263	0.61447	0.235303	0.744011
1898	0.275441	0.928718	0.263229	0.884796	0.425291	0.731604	0.0770704	0.565305	0.192095	0.669266
1899	0.282092	0.941482	0.258296	0.883596	0.442297	0.644066	0.0933093	0.710163	0.201785	0.685781
1900	0.284485	0.907016	0.239262	0.859216	0.415366	0.54928	0.104703	0.726334	0.182134	0.619706
1901	0.283127	0.87596	0.232901	0.851939	0.390264	0.575653	0.121743	0.727708	0.129339	0.567707
1902	0.298693	0.862194	0.24037	0.843024	0.420039	0.662264	0.0745206	0.648284	0.112517	0.49153
1903	0.25429	0.873283	0.219696	0.824958	0.409942	0.75511	0.106038	0.69992	0.167744	0.465988
1904	0.260063	0.894662	0.225264	0.816553	0.395635	0.845056	0.0971686	0.702538	0.152671	0.469056
1905	0.251394	0.907585	0.287379	0.843234	0.379794	0.866886	0.108889	0.715479	0.160706	0.481869
1906	0.264762	0.917086	0.31835	0.809086	0.331016	0.863358	0.0922942	0.698467	0.15915	0.539277
1907	0.283218	0.917596	0.300854	0.728481	0.343393	0.872751	0.109711	0.757222	0.213703	0.594142
1908	0.270797	0.92072	0.296954	0.762573	0.292416	0.84068	0.109925	0.704606	0.226578	0.619425
1909	0.278141	0.925168	0.332044	0.860144	0.160346	0.727528	0.100811	0.752202	0.212114	0.608325
1910	0.297587	0.927127	0.34972	0.881946	0.162367	0.649994	0.0903581	0.637712	0.227295	0.599289
1911	0.273488	0.914287	0.382253	0.855134	0.180018	0.679696	0.11162	0.701844	0.222537	0.59947
1912	0.311177	0.904784	0.376232	0.826415	0.177263	0.722082	0.0812097	0.509724	0.214091	0.575525
1913	0.323145	0.928747	0.352052	0.79167	0.157309	0.688678	0.103252	0.724514	0.256238	0.657197
1914	0.286805	0.928347	0.321811	0.764296	0.170526	0.703949	0.0914186	0.697027	0.266785	0.738253
1915	0.30857	0.949942	0.305626	0.796289	0.162958	0.647018	0.107518	0.727912	0.296905	0.797634
1916	0.337828	0.947961	0.299323	0.812371	0.177431	0.721394	0.100976	0.701991	0.250458	0.790486
1917	0.346085	0.943996	0.290824	0.842992	0.194647	0.741707	0.0775878	0.558741	0.308755	0.82312
1918	0.348029	0.940582	0.302914	0.861677	0.179533	0.70093	0.0784501	0.587458	0.284112	0.809357
1919	0.37898	0.949526	0.301291	0.850335	0.185291	0.684534	0.103758	0.672073	0.313129	0.840558
1920	0.356447	0.947903	0.271811	0.838068	0.175171	0.640974	0.0738424	0.593238	0.327602	0.867317
1921	0.384332	0.946038	0.306786	0.889502	0.1815	0.629436	0.0784923	0.576258	0.351107	0.863546
1922	0.371885	0.94905	0.315314	0.899358	0.195049	0.587229	0.0625595	0.505691	0.336059	0.841077
1923	0.349075	0.938216	0.326513	0.907457	0.181226	0.532164	0.0432002	0.504867	0.308322	0.789408
1924	0.340373	0.957618	0.332013	0.906634	0.176055	0.541622	0.0522535	0.428584	0.270192	0.75095
1925	0.344478	0.957068	0.360245	0.913009	0.214478	0.620803	0.0706343	0.435121	0.296432	0.767616
1926	0.30495	0.948076	0.355024	0.912216	0.26538	0.717693	0.081714	0.558742	0.264497	0.767829
1927	0.304362	0.949024	0.373409	0.910857	0.24099	0.732598	0.0571798	0.473249	0.314574	0.800127
1928	0.267943	0.941963	0.377297	0.911319	0.28016	0.832242	0.040759	0.55773	0.296385	0.789982
1929	0.296814	0.945803	0.365234	0.904039	0.2589	0.844548	0.0822353	0.595088	0.299156	0.831708
1930	0.262234	0.931053	0.412114	0.913556	0.24143	0.792537	0.0581343	0.478348	0.306921	0.870285
1931	0.268225	0.935106	0.434324	0.923512	0.217173	0.768754	0.0573627	0.483632	0.339003	0.860177
1932	0.230521	0.924018	0.456285	0.922817	0.207883	0.790706	0.0488781	0.395209	0.292635	0.826035
1933	0.278534	0.933473	0.449572	0.918778	0.235434	0.814371	0.0719954	0.566695	0.268509	0.81767
1934	0.211531	0.897618	0.433666	0.904045	0.221974	0.825283	0.0374094	0.291248	0.23542	0.769673
1935	0.199232	0.891678	0.396662	0.874469	0.228553	0.834763	0.0504176	0.414756	0.229962	0.780421
1936	0.253989	0.917113	0.377091	0.882595	0.207599	0.785531	0.0516612	0.395568	0.238556	0.788969
1937	0.223986	0.916626	0.35672	0.89099	0.213707	0.778265	0.0632763	0.55046	0.223684	0.770369
1938	0.232765	0.907828	0.361227	0.898413	0.215722	0.768727	0.0613256	0.520027	0.195194	0.768873
1939	0.201291	0.886687	0.353761	0.906397	0.213345	0.767489	0.0631987	0.523669	0.205331	0.664988
1940	0.214606	0.902169	0.323804	0.880727	0.234427	0.795944	0.0859222	0.595378	0.184929	0.589193
1941	0.23178	0.886508	0.304614	0.855216	0.237637	0.781564	0.0669181	0.52032	0.140204	0.484898
1942	0.225674	0.86141	0.303206	0.849081	0.210501	0.766344	0.0775268	0.542609	0.163531	0.522442
1943	0.240563	0.885627	0.291732	0.863091	0.233195	0.676864	0.0840399	0.612567	0.139345	0.486202
1944	0.205009	0.866501	0.262804	0.851094	0.233255	0.641426	0.0668334	0.558314	0.110179	0.455348
1945	0.230299	0.882403	0.286887	0.854536	0.208015	0.645285	0.0453148	0.523839	0.148418	0.471795
1946	0.165157	0.809852	0.265116	0.854094	0.240383	0.69822	0.0868026	0.631169	0.152082	0.443438
1947	0.213047	0.852293	0.266455	0.875439	0.223781	0.692546	0.0660548	0.588676	0.155413	0.441706
1948	0.26275	0.891382	0.280361	0.906608	0.260261	0.716975	0.0806435	0.589392	0.179794	0.47351
1949	0.272506	0.877408	0.274333	0.911284	0.244496	0.757239	0.0295825	0.349793	0.194066	0.541952
1950	0.28015	0.893935	0.263121	0.897713	0.304971	0.807447	0.0864677	0.637289	0.219224	0.55909
1951	0.292964	0.90114	0.286398	0.898746	0.28144	0.772338	0.080904	0.65433	0.226981	0.593982
1952	0.275073	0.891392	0.257174	0.893669	0.291443	0.742	0.0900978	0.620603	0.240894	0.59927
1953	0.25258	0.883657	0.248072	0.884114	0.285212	0.716669	0.0422467	0.393772	0.230403	0.609205
1954	0.237839	0.8737	0.256421	0.883829	0.317121	0.776947	0.0692604	0.580953	0.230083	0.584166
1955	0.229911	0.874346	0.273091	0.897589	0.341106	0.834106	0.107741	0.678024	0.220839	0.608247
1956	0.231005	0.873548	0.271844	0.910083	0.379393	0.85455	0.0655833	0.620087	0.231937	0.718044
1957	0.189991	0.88938	0.2841	0.912262	0.399778	0.829324	0.0882125	0.624225	0.299689	0.799024
1958	0.225064	0.894316	0.293437	0.892499	0.410332	0.778645	0.110347	0.715957	0.273268	0.78384
1959	0.247653	0.922295	0.27043	0.899908	0.404577	0.729546	0.0599737	0.53112	0.286205	0.793363
1960	0.296218	0.929268	0.28422	0.89905	0.423036	0.659814	0.0476297	0.526332	0.293954	0.798075
1961	0.278984	0.899537	0.284536	0.903768	0.406172	0.55507	0.0825033	0.598687	0.314025	0.832323
1962	0.259954	0.796806	0.283808	0.891869	0.398132	0.565772	0.0876965	0.663596	0.356073	0.87216
1963	0.251903	0.792518	0.254661	0.889145	0.415769	0.655085	0.0770023	0.697025	0.33557	0.852596
1964	0.256372	0.868656	0.255942	0.875573	0.375772	0.737202	0.0620951	0.647772	0.319342	0.837252
1965	0.290757	0.927392	0.255665	0.868395	0.382409	0.83985	0.105118	0.666458	0.290513	0.766025
1966	0.290304	0.934819	0.250906	0.864762	0.376231	0.868491	0.0655953	0.56901	0.305212	0.737874
1967	0.303931	0.923779	0.227284	0.832722	0.320794	0.871506	0.0491116	0.486846	0.289375	0.718355
1968	0.289989	0.892331	0.221955	0.833025	0.331464	0.872706	0.0950254	0.684102	0.265146	0.732621
1969	0.306427	0.888471	0.210515	0.830705	0.31657	0.870505	0.0824795	0.68902	0.306181	0.751994
1970	0.314352	0.892503	0.217568	0.825713	0.154349	0.701089	0.0889895	0.618352	0.309016	0.785856
1971	0.304561	0.878402	0.293334	0.823245	0.163711	0.651078	0.0644363	0.579235	0.265457	0.817135
1972	0.287927	0.89428	0.317134	0.781095	0.157468	0.646255	0.0590047	0.518902	0.308544	0.849813
1973	0.266629	0.922027	0.313468	0.738464	0.157567	0.655199	0.0600501	0.568571	0.271499	0.843609
1974	0.281584	0.923843	0.288121	0.794653	0.180844	0.675128	0.0823315	0.621551	0.295377	0.840735
1975	0.276333	0.928894	0.305139	0.851266	0.135029	0.604223	0.0707352	0.581917	0.274348	0.797935
1976	0.273006	0.923103	0.342059	0.869731	0.169932	0.635316	0.0694166	0.628307	0.235505	0.761524
1977	0.304904	0.939265	0.38503	0.850077	0.19591	0.712519	0.0574194	0.458596	0.216969	0.751966
1978	0.303635	0.94145	0.375816	0.811853	0.220216	0.77366	0.0763122	0.418543	0.207828	0.739606
1979	0.298119	0.929234	0.365681	0.802862	0.199862	0.738275	0.0449079	0.338742	0.199189	0.738196
1980	0.304254	0.944968	0.32307	0.780341	0.188848	0.649872	0.0153662	0.203826	0.169672	0.703046
1981	0.315455	0.946803	0.311055	0.809144	0.162054	0.584962	0.0686	0.343328	0.160272	0.631019
1982	0.321773	0.950916	0.31812	0.83489	0.171774	0.580248	0.0532443	0.550266	0.139007	0.533388
1983	0.345859	0.951897	0.301588	0.848904	0.177804	0.590674	0.0609756	0.609695	0.119775	0.442539
1984	0.354033	0.945257	0.306786	0.882463	0.220274	0.608428	0.0621712	0.546197	0.115353	0.459649
1985	0.36457	0.94858	0.293693	0.85769	0.193049	0.576352	0.0534546	0.475472	0.146308	0.439202
1986	0.350866	0.946537	0.3018	0.864541	0.238659	0.666539	0.0201683	0.367438	0.156015	0.437574
1987	0.289315	0.938109	0.294476	0.882491	0.229414	0.723581	0.0514144	0.535121	0.182194	0.447466
1988	0.384312	0.940833	0.305217	0.894544	0.235689	0.770032	0.0655936	0.528904	0.140125	0.453969
1989	0.388199	0.961596	0.30544	0.899119	0.214513	0.812898	0.0460237	0.424197	0.185403	0.493831
1990	0.361972	0.962313	0.330954	0.902879	0.2405	0.809258	0.0566561	0.467464	0.225967	0.634577
1991	0.361402	0.957111	0.333654	0.901156	0.228372	0.78599	0.0466441	0.426815	0.219028	0.591493
1992	0.334654	0.9486	0.347048	0.907324	0.21806	0.810003	0.0675452	0.571491	0.223757	0.608548
1993	0.308066	0.945298	0.367116	0.910945	0.227374	0.85115	0.0786964	0.622047	0.233821	0.611004
1994	0.30271	0.948698	0.362048	0.905235	0.22692	0.847148	0.057106	0.516763	0.19351	0.559113
1995	0.319962	0.94007	0.389317	0.90693	0.238694	0.810086	0.047343	0.589627	0.223339	0.621867
1996	0.246733	0.932722	0.41216	0.912219	0.216822	0.782765	0.0578712	0.561743	0.255555	0.674282
1997	0.280936	0.932782	0.435189	0.911496	0.21849	0.788215	0.0654364	0.546419	0.25281	0.741812
1998	0.242774	0.928742	0.452871	0.893471	0.226138	0.804817	0.0583933	0.524154	0.220131	0.727342
[truncated: 1,518 more rows]
