# Supplementary material for: Statistically unbiased prediction enables accurate denoising of voltage imaging data
Source: Nat Methods. 2023 Sep 18;20(10):1581–92. doi: 10.1038/s41592-023-02005-8 (PMC10555843; doi:10.1038/s41592-023-02005-8)
Supplement: Supplementary file 17 — Statistical source data. [file 41592_2023_2005_MOESM17_ESM.xlsx]

## Sheet: Fig6e
	Raw	x1	x2	x3	x4	x5
1	0.138449	0.638626	0.625335	0.61951	0.6211	0.618333
2	0.36045	0.91161	0.910658	0.910674	0.908953	0.909562			Raw	x1	x2	x3	x4	x5
3	0.376865	0.699534	0.702848	0.698578	0.699299	0.698639		Min	0.138449	0.638626	0.625335	0.61951	0.6211	0.618333
4	0.179637	0.824725	0.821139	0.820705	0.816144	0.818001		Max	0.411454	0.91161	0.910658	0.910674	0.908953	0.909562
5	0.411454	0.6981	0.699758	0.696748	0.697657	0.696469		median	0.36045	0.699534	0.702848	0.698578	0.699299	0.698639
								Q1	0.179637	0.6981	0.699758	0.696748	0.697657	0.696469
								Q3	0.376865	0.824725	0.821139	0.820705	0.816144	0.818001
								Mean	0.293371	0.754519	0.751948	0.749243	0.748631	0.748201
								STD	0.124851	0.110955	0.113072	0.115456	0.113531	0.115008

## Sheet: Fig6f
	Raw	x1	x2	x3	x4	x5
1	0.200821	0.933915	0.911402	0.900176	0.891179	0.884602
2	0.382438	0.98764	0.982509	0.97985	0.977742	0.976337			Raw	x1	x2	x3	x4	x5
3	0.543418	0.993041	0.99029	0.988662	0.986923	0.985989		Min	0.193121	0.933915	0.911402	0.900176	0.891179	0.884602
4	0.193121	0.943092	0.92385	0.911701	0.905005	0.899077		Max	0.589723	0.994714	0.992572	0.991417	0.990302	0.989659
5	0.589723	0.994714	0.992572	0.991417	0.990302	0.989659		median	0.382438	0.98764	0.982509	0.97985	0.977742	0.976337
								Q1	0.200821	0.943092	0.92385	0.911701	0.905005	0.899077
								Q3	0.543418	0.993041	0.99029	0.988662	0.986923	0.985989
								Mean	0.381904	0.97048	0.960125	0.954361	0.95023	0.947133
								STD	0.185544	0.0294868	0.0392222	0.0445965	0.048066	0.0509672

## Sheet: Fig6g
	Raw	x1	x2	x3	x4	x5
1	0.138449	0.638626	0.625335	0.61951	0.6211	0.618333
2	0.36045	0.91161	0.910658	0.910674	0.908953	0.909562			Raw	x1	x2	x3	x4	x5
3	0.376865	0.699534	0.702848	0.698578	0.699299	0.698639		Min	0.138449	0.638626	0.625335	0.61951	0.6211	0.618333
4	0.179637	0.824725	0.821139	0.820705	0.816144	0.818001		Max	0.411454	0.91161	0.910658	0.910674	0.908953	0.909562
5	0.411454	0.6981	0.699758	0.696748	0.697657	0.696469		median	0.36045	0.699534	0.702848	0.698578	0.699299	0.698639
								Q1	0.179637	0.6981	0.699758	0.696748	0.697657	0.696469
								Q3	0.376865	0.824725	0.821139	0.820705	0.816144	0.818001
								Mean	0.293371	0.754519	0.751948	0.749243	0.748631	0.748201
								STD	0.124851	0.110955	0.113072	0.115456	0.113531	0.115008

## Sheet: Fig6l
	SUPPORT	Raw
1	14.2604	14.9667
2	16.3988	14.9126
3	15.9851	13.1512
4	17.0406	13.7524
5	17.2798	13.8627
6	16.6753	12.2034			SUPPORT	Raw
7	17.6044	13.1822		Min	13.1577	11.7482
8	17.8934	13.6589		Max	20.4293	16.5471
9	16.6514	12.39		median	17.1735	13.7455
10	15.5815	15.1655		Q1	16.4529	13.3655
11	16.9377	13.3655		Q3	18.1511	14.4012
12	17.008	13.2243		Mean	17.3015	13.9024
13	18.4165	14.9035		STD	1.38389	0.85716
14	17.9131	16.5471
15	17.0695	14.3062
16	15.4458	13.2073
17	19.23	13.9081
18	17.786	13.7991
19	18.1904	13.7455
20	15.985	13.5908
21	14.4294	14.0279
22	15.88	13.6324
23	16.4529	15.4544
24	16.9797	13.4572
25	16.4223	14.4016
26	15.6359	15.687
27	16.59	14.1007
28	15.6005	13.0413
29	15.9615	13.1871
30	16.8072	11.7482
31	15.8995	15.3676
32	18.8526	13.709
33	17.3341	13.1026
34	16.4287	14.4595
35	17.6132	14.6338
36	19.3633	12.6759
37	19.5203	12.5751
38	17.1042	13.3852
39	15.5728	15.4118
40	15.0767	15.8323
41	13.1577	12.9001
42	16.214	14.3071
43	17.5586	13.6114
44	18.8584	13.3921
45	16.6342	14.0065
46	19.7583	13.3846
47	18.1142	13.8284
48	17.3063	13.6687
49	18.2241	13.6668
50	19.4316	14.4012
51	19.6787	13.3657
52	20.1971	13.9025
53	16.4802	14.2977
54	15.6072	15.3612
55	17.9312	13.6953
56	17.3215	13.2426
57	17.0577	14.0335
58	17.4147	14.4108
59	20.4293	13.6811
60	18.1511	13.3905
61	16.7744	15.1216
62	17.7464	13.3192
63	19.0501	14.0902
64	19.087	13.7251
65	18.5128	14.1301
66	16.2965	15.2442
67	17.2683	14.1143
68	18.3098	13.5308
69	16.8394	15.5013
70	17.2465	13.8227
71	19.706	13.9244
72	17.2006	14.687
73	16.7264	13.7292
74	18.0154	12.8546
75	18.838	13.4746
76	19.7952	14.5043
77	19.1198	14.9188
78	18.2004	13.3094
79	17.9033	13.9849
80	18.6795	12.5312
81	16.8877	14.4503
82	17.7705	13.4986
83	17.1735	13.3118
84	16.1295	12.9464
85	17.1723	14.3761
86	18.0822	14.3444
87	19.1187	13.7061
88	16.3818	15.8183
89	17.9299	13.801
90	19.2993	13.6188
91	17.011	13.6895
92	18.0423	13.1725
93	14.7833	13.5251
94	16.6018	14.4425
95	16.5395	13.7606
96	17.1653	13.0806
97	15.1947	12.9729
98	17.0342	13.0036
99	15.5314	14.1005
100	16.5492	14.694
101	17.3342	13.0336
