# Supplementary material for: Statistically unbiased prediction enables accurate denoising of voltage imaging data
Source: Nat Methods. 2023 Sep 18;20(10):1581–92. doi: 10.1038/s41592-023-02005-8 (PMC10555843; doi:10.1038/s41592-023-02005-8)
Supplement: Supplementary file 18 — Statistical source data. [file 41592_2023_2005_MOESM18_ESM.xlsx]

## Sheet: Sheet1
	PCC		SNR
	Raw	SUPPORT	Raw	SUPPORT
1	0.295764	0.605345	1.59139	7.36911			PCC		SNR
2	0.305372	0.626262	1.65018	7.5767			Raw	SUPPORT	Raw	SUPPORT
3	0.309759	0.627027	1.65421	7.56759		Min	0.295764	0.605345	1.59139	7.35153
4	0.308689	0.627624	1.66614	7.56329		Max	0.581419	0.862662	3.32415	9.5921
5	0.301621	0.609512	1.62339	7.368		median	0.476944	0.780475	2.68824	8.94435
6	0.311203	0.630779	1.69829	7.58181		Q1	0.376254	0.69578	2.22839	8.18121
7	0.310394	0.630212	1.69333	7.55426		Q3	0.554065	0.828502	3.17916	9.12521
8	0.313969	0.630551	1.73345	7.54683		Mean	0.466488	0.762457	2.66877	8.64802
9	0.314637	0.632122	1.75628	7.55253		STD	0.0903684	0.0741617	0.512992	0.621778
10	0.314424	0.6317	1.75534	7.53374
11	0.307151	0.615803	1.71713	7.36199
12	0.317867	0.633616	1.79665	7.53299		p-value		0		0
13	0.308962	0.618013	1.73386	7.35795		(Comparing to Raw)
14	0.309644	0.619203	1.75829	7.35907		(0 if smaller than 4.9407e-324, the minimal positive number in IEEE 754 Binary-64 format)
15	0.31062	0.619828	1.75313	7.36108
16	0.312648	0.621715	1.77089	7.37087
17	0.32293	0.637792	1.81815	7.53721
18	0.322728	0.639087	1.83918	7.53779
19	0.314239	0.62231	1.80369	7.35526
20	0.323967	0.640896	1.86761	7.54655
21	0.326115	0.640665	1.85438	7.53586
22	0.318175	0.623799	1.8171	7.35841
23	0.328106	0.642087	1.88671	7.54531
24	0.32894	0.642723	1.89285	7.54688
25	0.318468	0.626987	1.83134	7.37315
26	0.317606	0.625552	1.82924	7.35153
27	0.328449	0.642757	1.89327	7.52555
28	0.321536	0.628115	1.85672	7.3694
29	0.323281	0.628404	1.84523	7.36729
30	0.331411	0.64464	1.88404	7.54315
31	0.333677	0.646599	1.90019	7.56065
32	0.334615	0.647385	1.89656	7.56794
33	0.325533	0.632196	1.84967	7.39982
34	0.331561	0.634726	1.86878	7.42891
35	0.33241	0.636279	1.86589	7.43972
36	0.340319	0.649985	1.91315	7.59191
37	0.331097	0.636848	1.88903	7.44849
38	0.344811	0.654924	1.94215	7.65064
39	0.34216	0.655397	1.93686	7.64812
40	0.334017	0.640508	1.89207	7.48277
41	0.336281	0.641722	1.91273	7.4967
42	0.34535	0.659091	1.95724	7.69702
43	0.337861	0.644465	1.90076	7.52761
44	0.336631	0.645476	1.92627	7.53631
45	0.336819	0.646797	1.93744	7.55625
46	0.337127	0.645839	1.93929	7.55013
47	0.341008	0.64627	1.98738	7.55521
48	0.349301	0.661833	1.99326	7.73607
49	0.338091	0.646862	1.95645	7.57059
50	0.346428	0.663538	1.99786	7.7627
51	0.338359	0.648444	1.95838	7.59108
52	0.341279	0.649842	1.95885	7.61143
53	0.348113	0.664524	2.00467	7.78443
54	0.342793	0.652097	1.96423	7.6449
55	0.349257	0.666831	2.00965	7.81953
56	0.349443	0.667858	2.02193	7.83681
57	0.355106	0.669887	2.04925	7.8625
58	0.352434	0.672452	2.0509	7.89277
59	0.346278	0.6592	2.00425	7.74706
60	0.347731	0.661297	2.02633	7.77149
61	0.354004	0.674597	2.05771	7.93368
62	0.349185	0.663308	2.01479	7.80807
63	0.349367	0.664578	2.01556	7.82579
64	0.358554	0.680368	2.06479	8.02542
65	0.350461	0.667291	2.02426	7.86493
66	0.352608	0.669371	2.02712	7.89394
67	0.35321	0.668615	2.05475	7.88533
68	0.35967	0.682287	2.0774	8.06102
69	0.362605	0.684919	2.03243	8.09597
70	0.357432	0.673812	1.97661	7.96041
71	0.36344	0.686068	2.01672	8.1147
72	0.364409	0.685426	2.00617	8.10641
73	0.358693	0.673991	1.96484	7.96641
74	0.365539	0.688529	2.02925	8.14589
75	0.368171	0.689605	2.02987	8.15851
76	0.360278	0.676282	1.99106	7.9873
77	0.362136	0.67767	2.01346	8.00044
78	0.360719	0.679079	2.00794	8.0178
79	0.368908	0.691314	2.07482	8.16978
80	0.363262	0.679743	2.03479	8.01353
81	0.370619	0.69293	2.07915	8.18121
82	0.372424	0.693852	2.08798	8.19393
83	0.373959	0.69578	2.10987	8.20996
84	0.376166	0.695141	2.12791	8.20097
85	0.367454	0.684839	2.07693	8.06045
86	0.368268	0.686634	2.09408	8.07495
87	0.367222	0.685462	2.11081	8.057
88	0.370719	0.685881	2.13543	8.05544
89	0.372728	0.688333	2.15898	8.0806
90	0.371473	0.687319	2.14912	8.0681
91	0.372518	0.686658	2.16831	8.04972
92	0.373639	0.688041	2.18819	8.05796
93	0.372648	0.688653	2.20249	8.06325
94	0.382076	0.701679	2.25039	8.22844
95	0.381116	0.701961	2.25982	8.22861
96	0.373536	0.690388	2.2105	8.06966
97	0.373417	0.69178	2.21833	8.08325
98	0.381138	0.702914	2.26274	8.22503
99	0.381559	0.70374	2.25439	8.23176
100	0.376254	0.693201	2.22839	8.08597
101	0.383458	0.70455	2.28022	8.2323
102	0.384071	0.703502	2.29658	8.2161
103	0.386111	0.704446	2.29389	8.22314
104	0.387964	0.707453	2.31582	8.25897
105	0.384455	0.698026	2.29268	8.1257
106	0.390168	0.706961	2.32213	8.24038
107	0.385714	0.698535	2.3055	8.1233
108	0.393293	0.709251	2.34391	8.26571
109	0.394302	0.712058	2.35217	8.30036
110	0.387337	0.702488	2.29404	8.16113
111	0.395351	0.713957	2.36375	8.31634
112	0.397371	0.715743	2.36584	8.3373
113	0.39318	0.708175	2.34244	8.22645
114	0.402116	0.717867	2.38651	8.35205
115	0.401256	0.719666	2.4773	8.34399
116	0.403018	0.718846	2.47582	8.32641
117	0.404552	0.719781	2.49331	8.32911
118	0.404069	0.719195	2.50003	8.31859
119	0.406328	0.722332	2.50238	8.35787
120	0.401531	0.71433	2.46938	8.23903
121	0.41182	0.725147	2.51668	8.38467
122	0.412704	0.727319	2.53346	8.41133
123	0.410291	0.727279	2.51286	8.40351
124	0.408509	0.719121	2.52122	8.28171
125	0.414293	0.729076	2.54997	8.41901
126	0.415227	0.729782	2.54035	8.41693
127	0.417064	0.731931	2.56191	8.44442
128	0.417222	0.732727	2.58184	8.44584
129	0.421032	0.735351	2.57827	8.47847
130	0.420586	0.736533	2.57953	8.49221
131	0.417984	0.729728	2.56431	8.387
132	0.425324	0.738088	2.61042	8.51114
133	0.419855	0.730337	2.5756	8.38639
134	0.421013	0.733011	2.58714	8.42008
135	0.428976	0.742748	2.62623	8.55917
136	0.424152	0.736383	2.605	8.45143
137	0.430635	0.744657	2.63939	8.5798
138	0.425102	0.73694	2.6127	8.45213
139	0.428964	0.737401	2.63473	8.45619
140	0.434014	0.747416	2.66693	8.60554
141	0.434786	0.747307	2.65351	8.59888
142	0.43262	0.741441	2.63568	8.50433
143	0.43759	0.747976	2.66221	8.60357
144	0.438835	0.74907	2.66271	8.61736
145	0.436283	0.742252	2.65071	8.5077
146	0.440673	0.749787	2.65844	8.62204
147	0.439024	0.75	2.64938	8.62162
148	0.439654	0.745044	2.65375	8.54305
149	0.441076	0.743828	2.64497	8.51502
150	0.444102	0.753066	2.67476	8.65409
151	0.441001	0.746503	2.67084	8.54433
152	0.447036	0.756258	2.70956	8.7011
153	0.443555	0.750256	2.66766	8.59477
154	0.444255	0.751087	2.67942	8.60122
155	0.444972	0.751833	2.67184	8.61401
156	0.446847	0.757955	2.68824	8.70709
157	0.445484	0.751368	2.68291	8.59259
158	0.446707	0.752607	2.68181	8.60673
159	0.447709	0.753541	2.68517	8.61833
160	0.451193	0.75572	2.72044	8.64681
161	0.450707	0.75504	2.7317	8.63379
162	0.451886	0.755736	2.73217	8.63925
163	0.454311	0.757766	2.76721	8.66799
164	0.454539	0.759067	2.76771	8.68461
165	0.460197	0.76799	2.81189	8.83079
166	0.459866	0.766067	2.82488	8.79095
167	0.461315	0.768504	2.84013	8.82721
168	0.456721	0.761791	2.81515	8.70658
169	0.462343	0.769298	2.86096	8.83123
170	0.464583	0.771157	2.90036	8.85429
171	0.462915	0.771112	2.89803	8.85135
172	0.459756	0.763895	2.87801	8.72388
173	0.460288	0.764462	2.87854	8.72522
174	0.46453	0.770969	2.91407	8.83554
175	0.460577	0.766014	2.89223	8.74729
176	0.464216	0.767596	2.92724	8.76501
177	0.463595	0.766544	2.93631	8.74428
178	0.46642	0.774542	2.96711	8.88428
179	0.464577	0.767337	2.93701	8.75541
180	0.464516	0.769748	2.93139	8.79292
181	0.465559	0.768628	2.93713	8.77175
182	0.470667	0.776135	2.99359	8.90223
183	0.470508	0.777343	2.98834	8.92047
184	0.471796	0.776482	2.99355	8.90385
185	0.469308	0.771952	2.97498	8.82169
186	0.469481	0.772171	2.96145	8.82632
187	0.473705	0.780475	3.00534	8.97124
188	0.476854	0.780013	3.03441	8.95704
189	0.475628	0.780504	3.03819	8.96354
190	0.478336	0.780875	3.05221	8.96587
191	0.475186	0.77702	2.99794	8.89473
192	0.476944	0.778488	3.0173	8.91569
193	0.479499	0.779243	3.02153	8.92803
194	0.481795	0.785283	3.05367	9.03205
195	0.483103	0.785391	3.054	9.0305
196	0.480971	0.78073	3.04686	8.93695
197	0.483925	0.786609	3.05374	9.04023
198	0.486139	0.787813	3.05827	9.05867
199	0.488587	0.789712	3.08517	9.08809
200	0.488733	0.789891	3.09585	9.08364
201	0.489556	0.790416	3.09586	9.08692
202	0.490598	0.792013	3.09356	9.11005
203	0.489652	0.787258	3.07732	9.0116
204	0.491973	0.788371	3.10929	9.02969
205	0.496249	0.794945	3.12846	9.14591
206	0.497337	0.796016	3.13779	9.15658
207	0.499282	0.79662	3.15235	9.15934
208	0.499161	0.797384	3.16482	9.16185
209	0.503019	0.798274	3.19013	9.17038
210	0.502325	0.797759	3.16963	9.15219
211	0.503428	0.800176	3.17969	9.19102
212	0.502344	0.795105	3.18261	9.08497
213	0.502034	0.795129	3.15311	9.07256
214	0.507267	0.801187	3.18273	9.19219
215	0.505451	0.800028	3.18238	9.16121
216	0.503925	0.795746	3.16768	9.06745
217	0.506169	0.796751	3.17916	9.07783
218	0.50821	0.797291	3.18639	9.08596
219	0.512197	0.802481	3.21942	9.18222
220	0.508672	0.797341	3.19549	9.06964
221	0.509278	0.798182	3.18823	9.0795
222	0.513477	0.80401	3.21068	9.19376
223	0.514441	0.804026	3.21663	9.18484
224	0.517203	0.798556	3.0729	9.0645
225	0.522729	0.804544	3.12929	9.18216
226	0.521968	0.805648	3.11832	9.19549
227	0.521009	0.801391	3.10335	9.09626
228	0.526079	0.806845	3.1295	9.20223
229	0.525546	0.807156	3.12308	9.1978
230	0.525955	0.808207	3.12418	9.20762
231	0.524985	0.80419	3.11754	9.10701
232	0.530065	0.809377	3.1447	9.21065
233	0.529662	0.80901	3.11596	9.19265
234	0.527695	0.803199	3.10715	9.05493
235	0.530461	0.807958	3.13956	9.14431
236	0.534281	0.80859	3.1513	9.14894
237	0.535098	0.809569	3.16331	9.15737
238	0.534187	0.809385	3.15738	9.14103
239	0.534454	0.80898	3.16527	9.11858
240	0.534329	0.810304	3.18294	9.13489
241	0.534488	0.810174	3.18271	9.12141
242	0.535749	0.807244	3.17127	9.04448
243	0.536805	0.810987	3.18429	9.11991
244	0.537826	0.811164	3.20334	9.11393
245	0.538286	0.810916	3.20045	9.09734
246	0.539779	0.811535	3.21116	9.10287
247	0.539987	0.811067	3.213	9.0797
248	0.541121	0.812457	3.22184	9.10086
249	0.539129	0.808606	3.21571	9.00466
250	0.538534	0.808498	3.22016	8.99315
251	0.541853	0.809027	3.22428	8.99662
252	0.544059	0.811464	3.24329	9.04169
253	0.544547	0.813213	3.24631	9.07203
254	0.542922	0.810019	3.22734	8.99085
255	0.540977	0.810297	3.23188	8.98534
256	0.54368	0.811292	3.23989	9.001
257	0.547132	0.815087	3.25599	9.07767
258	0.546386	0.813097	3.25927	9.02467
259	0.548139	0.813704	3.25887	9.02861
260	0.54878	0.814906	3.26227	9.04898
261	0.553338	0.819329	3.29326	9.14557
262	0.554243	0.82092	3.32415	9.17363
263	0.55096	0.817457	3.26772	9.08866
264	0.550821	0.81519	3.26345	9.03016
265	0.550305	0.817	3.25876	9.0645
266	0.551611	0.81741	3.25588	9.06536
267	0.552838	0.817496	3.25629	9.05865
268	0.554065	0.817322	3.27508	9.044
269	0.554891	0.819023	3.27022	9.07733
270	0.557153	0.818788	3.28383	9.06129
271	0.559911	0.823063	3.29533	9.15163
272	0.561827	0.823767	3.31941	9.16107
273	0.560141	0.822717	3.28501	9.12819
274	0.562599	0.825737	3.29368	9.18858
275	0.56147	0.823259	3.28309	9.11898
276	0.560823	0.82359	3.27816	9.11925
277	0.562572	0.82658	3.28858	9.18147
278	0.562907	0.82415	3.2869	9.11362
279	0.562753	0.825281	3.2562	9.12735
280	0.565986	0.828618	3.29865	9.19841
281	0.56751	0.828841	3.30947	9.19413
282	0.567299	0.828678	3.29828	9.17806
283	0.567936	0.829768	3.29623	9.1945
284	0.567816	0.828502	3.2944	9.15072
285	0.568508	0.827916	3.26901	9.12404
286	0.568954	0.828147	3.2849	9.11829
287	0.571106	0.828967	3.28888	9.12904
288	0.568241	0.827152	3.26412	9.07137
289	0.566702	0.822289	3.25305	8.94435
290	0.571397	0.829433	3.28542	9.10971
291	0.570682	0.828625	3.25867	9.07917
292	0.567109	0.823814	3.22998	8.9537
293	0.572413	0.830603	3.26241	9.10899
294	0.574348	0.831785	3.24867	9.12782
295	0.569973	0.827799	3.216	9.02127
296	0.572198	0.832989	3.2461	9.14005
297	0.573025	0.829162	3.24964	9.03763
298	0.574402	0.832887	3.25742	9.12521
299	0.573599	0.833247	3.2556	9.12629
300	0.575186	0.83389	3.27508	9.1367
301	0.574353	0.834028	3.25414	9.13175
302	0.573182	0.830686	3.26089	9.04018
303	0.573484	0.830108	3.24172	9.01708
304	0.577339	0.83546	3.29181	9.14198
305	0.574991	0.834691	3.28722	9.1121
306	0.57471	0.831733	3.26733	9.03026
307	0.575595	0.833309	3.27595	9.05966
308	0.576245	0.837086	3.29423	9.14658
309	0.578441	0.838232	3.30779	9.16582
310	0.57312	0.831428	3.27388	8.98611
311	0.573776	0.831233	3.27831	8.96931
312	0.57643	0.835816	3.29642	9.07116
313	0.57551	0.832543	3.28188	8.9816
314	0.576375	0.836243	3.29429	9.05989
315	0.574947	0.836514	3.29462	9.05741
316	0.575606	0.834079	3.26432	8.98709
317	0.576575	0.838329	3.26436	9.0841
318	0.575459	0.839403	3.24589	9.1047
319	0.573101	0.835789	3.23267	9.00034
320	0.569825	0.834587	3.18201	8.96445
321	0.576448	0.839786	3.22518	9.08728
322	0.577187	0.839898	3.21574	9.08185
323	0.579458	0.841842	3.2157	9.12443
324	0.575136	0.837068	3.18178	8.99446
325	0.573886	0.838305	3.15245	9.01818
326	0.579793	0.844167	3.1771	9.16788
327	0.580483	0.846851	3.13662	9.23125
328	0.575981	0.841351	3.0787	9.07819
329	0.576396	0.842999	3.03164	9.11437
330	0.579203	0.848256	3.02449	9.24994
331	0.580833	0.850672	2.98753	9.30521
332	0.57593	0.845163	2.90642	9.14666
333	0.576658	0.845013	2.90073	9.13606
334	0.576951	0.844881	2.87489	9.1207
335	0.574632	0.844494	2.82801	9.1058
336	0.57609	0.845145	2.82736	9.12156
337	0.573982	0.845736	2.76854	9.12986
338	0.581419	0.853362	2.82188	9.34034
339	0.576393	0.845173	2.76172	9.10662
340	0.580192	0.853531	2.79823	9.33605
341	0.579781	0.854787	2.77542	9.36879
342	0.575231	0.846551	2.69427	9.12893
343	0.573331	0.847844	2.65759	9.16186
344	0.578543	0.855798	2.70127	9.3844
345	0.575296	0.849629	2.69097	9.20739
346	0.576225	0.857893	2.69731	9.44185
347	0.576304	0.858616	2.70934	9.46131
348	0.573206	0.851467	2.69082	9.25248
349	0.57068	0.851324	2.63654	9.24528
350	0.575248	0.859423	2.6724	9.4773
351	0.569742	0.85147	2.62557	9.24679
352	0.566394	0.850952	2.59894	9.22975
353	0.57462	0.860198	2.73659	9.48708
354	0.564906	0.852063	2.6637	9.25354
355	0.564184	0.85178	2.66981	9.24702
356	0.563227	0.851718	2.59479	9.24462
357	0.568885	0.862662	2.62746	9.55934
358	0.559424	0.852548	2.52939	9.27692
359	0.557958	0.85213	2.52668	9.26567
360	0.561895	0.860337	2.59913	9.49625
361	0.56074	0.86262	2.59466	9.56732
362	0.55171	0.852892	2.52863	9.29128
363	0.551057	0.852493	2.51068	9.28644
364	0.556298	0.862561	2.56156	9.56592
365	0.544472	0.849926	2.47977	9.21301
366	0.542523	0.849083	2.48907	9.20904
367	0.545465	0.861296	2.52932	9.55647
368	0.534044	0.84809	2.40348	9.21974
369	0.541369	0.860301	2.46586	9.56733
370	0.528156	0.846094	2.37794	9.19726
371	0.524313	0.844412	2.37881	9.15543
372	0.518185	0.844153	2.37837	9.15641
373	0.525917	0.860624	2.47601	9.57806
374	0.52319	0.859534	2.43801	9.54949
375	0.520454	0.859441	2.40247	9.5661
376	0.51885	0.857499	2.39315	9.53414
377	0.510947	0.857415	2.3597	9.56155
378	0.510336	0.857744	2.36708	9.58737
379	0.506295	0.857961	2.37895	9.5921
380	0.504235	0.857311	2.35401	9.59069
381	0.486161	0.834203	2.24825	9.04372
